# Supplementary material for: Comparative Transcriptome Analysis of Hard and Tender Fruit Spines of Cucumber to Identify Genes Involved in the Morphological Development of Fruit Spines
Source: Front Plant Sci. 2022 Mar 15;13:797433. doi: 10.3389/fpls.2022.797433 (PMC8965156; doi:10.3389/fpls.2022.797433)
Supplement: Supplementary Table S1 — The DEGs in this study. DEG-IIs represent differentially expressed genes (DEGs) with the highest expression levels at stage II of wild type; DEG-II–IIIs represent differentially expressed genes (DEGs) that showed no significant difference in expression level between stage II and stage III but were significantly downregulated at stage IV (for convenience, we called them DEG-II–IIIs) of wild type; DEG-IVs represent differentially expressed genes (DEGs) with the highest expression levels at stage IV of wild type; u-regulation represents upregulated differentially expressed genes (DEGs) in mutant; and downregulation represents downregulated differentially expressed genes (DEGs) in mutant. [file Data_Sheet_1.ZIP]

Archive with 19 entries (18 files):
- Additional files/
- Additional files/Figure S1.png
- Additional files/Figure S10.pdf
- Additional files/Figure S11.pdf
- Additional files/Figure S12.png
- Additional files/Figure S2.png
- Additional files/Figure S3.pdf
- Additional files/Figure S4.pdf
- Additional files/Figure S5.pdf
- Additional files/Figure S6.pdf
- Additional files/Figure S7.pdf
- Additional files/Figure S8.pdf
- Additional files/Figure S9.pdf
- Additional files/Table S1.xlsx
- Additional files/Table S2.xlsx
- Additional files/Table S3.xlsx
- Additional files/Table S4.xlsx
- Additional files/Table S5.xlsx
- Additional files/Table S6.xlsx
