# Supplementary material for: Comparative Transcriptome Analysis of Hard and Tender Fruit Spines of Cucumber to Identify Genes Involved in the Morphological Development of Fruit Spines
Source: Front Plant Sci. 2022 Mar 15;13:797433. doi: 10.3389/fpls.2022.797433 (PMC8965156; doi:10.3389/fpls.2022.797433)
Supplement: Supplementary Table S1 — The DEGs in this study. DEG-IIs represent differentially expressed genes (DEGs) with the highest expression levels at stage II of wild type; DEG-II–IIIs represent differentially expressed genes (DEGs) that showed no significant difference in expression level between stage II and stage III but were significantly downregulated at stage IV (for convenience, we called them DEG-II–IIIs) of wild type; DEG-IVs represent differentially expressed genes (DEGs) with the highest expression levels at stage IV of wild type; u-regulation represents upregulated differentially expressed genes (DEGs) in mutant; and downregulation represents downregulated differentially expressed genes (DEGs) in mutant. [file Data_Sheet_1.ZIP › Additional files/Table S1.xlsx]

## Sheet: DEG-IIs
DEG-IIs of wild type
	FPKM									log2FC	Regulated Direction	log2FC	Regulated Direction	log2FC	Regulated Direction	Database annotation
Gene_ID	StageII-1	StageII-2	StageII-3	StageIII-1	StageIII-2	StageIII-3	StageIV-1	StageIV-2	StageIV-3	StageIII vs StageII	StageIII vs StageII	StageIV vs StageII	StageIV vs StageII	StageIV vs StageIII	StageIV vs StageIII	COG_class	COG_class_annotation	GO_annotation	KEGG_annotation	KEGG_pathway_annotation	KOG_class	KOG_class_annotation	Pfam_annotation	Swiss_Prot_annotation	NR_annotation
Csa1G000050	1.03894	9.99461	8.47185	0.338674	1.73499	0.604286	1.18433	0.934924	1.0309	-2.84566	down	-2.74858	down	0.112107	normal	--	--	Molecular Function: DNA binding (GO:0003677);; Biological Process: regulation of transcription, DNA-templated (GO:0006355);;	--	--	--	--	DNA Binding Domain (C-terminal) Leafy/Floricaula;; Floricaula / Leafy protein SAM domain	Floricaula/leafy homolog OS=Populus trichocarpa OX=3694 GN=FL PE=2 SV=2	PREDICTED: floricaula/leafy homolog [Cucumis sativus]
Csa1G002660	1.66764	2.64056	3.61359	0.545397	0.892254	0.637773	0.880159	0.715983	1.46169	-1.90908	down	-1.42238	down	0.497587	normal	[E]	Amino acid transport and metabolism	Molecular Function: aminopeptidase activity (GO:0004177);; Cellular Component: vacuolar membrane (GO:0005774);; Cellular Component: cytosol (GO:0005829);; Cellular Component: plasma membrane (GO:0005886);; Biological Process: proteolysis (GO:0006508);; Biological Process: fatty acid beta-oxidation (GO:0006635);; Molecular Function: metallopeptidase activity (GO:0008237);; Molecular Function: zinc…	K01267|0|csv:101216946|K01267 aspartyl aminopeptidase [EC:3.4.11.21] | (RefSeq) probable aspartyl aminopeptidase	--	[E]	Amino acid transport and metabolism	Aminopeptidase I zinc metalloprotease (M18);; M42 glutamyl aminopeptidase	Probable aspartyl aminopeptidase OS=Ricinus communis OX=3988 GN=RCOM_1506700 PE=2 SV=2	PREDICTED: probable aspartyl aminopeptidase [Cucumis sativus]
Csa1G006300	37.6107	27.0072	30.5685	18.5928	19.0828	20.7953	7.57675	8.00385	6.37699	-0.694325	down	-2.17547	down	-1.47374	down	[TK]	Signal transduction mechanisms;; Transcription	Molecular Function: phosphorelay response regulator activity (GO:0000156);; Biological Process: phosphorelay signal transduction system (GO:0000160);; Biological Process: regulation of transcription, DNA-templated (GO:0006355);; Biological Process: intracellular signal transduction (GO:0035556);;	K14492|1.61496e-151|csv:101214143|K14492 two-component response regulator ARR-A family | (RefSeq) two-component response regulator ARR5-like	Plant hormone signal transduction (ko04075)	[K]	Transcription	Response regulator receiver domain	Two-component response regulator ARR5 OS=Arabidopsis thaliana OX=3702 GN=ARR5 PE=1 SV=2	PREDICTED: two-component response regulator ARR5-like [Cucumis sativus]
Csa1G012150	32.1485	22.6023	27.7545	18.7297	14.7778	21.2551	9.05004	10.3434	9.23229	-0.588058	down	-1.6212	down	-1.02606	down	[M]	Cell wall/membrane/envelope biogenesis	Molecular Function: UDP-glucose 6-dehydrogenase activity (GO:0003979);; Cellular Component: cell wall (GO:0005618);; Cellular Component: nucleus (GO:0005634);; Cellular Component: cytosol (GO:0005829);; Biological Process: UDP-glucuronate biosynthetic process (GO:0006065);; Biological Process: D-xylose metabolic process (GO:0042732);; Molecular Function: NAD binding (GO:0051287);; Biological Proc…	K00012|0|csv:101206505|K00012 UDPglucose 6-dehydrogenase [EC:1.1.1.22] | (RefSeq) UDP-glucose 6-dehydrogenase 1	Pentose and glucuronate interconversions (ko00040);; Ascorbate and aldarate metabolism (ko00053);; Starch and sucrose metabolism (ko00500);; Amino sugar and nucleotide sugar metabolism (ko00520)	[GT]	Carbohydrate transport and metabolism;; Signal transduction mechanisms	UDP-glucose/GDP-mannose dehydrogenase family, NAD binding domain;; UDP-glucose/GDP-mannose dehydrogenase family, UDP binding domain;; UDP-glucose/GDP-mannose dehydrogenase family, central domain	UDP-glucose 6-dehydrogenase 1 OS=Glycine max OX=3847 GN=UGD1 PE=2 SV=1	PREDICTED: UDP-glucose 6-dehydrogenase 1 [Cucumis sativus]
Csa1G023080	0.757731	2.24959	1.71159	0.470905	0.474057	0.63565	0.434447	0.518887	0.720607	-1.51847	down	-1.5235	down	0.00370275	normal	--	--	Molecular Function: structural constituent of ribosome (GO:0003735);; Cellular Component: ribosome (GO:0005840);; Biological Process: translation (GO:0006412);;	--	--	--	--	Protein of unknown function (DUF1666)	--	PREDICTED: uncharacterized protein LOC101203868 [Cucumis sativus]
Csa1G025070	0.713705	2.56669	1.59691	0.326171	0.526824	0.452219	0.573492	0.271922	0.217738	-1.86309	down	-2.21251	down	-0.341179	normal	--	--	Cellular Component: cytoplasm (GO:0005737);; Biological Process: gravitropism (GO:0009630);; Biological Process: flower development (GO:0009908);; Cellular Component: basal plasma membrane (GO:0009925);; Biological Process: auxin polar transport (GO:0009926);; Biological Process: xylem and phloem pattern formation (GO:0010051);; Biological Process: inflorescence development (GO:0010229);; Biologi…	K13947|0|csv:101220737|K13947 auxin efflux carrier family | (RefSeq) CsPIN3; probable auxin efflux carrier component 1c	--	--	--	Membrane transport protein	Auxin efflux carrier component 1a OS=Oryza sativa subsp. japonica OX=39947 GN=PIN1A PE=2 SV=1	hypothetical protein Csa_1G025070 [Cucumis sativus]
Csa1G031870	7.28913	45.0245	45.4329	4.05569	6.40088	9.19607	4.53773	7.28045	12.6404	-2.27625	down	-2.03772	down	0.249945	normal	--	--	--	--	--	--	--	--	--	PREDICTED: uncharacterized protein LOC101213981 [Cucumis sativus]
Csa1G033030	2.59018	6.47789	2.95579	1.88876	1.80499	1.7041	1.0277	1.09586	1.17072	-1.13039	down	-1.90364	down	-0.7658	normal	--	--	--	--	--	--	--	TCP family transcription factor	Transcription factor TCP15 OS=Arabidopsis thaliana OX=3702 GN=TCP15 PE=1 SV=1	PREDICTED: transcription factor TCP15-like [Cucumis sativus]
Csa1G042340	1.802	1.52928	3.22847	0.747267	0.445561	1.10386	0.040086	0.197916	0.300141	-1.47794	down	-3.51341	down	--	--	--	--	Molecular Function: protein dimerization activity (GO:0046983);;	--	--	--	--	Helix-loop-helix DNA-binding domain	Transcription factor BEE 3 OS=Arabidopsis thaliana OX=3702 GN=BEE3 PE=2 SV=1	PREDICTED: transcription factor BEE 3-like [Cucumis sativus]
Csa1G042570	1.56173	4.75388	3.46226	0.566638	1.0595	2.30638	1.16922	1.53951	1.47833	-1.29029	down	-1.27068	down	0.0291311	normal	--	--	Cellular Component: mitochondrion (GO:0005739);; Cellular Component: endoplasmic reticulum (GO:0005783);; Cellular Component: membrane (GO:0016020);;	--	--	[U]	Intracellular trafficking, secretion, and vesicular transport	Reticulon	Reticulon-like protein B9 OS=Arabidopsis thaliana OX=3702 GN=RTNLB9 PE=2 SV=1	PREDICTED: reticulon-like protein B9 [Cucumis sativus]
Csa1G042820	1.54893	9.97535	6.29366	1.28961	2.54259	1.36686	2.48513	2.53837	2.23356	-1.73522	down	-1.32641	down	0.420102	normal	[CIR]	Energy production and conversion;; Lipid transport and metabolism;; General function prediction only	Cellular Component: cytoplasm (GO:0005737);; Biological Process: gravitropism (GO:0009630);; Biological Process: flower development (GO:0009908);; Cellular Component: basal plasma membrane (GO:0009925);; Biological Process: auxin polar transport (GO:0009926);; Biological Process: xylem and phloem pattern formation (GO:0010051);; Biological Process: inflorescence development (GO:0010229);; Biologi…	K13947|0|cmo:103502271|K13947 auxin efflux carrier family | (RefSeq) probable auxin efflux carrier component 1c	--	--	--	Membrane transport protein	Auxin efflux carrier component 1a OS=Oryza sativa subsp. japonica OX=39947 GN=PIN1A PE=2 SV=1	PREDICTED: auxin efflux carrier component 1-like isoform X1 [Cucumis sativus]
Csa1G044870	12.2688	31.7346	20.064	9.47953	12.305	8.58249	13.7815	12.583	11.6261	-1.04804	down	-0.79755	down	0.259697	normal	[V]	Defense mechanisms	Cellular Component: vacuolar membrane (GO:0005774);; Cellular Component: plasma membrane (GO:0005886);; Biological Process: drug transmembrane transport (GO:0006855);; Biological Process: pollen development (GO:0009555);; Biological Process: flavonoid metabolic process (GO:0009812);; Biological Process: anther dehiscence (GO:0009901);; Molecular Function: drug transmembrane transporter activity (…	K03327|0|csv:101213233|K03327 multidrug resistance protein, MATE family | (RefSeq) protein TRANSPARENT TESTA 12	--	[R]	General function prediction only	MatE	Protein DETOXIFICATION 35 OS=Arabidopsis thaliana OX=3702 GN=DTX35 PE=1 SV=1	PREDICTED: protein TRANSPARENT TESTA 12 [Cucumis sativus]
Csa1G045900	4.58559	3.79076	3.81775	2.64464	1.80354	2.30845	1.32693	1.23375	1.24071	-0.820568	down	-1.72472	down	-0.896317	down	--	--	--	--	--	--	--	Domain of unknown function (DUF4228)	--	PREDICTED: uncharacterized protein LOC101220404 [Cucumis sativus]
Csa1G045940	1.13037	2.46685	1.74598	0.648486	1.03011	0.843498	0.636849	0.813175	0.963253	-1.05409	down	-1.18326	down	-0.120357	normal	--	--	Molecular Function: metal ion binding (GO:0046872);;	--	--	[O]	Posttranslational modification, protein turnover, chaperones	Ring finger domain;; RING-like zinc finger;; RING-H2 zinc finger domain;; Zinc finger, C3HC4 type (RING finger);; Zinc finger, C3HC4 type (RING finger);; Anaphase-promoting complex subunit 11 RING-H2 finger	RING-H2 finger protein ATL47 OS=Arabidopsis thaliana OX=3702 GN=ATL47 PE=2 SV=1	PREDICTED: RING-H2 finger protein ATL46-like [Cucumis sativus]
Csa1G046250	0.590129	2.34952	1.65814	0.590932	0.688847	0.392393	0.667825	0.43794	0.447715	-1.41773	down	-1.59966	down	-0.171815	normal	--	--	Cellular Component: cell part (GO:0044464);;	K18726|0|csv:101205471|K18726 FAS-associated factor 2 | (RefSeq) FAS-associated factor 2-like	--	[T]	Signal transduction mechanisms	UBX domain	Plant UBX domain-containing protein 10 OS=Arabidopsis thaliana OX=3702 GN=PUX10 PE=2 SV=1	PREDICTED: FAS-associated factor 2-like isoform X1 [Cucumis sativus]
Csa1G046260	3.22648	8.61439	6.51468	2.62387	3.53427	3.06423	2.86978	2.5308	2.52241	-0.959553	down	-1.25356	down	-0.284919	normal	--	--	Cellular Component: extracellular region (GO:0005576);;	--	--	--	--	Neprosin;; Neprosin activation peptide	--	PREDICTED: uncharacterized protein LOC101205708 [Cucumis sativus]
Csa1G050380	1.44771	3.65274	2.02898	0.768992	0.73954	1.08295	0.955395	0.732092	1.23057	-1.42723	down	-1.33279	down	0.102274	normal	[E]	Amino acid transport and metabolism	Molecular Function: argininosuccinate synthase activity (GO:0004055);; Molecular Function: ATP binding (GO:0005524);; Biological Process: arginine biosynthetic process (GO:0006526);; Biological Process: threonine catabolic process (GO:0006567);; Biological Process: nucleotide biosynthetic process (GO:0009165);; Cellular Component: chloroplast stroma (GO:0009570);;	K01940|0|csv:101212271|K01940 argininosuccinate synthase [EC:6.3.4.5] | (RefSeq) argininosuccinate synthase, chloroplastic-like	Arginine biosynthesis (ko00220);; Alanine, aspartate and glutamate metabolism (ko00250);; Biosynthesis of amino acids (ko01230)	[E]	Amino acid transport and metabolism	Arginosuccinate synthase	Argininosuccinate synthase, chloroplastic OS=Arabidopsis thaliana OX=3702 GN=At4g24830 PE=1 SV=3	PREDICTED: argininosuccinate synthase, chloroplastic-like [Cucumis sativus]
Csa1G051580	13.6695	16.6919	17.6471	4.12061	5.33618	12.8539	1.20794	0.996009	1.11335	-1.11289	down	-3.91635	down	-2.79677	down	--	--	Molecular Function: DNA binding (GO:0003677);; Molecular Function: transcription factor activity, sequence-specific DNA binding (GO:0003700);; Cellular Component: nucleus (GO:0005634);; Biological Process: regulation of transcription, DNA-templated (GO:0006355);; Molecular Function: protein dimerization activity (GO:0046983);;	K09264|9.18714e-89|csv:101222812|K09264 MADS-box transcription factor, plant | (RefSeq) ERAF17, cus3; truncated transcription factor CAULIFLOWER D-like	--	[K]	Transcription	K-box region	Transcription factor CAULIFLOWER OS=Arabidopsis lyrata subsp. lyrata OX=81972 GN=CAL PE=3 SV=1	hypothetical protein Csa_1G051580 [Cucumis sativus]
Csa1G051620	15.6871	21.2486	28.0783	12.6863	15.2741	12.591	12.1098	11.1644	12.544	-0.666973	down	-0.913743	down	-0.236789	normal	--	--	Cellular Component: nucleus (GO:0005634);; Cellular Component: cytoplasm (GO:0005737);; Cellular Component: plasma membrane (GO:0005886);; Biological Process: virus induced gene silencing (GO:0009616);; Biological Process: vegetative phase change (GO:0010050);; Molecular Function: transition metal ion binding (GO:0046914);; Biological Process: cellular transition metal ion homeostasis (GO:0046916…	--	--	[P]	Inorganic ion transport and metabolism	Heavy-metal-associated domain	Heavy metal-associated isoprenylated plant protein 7 OS=Arabidopsis thaliana OX=3702 GN=HIPP07 PE=1 SV=1	hypothetical protein Csa_1G051620 [Cucumis sativus]
Csa1G056980	0.90026	9.56212	6.24835	0.235259	0.30246	0.60138	0.25555	0.59964	0.391868	-3.79636	down	-3.71045	down	--	--	--	--	Cellular Component: intracellular (GO:0005622);; Cellular Component: mitochondrion (GO:0005739);; Molecular Function: zinc ion binding (GO:0008270);;	--	--	--	--	PLATZ transcription factor	--	PREDICTED: uncharacterized protein LOC101205397 [Cucumis sativus]
Csa1G064690	1.06146	2.71684	2.15747	0.664506	0.750985	0.306955	0.81351	0.775857	0.599256	-1.73671	down	-1.46263	down	--	--	--	--	Cellular Component: nucleus (GO:0005634);; Cellular Component: nuclear envelope (GO:0005635);; Cellular Component: cytoplasm (GO:0005737);; Biological Process: protein import into nucleus (GO:0006606);; Biological Process: lipid transport (GO:0006869);; Biological Process: intra-Golgi vesicle-mediated transport (GO:0006891);; Molecular Function: Ran GTPase binding (GO:0008536);; Molecular Functio…	--	--	[U]	Intracellular trafficking, secretion, and vesicular transport	Nuclear transport factor 2 (NTF2) domain	Nuclear transport factor 2B OS=Arabidopsis thaliana OX=3702 GN=NTF2B PE=1 SV=1	PREDICTED: nuclear transport factor 2 [Cucumis sativus]
Csa1G073050	0.979814	3.18392	2.90282	0.453003	1.02284	0.878313	0.322754	0.227204	0.201504	-1.55946	down	-3.23189	down	--	--	[E]	Amino acid transport and metabolism	Molecular Function: serine-type carboxypeptidase activity (GO:0004185);; Biological Process: proteolysis (GO:0006508);;	K16297|0|csv:101206544|K16297 serine carboxypeptidase-like clade II [EC:3.4.16.-] | (RefSeq) serine carboxypeptidase-like 31	--	[OE]	Posttranslational modification, protein turnover, chaperones;; Amino acid transport and metabolism	Serine carboxypeptidase	Serine carboxypeptidase-like 31 OS=Arabidopsis thaliana OX=3702 GN=SCPL31 PE=2 SV=2	PREDICTED: serine carboxypeptidase-like 31 [Cucumis sativus]
Csa1G073640	341.846	186.886	301.833	158.45	134.938	209.545	97.1048	100.893	126.495	-0.71941	down	-1.42337	down	-0.696335	down	--	--	Cellular Component: chloroplast (GO:0009507);; Cellular Component: thylakoid (GO:0009579);; Molecular Function: oxidoreductase activity (GO:0016491);; Biological Process: single-organism metabolic process (GO:0044710);;	K00422|0|csv:101220458|K00422 polyphenol oxidase [EC:1.10.3.1] | (RefSeq) polyphenol oxidase, chloroplastic-like	Tyrosine metabolism (ko00350);; Isoquinoline alkaloid biosynthesis (ko00950)	--	--	Protein of unknown function (DUF_B2219);; Common central domain of tyrosinase;; Polyphenol oxidase middle domain	Polyphenol oxidase, chloroplastic OS=Malus domestica OX=3750 PE=2 SV=1	PREDICTED: polyphenol oxidase, chloroplastic-like [Cucumis sativus]
Csa1G085370	0.582219	1.33767	1.08261	0.104805	0.318569	0.224942	0.132956	0.073212	0.205831	-2.12732	down	-2.8093	down	--	--	[DPM]	Cell cycle control, cell division, chromosome partitioning;; Inorganic ion transport and metabolism;; Cell wall/membrane/envelope biogenesis	Molecular Function: copper ion binding (GO:0005507);; Molecular Function: L-ascorbate oxidase activity (GO:0008447);; Biological Process: lignin catabolic process (GO:0046274);; Cellular Component: apoplast (GO:0048046);; Molecular Function: hydroquinone:oxygen oxidoreductase activity (GO:0052716);; Biological Process: oxidation-reduction process (GO:0055114);;	K05909|0|csv:101217456|K05909 laccase [EC:1.10.3.2] | (RefSeq) laccase-17-like	--	[Q]	Secondary metabolites biosynthesis, transport and catabolism	Multicopper oxidase;; Multicopper oxidase;; Multicopper oxidase	Laccase-17 OS=Arabidopsis thaliana OX=3702 GN=LAC17 PE=2 SV=1	PREDICTED: laccase-17-like [Cucumis sativus]
Csa1G089510	2.48605	4.79693	4.61579	1.09038	1.50377	1.77131	2.41357	2.07729	2.52755	-1.42397	down	-0.808071	down	0.625018	normal	--	--	--	--	--	--	--	Dof domain, zinc finger	Dof zinc finger protein DOF5.3 OS=Arabidopsis thaliana OX=3702 GN=DOF5.3 PE=2 SV=1	PREDICTED: dof zinc finger protein DOF2.1-like [Cucumis sativus]
Csa1G096090	90.1772	56.3558	49.7556	24.3	26.1086	33.9446	2.77003	4.77717	2.56105	-1.17769	down	-4.27145	down	-3.0881	down	[C]	Energy production and conversion	Molecular Function: oxidoreductase activity, acting on CH-OH group of donors (GO:0016614);;	--	--	--	--	Berberine and berberine like	Cannabidiolic acid synthase OS=Cannabis sativa OX=3483 GN=CBDAS PE=1 SV=1	hypothetical protein Csa_1G096090 [Cucumis sativus]
Csa1G109330	2.37671	5.92854	3.88335	0.431186	1.37623	1.03183	0.882134	0.661648	1.38705	-2.07068	down	-2.10258	down	-0.0218425	normal	[E]	Amino acid transport and metabolism	Molecular Function: carboxypeptidase activity (GO:0004180);; Cellular Component: intracellular membrane-bounded organelle (GO:0043231);; Cellular Component: cytoplasmic part (GO:0044444);;	K16298|0|csv:101220848|K16298 serine carboxypeptidase-like clade IV [EC:3.4.16.-] | (RefSeq) serine carboxypeptidase-like	--	[OE]	Posttranslational modification, protein turnover, chaperones;; Amino acid transport and metabolism	Serine carboxypeptidase	Serine carboxypeptidase-like 48 OS=Arabidopsis thaliana OX=3702 GN=SCPL48 PE=2 SV=2	Serine carboxypeptidase [Cucumis sativus]
Csa1G120470	176.509	173.041	158.342	117.622	101.616	108.015	78.7784	85.5665	64.568	-0.633462	down	-1.22418	down	-0.583492	normal	[P]	Inorganic ion transport and metabolism	Molecular Function: carbonate dehydratase activity (GO:0004089);; Molecular Function: calcium-transporting ATPase activity (GO:0005388);; Molecular Function: calmodulin binding (GO:0005516);; Cellular Component: plasma membrane (GO:0005886);; Biological Process: one-carbon metabolic process (GO:0006730);; Biological Process: calcium ion transport (GO:0006816);; Biological Process: cellular zinc i…	K01674|0|csv:101214956|K01674 carbonic anhydrase [EC:4.2.1.1] | (RefSeq) alpha carbonic anhydrase 7	Nitrogen metabolism (ko00910)	[R]	General function prediction only	Eukaryotic-type carbonic anhydrase	Alpha carbonic anhydrase 7 OS=Arabidopsis thaliana OX=3702 GN=ACA7 PE=2 SV=1	PREDICTED: alpha carbonic anhydrase 7 [Cucumis sativus]
Csa1G123470	30.4145	66.5	58.7349	29.3314	25.8713	32.3965	25.7138	13.6412	26.5653	-0.803499	down	-1.28846	down	-0.47596	normal	--	--	Cellular Component: cell wall (GO:0005618);; Cellular Component: vacuole (GO:0005773);; Cellular Component: cytosol (GO:0005829);; Cellular Component: plasmodesma (GO:0009506);;	--	--	--	--	Aspartic acid proteinase inhibitor	--	Cystatin Hv-CPI6 [Cucumis sativus]
Csa1G132720	1.22622	3.5176	2.36311	0.68715	0.778239	0.82779	1.01908	0.815025	1.62047	-1.5808	down	-1.0888	down	--	--	--	--	--	--	--	--	--	Late embryogenesis abundant protein	Uncharacterized protein At1g08160 OS=Arabidopsis thaliana OX=3702 GN=At1g08160 PE=2 SV=1	PREDICTED: uncharacterized protein At1g08160 [Cucumis sativus]
Csa1G161590	3.02082	2.8952	2.68673	1.40787	1.61834	1.02105	1.51459	1.02972	1.19786	-1.13594	down	-1.234	down	-0.089524	normal	--	--	--	--	--	--	--	--	--	hypothetical protein Csa_1G161590 [Cucumis sativus]
Csa1G165210	95.4239	65.8395	100.67	48.3897	56.0131	48.9262	52.1858	44.0997	76.5568	-0.769002	down	-0.664862	down	0.113679	normal	--	--	Biological Process: regulation of metabolic process (GO:0019222);; Cellular Component: mitochondrial membrane (GO:0031966);; Biological Process: cellular metabolic process (GO:0044237);; Biological Process: primary metabolic process (GO:0044238);; Cellular Component: respiratory chain complex I (GO:0045271);; Biological Process: organic substance metabolic process (GO:0071704);;	--	--	--	--	--	Uncharacterized protein At2g27730, mitochondrial OS=Arabidopsis thaliana OX=3702 GN=At2g27730 PE=1 SV=1	PREDICTED: uncharacterized protein At2g27730, mitochondrial [Cucumis sativus]
Csa1G267240	147.774	87.1897	96.0928	39.6197	33.4744	47.727	13.2757	16.894	15.4895	-1.45109	down	-2.92424	down	-1.46678	down	[G]	Carbohydrate transport and metabolism	Cellular Component: extracellular region (GO:0005576);; Cellular Component: cell wall (GO:0005618);; Biological Process: chitin catabolic process (GO:0006032);; Molecular Function: endochitinase activity (GO:0008843);; Biological Process: response to salt stress (GO:0009651);; Biological Process: response to abscisic acid (GO:0009737);; Biological Process: response to jasmonic acid (GO:0009753);;…	K01183|0|csv:101214175|K01183 chitinase [EC:3.2.1.14] | (RefSeq) chitotriosidase-1-like	Amino sugar and nucleotide sugar metabolism (ko00520)	[G]	Carbohydrate transport and metabolism	Glycosyl hydrolases family 18	Class V chitinase OS=Arabidopsis thaliana OX=3702 GN=ChiC PE=1 SV=1	PREDICTED: chitotriosidase-1-like [Cucumis sativus]
Csa1G269350	3.8821	8.9685	6.32992	1.9495	3.06303	2.71734	2.93063	2.1748	3.97045	-1.28739	down	-1.14515	down	0.15152	normal	--	--	Molecular Function: protein dimerization activity (GO:0046983);;	--	--	--	--	Helix-loop-helix DNA-binding domain	Transcription factor bHLH66 OS=Arabidopsis thaliana OX=3702 GN=BHLH66 PE=1 SV=1	PREDICTED: transcription factor bHLH82 [Cucumis sativus]
Csa1G277980	4.68079	10.1059	4.3228	0.712458	0.548071	0.873506	0.516507	0.798894	0.440808	-3.11671	down	-3.42826	down	--	--	--	--	--	--	--	--	--	--	--	--
Csa1G278500	3.63446	11.6289	4.06688	1.288	2.57216	1.11927	0.749941	1.11887	2.98376	-1.91728	down	-2.03233	down	-0.105276	normal	--	--	--	--	--	--	--	--	--	PREDICTED: glycine-rich cell wall structural protein 2 [Cucumis sativus]
Csa1G378520	1.66829	2.49516	0.92178	0.565459	0.770209	0.674385	0.447073	0.529374	1.02485	-1.47348	down	-2.07049	down	-0.59013	normal	[P]	Inorganic ion transport and metabolism	Molecular Function: secondary active sulfate transmembrane transporter activity (GO:0008271);; Biological Process: sulfate transport (GO:0008272);; Cellular Component: chloroplast (GO:0009507);; Cellular Component: integral component of membrane (GO:0016021);; Biological Process: transmembrane transport (GO:0055085);;	--	--	[P]	Inorganic ion transport and metabolism	Sulfate permease family	Probable sulfate transporter 3.5 OS=Arabidopsis thaliana OX=3702 GN=SULTR3;5 PE=2 SV=1	PREDICTED: probable sulfate transporter 3.5 [Cucumis sativus]
Csa1G384030	1.55052	2.00059	3.20152	0.655365	0.729602	1.53286	0.766338	0.203667	0.538247	-1.18122	down	-2.15211	down	--	--	--	--	Molecular Function: copper ion binding (GO:0005507);; Biological Process: copper ion transport (GO:0006825);;	--	--	[P]	Inorganic ion transport and metabolism	Heavy-metal-associated domain	Protein SODIUM POTASSIUM ROOT DEFECTIVE 1 OS=Arabidopsis thaliana OX=3702 GN=NAKR1 PE=1 SV=1	PREDICTED: uncharacterized protein LOC101204496 [Cucumis sativus]
Csa1G408710	1.27724	6.54417	5.51255	0.591161	1.00088	0.76671	0.699554	0.704635	0.86915	-2.6317	down	-2.84197	down	-0.19859	normal	--	--	Molecular Function: translation initiation factor activity (GO:0003743);; Cellular Component: mitochondrion (GO:0005739);; Biological Process: methylation-dependent chromatin silencing (GO:0006346);; Biological Process: translational initiation (GO:0006413);; Biological Process: cell-cell signaling (GO:0007267);; Biological Process: virus induced gene silencing (GO:0009616);; Biological Process: …	K11593|0|csv:101213206|K11593 eukaryotic translation initiation factor 2C | (RefSeq) protein argonaute PNH1	--	[J]	Translation, ribosomal structure and biogenesis	Piwi domain;; Mid domain of argonaute;; Argonaute linker 2 domain	Protein argonaute PNH1 OS=Oryza sativa subsp. japonica OX=39947 GN=PHN1 PE=2 SV=1	PREDICTED: protein argonaute PNH1 isoform X1 [Cucumis sativus]
Csa1G423100	9.4197	18.8341	17.7262	4.19195	4.88472	7.97584	3.54771	2.63928	4.39362	-1.40775	down	-2.16879	down	-0.752254	down	[MDT]	Cell wall/membrane/envelope biogenesis;; Cell cycle control, cell division, chromosome partitioning;; Signal transduction mechanisms	Molecular Function: ATP binding (GO:0005524);; Cellular Component: plasma membrane (GO:0005886);; Biological Process: toxin catabolic process (GO:0009407);; Biological Process: response to cyclopentenone (GO:0010583);; Molecular Function: ATPase activity (GO:0016887);;	--	--	[O]	Posttranslational modification, protein turnover, chaperones	Domain associated at C-terminal with AAA;; ATPase family associated with various cellular activities (AAA)	AAA-ATPase At5g57480 OS=Arabidopsis thaliana OX=3702 GN=At5g57480 PE=3 SV=1	hypothetical protein Csa_1G423100 [Cucumis sativus]
Csa1G423190	3.71695	14.2743	9.72739	1.84708	2.41672	3.29016	3.8799	3.00399	4.36817	-1.82121	down	-1.3344	down	0.496185	normal	--	--	Molecular Function: DNA binding (GO:0003677);; Molecular Function: transcription factor activity, sequence-specific DNA binding (GO:0003700);; Cellular Component: nucleus (GO:0005634);; Biological Process: transcription, DNA-templated (GO:0006351);; Biological Process: regulation of transcription, DNA-templated (GO:0006355);; Biological Process: photomorphogenesis (GO:0009640);; Biological Proces…	K09285|0|csv:101210453|K09285 AP2-like factor, ANT lineage | (RefSeq) AP2-like ethylene-responsive transcription factor AIL5	--	--	--	AP2 domain	AP2-like ethylene-responsive transcription factor AIL5 OS=Arabidopsis thaliana OX=3702 GN=AIL5 PE=2 SV=2	hypothetical protein Csa_1G423190 [Cucumis sativus]
Csa1G423340	3.30626	5.98451	3.97781	2.26076	1.94328	2.80209	1.84616	1.65464	1.75363	-0.903864	down	-1.38749	down	-0.476227	normal	[P]	Inorganic ion transport and metabolism	Molecular Function: nucleotide binding (GO:0000166);; Molecular Function: binding (GO:0005488);; Biological Process: cation transport (GO:0006812);; Molecular Function: hydrolase activity (GO:0016787);; Molecular Function: cation-transporting ATPase activity (GO:0019829);; Molecular Function: ion binding (GO:0043167);;	K01534|0|csv:101211188|K01534 Cd2+/Zn2+-exporting ATPase [EC:3.6.3.3 3.6.3.5] | (RefSeq) HMA4; cadmium/zinc-transporting ATPase HMA2-like	--	[P]	Inorganic ion transport and metabolism	Dynamin GTPase effector domain	Cadmium/zinc-transporting ATPase HMA2 OS=Arabidopsis thaliana OX=3702 GN=HMA2 PE=2 SV=1	cadmium/zinc-transporting ATPase HMA2-like [Cucumis sativus]
Csa1G478600	1.03172	6.15987	3.2189	1.19008	1.09532	1.19848	0.977391	0.654597	0.625009	-1.53947	down	-2.34077	down	-0.792085	normal	--	--	Biological Process: mitotic cell cycle (GO:0000278);; Biological Process: double-strand break repair via homologous recombination (GO:0000724);; Biological Process: DNA-dependent DNA replication (GO:0006261);; Biological Process: regulation of DNA replication (GO:0006275);; Biological Process: DNA methylation (GO:0006306);; Biological Process: chromatin silencing (GO:0006342);; Biological Process…	--	--	--	--	--	Protein DEFECTIVE IN MERISTEM SILENCING 3 OS=Arabidopsis thaliana OX=3702 GN=DMS3 PE=1 SV=1	hypothetical protein Csa_1G478600 [Cucumis sativus]
Csa1G479640	1.65415	2.94713	2.19332	1.3509	0.558631	1.26499	0.537418	0.890956	1.4967	-1.06972	down	-1.27316	down	-0.193628	normal	--	--	Molecular Function: transporter activity (GO:0005215);; Biological Process: oligopeptide transport (GO:0006857);; Cellular Component: integral component of membrane (GO:0016021);;	--	--	[E]	Amino acid transport and metabolism	POT family	Protein NRT1/ PTR FAMILY 2.3 OS=Arabidopsis thaliana OX=3702 GN=NPF2.3 PE=2 SV=1	hypothetical protein Csa_1G479640 [Cucumis sativus]
Csa1G479650	2.1214	4.71654	3.11851	1.08507	1.2544	1.38057	0.995302	0.90421	0.970187	-1.38151	down	-1.82845	down	--	--	--	--	Molecular Function: transporter activity (GO:0005215);; Biological Process: oligopeptide transport (GO:0006857);; Cellular Component: integral component of membrane (GO:0016021);;	--	--	[E]	Amino acid transport and metabolism	POT family	Protein NRT1/ PTR FAMILY 2.6 OS=Arabidopsis thaliana OX=3702 GN=NPF2.6 PE=2 SV=1	hypothetical protein Csa_1G479650 [Cucumis sativus]
Csa1G532370	13.9641	13.9559	11.8612	6.82759	9.03863	6.52265	3.65877	4.29159	4.8417	-0.816405	down	-1.69379	down	-0.868948	down	--	--	--	--	--	[O]	Posttranslational modification, protein turnover, chaperones	Ring finger domain;; RING-like zinc finger;; RING-H2 zinc finger domain;; Zinc finger, C3HC4 type (RING finger);; Zinc finger, C3HC4 type (RING finger);; Anaphase-promoting complex subunit 11 RING-H2 finger	RING-H2 finger protein ATL2 OS=Arabidopsis thaliana OX=3702 GN=ATL2 PE=2 SV=2	hypothetical protein Csa_1G532370 [Cucumis sativus]
Csa1G537410	2.06869	11.9632	9.70965	2.28544	5.13297	2.81732	4.24835	3.29431	3.82347	-1.19124	down	-1.11632	down	0.0871545	normal	--	--	Cellular Component: cytoplasmic vesicle (GO:0016023);; Molecular Function: hydrolase activity (GO:0016787);;	--	--	--	--	X8 domain	Glucan endo-1,3-beta-glucosidase 13 OS=Arabidopsis thaliana OX=3702 GN=At5g56590 PE=1 SV=1	hypothetical protein Csa_1G537410 [Cucumis sativus]
Csa1G538230	10.7084	16.8292	15.9155	8.42442	9.33854	9.19767	9.86485	7.9428	9.45543	-0.666794	down	-0.723746	down	-0.0480525	normal	--	--	Molecular Function: transcription factor activity, sequence-specific DNA binding (GO:0003700);; Cellular Component: nucleus (GO:0005634);; Biological Process: regulation of transcription, DNA-templated (GO:0006355);; Biological Process: sister chromatid cohesion (GO:0007062);; Biological Process: reciprocal meiotic recombination (GO:0007131);; Biological Process: cell adhesion (GO:0007155);; Biol…	K09338|0|csv:101211318|K09338 homeobox-leucine zipper protein | (RefSeq) homeobox-leucine zipper protein ATHB-14-like	--	--	--	START domain;; MEKHLA domain;; Homeobox domain	Homeobox-leucine zipper protein HOX32 OS=Oryza sativa subsp. japonica OX=39947 GN=HOX32 PE=2 SV=1	PREDICTED: homeobox-leucine zipper protein ATHB-14-like [Cucumis sativus]
Csa1G569240	13.7074	13.7944	11.7617	8.89602	6.84857	7.87625	7.52421	7.60197	6.08717	-0.717807	down	-0.943737	down	-0.218634	normal	[HR]	Coenzyme transport and metabolism;; General function prediction only	Molecular Function: epoxide hydrolase activity (GO:0004301);; Molecular Function: non-membrane spanning protein tyrosine kinase activity (GO:0004715);; Biological Process: metabolic process (GO:0008152);; Molecular Function: cis-stilbene-oxide hydrolase activity (GO:0033961);;	--	--	[I]	Lipid transport and metabolism	Alpha/beta hydrolase family;; alpha/beta hydrolase fold;; Serine aminopeptidase, S33	--	PREDICTED: bifunctional epoxide hydrolase 2 [Cucumis sativus]
Csa1G570190	3.78118	7.33016	5.6145	2.36791	2.43203	4.42484	2.7154	1.47405	2.79195	-0.71389	down	-1.39054	down	-0.669194	normal	[IQR]	Lipid transport and metabolism;; Secondary metabolites biosynthesis, transport and catabolism;; General function prediction only	Biological Process: very long-chain fatty acid metabolic process (GO:0000038);; Cellular Component: cytosol (GO:0005829);; Biological Process: folic acid-containing compound metabolic process (GO:0006760);; Biological Process: response to cold (GO:0009409);; Cellular Component: chloroplast (GO:0009507);; Molecular Function: oxidoreductase activity, acting on the CH-OH group of donors, NAD or NADP…	--	--	[R]	General function prediction only	short chain dehydrogenase;; Enoyl-(Acyl carrier protein) reductase;; KR domain;; NAD dependent epimerase/dehydratase family	NADPH-dependent pterin aldehyde reductase OS=Arabidopsis thaliana OX=3702 GN=At1g10310 PE=1 SV=1	hypothetical protein Csa_1G570190 [Cucumis sativus]
Csa1G574850	3.50562	6.8429	5.01562	1.92342	2.60052	2.66239	1.57958	1.71192	1.92126	-1.07189	down	-1.59858	down	-0.518313	normal	--	--	--	--	--	--	--	Cotton fibre expressed protein	--	hypothetical protein Csa_1G574850 [Cucumis sativus]
Csa1G574860	4.07858	9.0415	5.97036	4.10832	4.0037	4.20438	3.85195	3.56385	2.44264	-0.662746	down	-0.882013	down	-0.211298	normal	--	--	Biological Process: response to xenobiotic stimulus (GO:0009410);; Biological Process: photomorphogenesis (GO:0009640);; Biological Process: post-embryonic development (GO:0009791);; Biological Process: embryo development ending in seed dormancy (GO:0009793);; Biological Process: seed germination (GO:0009845);; Biological Process: determination of bilateral symmetry (GO:0009855);; Biological Proc…	K11699|0|csv:101214455|K11699 RNA-dependent RNA polymerase [EC:2.7.7.48] | (RefSeq) probable RNA-dependent RNA polymerase 5	--	[A]	RNA processing and modification	RNA dependent RNA polymerase	Probable RNA-dependent RNA polymerase 5 OS=Arabidopsis thaliana OX=3702 GN=RDR5 PE=2 SV=2	PREDICTED: probable RNA-dependent RNA polymerase 5 isoform X1 [Cucumis sativus]
Csa1G602540	2.82248	2.77632	1.76792	0.478931	1.36325	1.07194	0.329001	0.580784	0.832268	-1.32794	down	-2.13232	down	-0.796225	normal	[DPM]	Cell cycle control, cell division, chromosome partitioning;; Inorganic ion transport and metabolism;; Cell wall/membrane/envelope biogenesis	Molecular Function: copper ion binding (GO:0005507);; Cellular Component: extracellular region (GO:0005576);; Cellular Component: cell wall (GO:0005618);; Molecular Function: L-ascorbate oxidase activity (GO:0008447);; Biological Process: oxidation-reduction process (GO:0055114);;	K00423|0|csv:101206777|K00423 L-ascorbate oxidase [EC:1.10.3.3] | (RefSeq) L-ascorbate oxidase-like	Ascorbate and aldarate metabolism (ko00053)	[Q]	Secondary metabolites biosynthesis, transport and catabolism	Multicopper oxidase;; Multicopper oxidase;; Multicopper oxidase	L-ascorbate oxidase OS=Cucumis sativus OX=3659 PE=1 SV=1	PREDICTED: LOW QUALITY PROTEIN: L-ascorbate oxidase-like [Cucumis sativus]
Csa1G614140	9.09681	36.9507	28.8604	9.42522	7.88675	19.8492	5.93597	5.97237	6.19557	-0.980756	down	-2.08498	down	-1.09587	down	--	--	--	--	--	--	--	Viral movement protein (MP)	--	hypothetical protein Csa_1G614140 [Cucumis sativus]
Csa1G614640	3.48446	17.4369	11.2079	2.03763	3.06498	9.05506	0.959895	1.41003	2.75995	-1.15136	down	-2.68345	down	-1.52303	down	--	--	--	--	--	--	--	Viral movement protein (MP)	--	hypothetical protein Csa_1G614640 [Cucumis sativus]
Csa1G615150	13.7342	15.7177	11.1552	5.20653	5.84367	6.26557	3.09557	4.00148	4.13059	-1.21483	down	-1.90959	down	-0.687259	down	--	--	--	--	--	[G]	Carbohydrate transport and metabolism	Protein of unknown function, DUF604;; Fringe-like	--	PREDICTED: uncharacterized protein LOC101213989 [Cucumis sativus]
Csa1G629020	1.01012	6.76679	4.30959	0.398671	0.445473	0.739392	0.263792	0.15186	0.139087	-2.84681	down	-4.36533	down	--	--	--	--	--	--	--	--	--	Domain of unknown function (DUF296)	AT-hook motif nuclear-localized protein 17 OS=Arabidopsis thaliana OX=3702 GN=AHL17 PE=2 SV=1	PREDICTED: AT-hook motif nuclear-localized protein 17-like [Cucumis sativus]
Csa1G635920	3.68387	6.47228	3.33189	1.42901	1.32924	2.00809	0.544773	0.301561	0.574818	-1.47926	down	-3.27805	down	-1.79177	down	--	--	--	--	--	--	--	Fantastic Four meristem regulator	Protein FAF-like, chloroplastic OS=Arabidopsis thaliana OX=3702 GN=At5g22090 PE=2 SV=1	PREDICTED: protein FAF-like, chloroplastic [Cucumis sativus]
Csa1G660200	59.9128	43.9589	82.5748	14.9002	26.8162	33.0266	2.63271	10.4449	15.4206	-1.30843	down	-2.77176	down	-1.45302	down	--	--	Biological Process: defense response to nematode (GO:0002215);; Cellular Component: cell wall (GO:0005618);; Cellular Component: vacuolar membrane (GO:0005774);; Biological Process: carbohydrate metabolic process (GO:0005975);; Biological Process: defense response to fungus, incompatible interaction (GO:0009817);; Molecular Function: glucan endo-1,3-beta-D-glucosidase activity (GO:0042973);; Mole…	--	--	--	--	Glycosyl hydrolases family 17	Glucan endo-1,3-beta-glucosidase, basic isoform OS=Prunus persica OX=3760 GN=GNS1 PE=3 SV=1	hypothetical protein Csa_1G660200 [Cucumis sativus]
Csa1G701210	4.5418	2.98371	2.67314	1.64451	1.84421	2.32526	1.11763	1.14716	1.28359	-0.804975	down	-1.58677	down	-0.774918	down	[G]	Carbohydrate transport and metabolism	Molecular Function: 6-phosphofructokinase activity (GO:0003872);; Molecular Function: ATP binding (GO:0005524);; Cellular Component: cell wall (GO:0005618);; Cellular Component: 6-phosphofructokinase complex (GO:0005945);; Biological Process: fructose 6-phosphate metabolic process (GO:0006002);; Biological Process: acetyl-CoA biosynthetic process (GO:0006085);; Biological Process: glycolytic proc…	K00895|0|csv:101215219|K00895 diphosphate-dependent phosphofructokinase [EC:2.7.1.90] | (RefSeq) pyrophosphate--fructose 6-phosphate 1-phosphotransferase subunit beta-like	Glycolysis / Gluconeogenesis (ko00010);; Pentose phosphate pathway (ko00030);; Fructose and mannose metabolism (ko00051)	[G]	Carbohydrate transport and metabolism	Phosphofructokinase	Pyrophosphate--fructose 6-phosphate 1-phosphotransferase subunit beta OS=Ricinus communis OX=3988 GN=PFP-BETA PE=3 SV=1	PREDICTED: pyrophosphate--fructose 6-phosphate 1-phosphotransferase subunit beta-like [Cucumis sativus]
Csa2G000880	1.72646	4.81952	3.18291	1.35554	1.46972	1.85148	1.91511	1.14938	2.01513	-1.03358	down	-0.982038	down	0.0599847	normal	[I]	Lipid transport and metabolism	Molecular Function: nucleotide binding (GO:0000166);; Molecular Function: phosphogluconate dehydrogenase (decarboxylating) activity (GO:0004616);; Cellular Component: mitochondrion (GO:0005739);; Cellular Component: cytosol (GO:0005829);; Biological Process: pentose-phosphate shunt (GO:0006098);; Molecular Function: coenzyme binding (GO:0050662);;	--	--	[R]	General function prediction only	NAD binding domain of 6-phosphogluconate dehydrogenase;; NAD-binding of NADP-dependent 3-hydroxyisobutyrate dehydrogenase;; Shikimate / quinate 5-dehydrogenase	Probable 3-hydroxyisobutyrate dehydrogenase-like 1, mitochondrial OS=Arabidopsis thaliana OX=3702 GN=At4g29120 PE=1 SV=1	hypothetical protein Csa_2G000880 [Cucumis sativus]
Csa2G005950	34.1659	26.1205	40.5388	21.3439	18.0805	25.4565	17.4522	14.7471	13.2529	-0.678282	down	-1.2599	down	-0.573321	normal	--	--	Cellular Component: Golgi apparatus (GO:0005794);; Biological Process: nucleotide-sugar transport (GO:0015780);; Cellular Component: integral component of membrane (GO:0016021);; Cellular Component: cytoplasmic vesicle (GO:0016023);; Biological Process: transmembrane transport (GO:0055085);;	--	--	[GOU]	Carbohydrate transport and metabolism;; Posttranslational modification, protein turnover, chaperones;; Intracellular trafficking, secretion, and vesicular transport	Triose-phosphate Transporter family	GDP-fucose transporter 1 OS=Arabidopsis thaliana OX=3702 GN=GFT1 PE=1 SV=1	PREDICTED: GDP-mannose transporter GONST4 [Cucumis sativus]
Csa2G010380	51.4112	38.5073	53.5425	7.88258	15.2769	17.4125	0.591172	1.30137	3.94117	-1.81293	down	-4.67427	down	-2.85006	down	--	--	Molecular Function: ribonuclease activity (GO:0004540);; Cellular Component: extracellular region (GO:0005576);; Cellular Component: cell wall (GO:0005618);; Molecular Function: chitin binding (GO:0008061);; Biological Process: defense response to fungus, incompatible interaction (GO:0009817);; Biological Process: response to nitrate (GO:0010167);; Biological Process: nitrate transport (GO:001570…	--	--	[R]	General function prediction only	Barwin family	Pathogenesis-related protein P2 OS=Solanum lycopersicum OX=4081 PE=2 SV=1	PREDICTED: pathogenesis-related protein PR-4A-like [Cucumis sativus]
Csa2G011560	301.022	413.592	403.627	174.927	298.621	263.393	130.691	170.855	368.901	-0.594093	down	-0.844747	down	-0.239978	normal	[T]	Signal transduction mechanisms	Biological Process: activation of MAPKK activity (GO:0000186);; Molecular Function: MAP kinase kinase kinase activity (GO:0004709);; Molecular Function: ATP binding (GO:0005524);;	K08857|0|csv:101220901|K08857 NIMA (never in mitosis gene a)-related kinase 1/4/5 [EC:2.7.11.1] | (RefSeq) serine/threonine-protein kinase Nek2	--	[R]	General function prediction only	Protein kinase domain;; Protein tyrosine kinase	Serine/threonine-protein kinase Nek2 OS=Oryza sativa subsp. japonica OX=39947 GN=NEK2 PE=2 SV=1	hypothetical protein Csa_2G011560 [Cucumis sativus]
Csa2G028480	286.611	234.268	227.982	115.154	155.362	148.426	66.4932	78.0155	59.6536	-0.829172	down	-1.93483	down	-1.09834	down	--	--	Molecular Function: iron ion binding (GO:0005506);; Biological Process: response to wounding (GO:0009611);; Biological Process: response to abscisic acid (GO:0009737);; Biological Process: response to jasmonic acid (GO:0009753);; Biological Process: defense response to bacterium, incompatible interaction (GO:0009816);; Molecular Function: linoleate 13S-lipoxygenase activity (GO:0016165);; Biologi…	K15718|1.18143e-79|csv:101206327|K15718 linoleate 9S-lipoxygenase [EC:1.13.11.58] | (RefSeq) linoleate 9S-lipoxygenase 6-like	Linoleic acid metabolism (ko00591)	--	--	Lipoxygenase	Probable linoleate 9S-lipoxygenase 5 OS=Solanum tuberosum OX=4113 GN=LOX1.5 PE=2 SV=1	hypothetical protein Csa_2G028480 [Cucumis sativus]
Csa2G028490	282.431	207.947	207.827	96.9319	135.536	136.558	51.9759	40.4306	52.3761	-0.913746	down	-2.33458	down	-1.41331	down	--	--	Molecular Function: iron ion binding (GO:0005506);; Cellular Component: cytoplasm (GO:0005737);; Cellular Component: chloroplast (GO:0009507);; Biological Process: response to wounding (GO:0009611);; Molecular Function: linoleate 13S-lipoxygenase activity (GO:0016165);; Biological Process: oxylipin biosynthetic process (GO:0031408);; Biological Process: root development (GO:0048364);; Biological …	K15718|2.58364e-36|csv:101206327|K15718 linoleate 9S-lipoxygenase [EC:1.13.11.58] | (RefSeq) linoleate 9S-lipoxygenase 6-like	Linoleic acid metabolism (ko00591)	--	--	Lipoxygenase	Probable linoleate 9S-lipoxygenase 7 OS=Solanum tuberosum OX=4113 GN=LOX1.7 PE=2 SV=1	hypothetical protein Csa_2G028490 [Cucumis sativus]
Csa2G036650	0.379102	0.730865	0.388471	0.211421	0.146526	0.136854	0.193315	0.160651	0.178431	-1.52748	down	-1.49987	down	--	--	--	--	--	--	--	--	--	Domain of unknown function (DUF4220);; Protein of unknown function, DUF594	--	PREDICTED: uncharacterized protein LOC101214084 [Cucumis sativus]
Csa2G036680	2.96937	10.9677	4.10428	3.59583	2.96016	2.09813	1.85505	1.86321	1.18379	-1.02276	down	-1.91551	down	-0.885363	down	--	--	Molecular Function: adenosylmethionine decarboxylase activity (GO:0004014);; Biological Process: S-adenosylmethioninamine biosynthetic process (GO:0006557);; Biological Process: spermine biosynthetic process (GO:0006597);; Biological Process: spermidine biosynthetic process (GO:0008295);; Cellular Component: plastid (GO:0009536);;	K01611|0|csv:101215844|K01611 S-adenosylmethionine decarboxylase [EC:4.1.1.50] | (RefSeq) S-adenosylmethionine decarboxylase proenzyme-like	Cysteine and methionine metabolism (ko00270);; Arginine and proline metabolism (ko00330)	[T]	Signal transduction mechanisms	Adenosylmethionine decarboxylase	S-adenosylmethionine decarboxylase proenzyme OS=Oryza sativa subsp. japonica OX=39947 GN=SAMDC PE=2 SV=1	PREDICTED: S-adenosylmethionine decarboxylase proenzyme-like [Cucumis sativus]
Csa2G036690	0.70705	2.55314	0.972171	0.507636	0.654507	0.643562	0.710919	0.491231	0.430576	-1.17854	down	-1.39934	down	-0.212591	normal	--	--	Molecular Function: adenosylmethionine decarboxylase activity (GO:0004014);; Biological Process: spermine biosynthetic process (GO:0006597);; Biological Process: spermidine biosynthetic process (GO:0008295);;	K01611|3.64719e-18|cmo:103493485|K01611 S-adenosylmethionine decarboxylase [EC:4.1.1.50] | (RefSeq) S-adenosylmethionine decarboxylase proenzyme-like	Cysteine and methionine metabolism (ko00270);; Arginine and proline metabolism (ko00330)	--	--	S-adenosyl-l-methionine decarboxylase leader peptide	--	hypothetical protein Csa_2G036690 [Cucumis sativus]
Csa2G049930	0.870408	4.59094	1.8158	0.586164	0.447234	1.13965	0.237924	0.466088	0.187057	-1.6941	down	-3.03468	down	--	--	[V]	Defense mechanisms	Biological Process: drug transmembrane transport (GO:0006855);; Molecular Function: drug transmembrane transporter activity (GO:0015238);; Molecular Function: antiporter activity (GO:0015297);; Cellular Component: membrane (GO:0016020);;	K03327|0|csv:101214752|K03327 multidrug resistance protein, MATE family | (RefSeq) MATE efflux family protein 6-like	--	[R]	General function prediction only	MatE	Protein DETOXIFICATION 16 OS=Arabidopsis thaliana OX=3702 GN=DTX16 PE=2 SV=1	PREDICTED: MATE efflux family protein 6-like [Cucumis sativus]
Csa2G055570	8.56574	8.80114	5.19632	3.80714	3.92711	1.42604	3.46133	3.88544	2.90426	-1.2693	down	-1.18201	down	0.0949797	normal	--	--	Cellular Component: chloroplast (GO:0009507);;	--	--	--	--	--	--	hypothetical protein Csa_2G055570 [Cucumis sativus]
Csa2G061600	1.38462	5.74328	2.47436	1.18669	1.17695	1.19035	1.89692	1.66591	1.53825	-1.4001	down	-0.949538	down	0.458467	normal	--	--	Cellular Component: cytoplasm (GO:0005737);; Biological Process: pattern specification process (GO:0007389);; Biological Process: anatomical structure morphogenesis (GO:0009653);; Biological Process: protein metabolic process (GO:0019538);; Biological Process: single-organism developmental process (GO:0044767);; Biological Process: animal organ development (GO:0048513);;	--	--	[O]	Posttranslational modification, protein turnover, chaperones	Clp amino terminal domain, pathogenicity island component	Protein SMAX1-LIKE 4 OS=Arabidopsis thaliana OX=3702 GN=SMXL4 PE=1 SV=1	PREDICTED: uncharacterized protein LOC101222907 [Cucumis sativus]
Csa2G139290	1.4262	12.6888	4.57498	1.73562	2.56882	1.20546	2.58414	2.27744	2.91162	-1.71006	down	-1.29863	down	0.422204	normal	--	--	Molecular Function: hydrolase activity (GO:0016787);;	--	--	--	--	X8 domain	PLASMODESMATA CALLOSE-BINDING PROTEIN 3 OS=Arabidopsis thaliana OX=3702 GN=PDCB3 PE=1 SV=1	PREDICTED: PLASMODESMATA CALLOSE-BINDING PROTEIN 3 [Cucumis sativus]
Csa2G171960	74.3554	35.9796	40.6484	22.8609	20.5494	26.6932	1.95497	3.03481	2.60543	-1.11353	down	-4.43661	down	-3.31736	down	[S]	Function unknown	Biological Process: lipid biosynthetic process (GO:0008610);; Molecular Function: cyclopropane-fatty-acyl-phospholipid synthase activity (GO:0008825);; Molecular Function: oxidoreductase activity (GO:0016491);; Biological Process: methylation (GO:0032259);; Biological Process: oxidation-reduction process (GO:0055114);;	K00574|0|csv:105434591|K00574 cyclopropane-fatty-acyl-phospholipid synthase [EC:2.1.1.79] | (RefSeq) uncharacterized LOC105434591	--	--	--	Mycolic acid cyclopropane synthetase;; Methyltransferase domain;; Methyltransferase domain;; Methyltransferase domain;; Methyltransferase domain;; Methyltransferase domain;; Methyltransferase small domain;; Methyltransferase domain;; tRNA (adenine(22)-N(1))-methyltransferase;; Protein-L-isoaspartate(D-aspartate) O-methyltransferase (PCMT);; RNA cap guanine-N2 methyltransferase;; Nodulation protei…	Probable (S)-tetrahydroprotoberberine N-methyltransferase 2 OS=Papaver bracteatum OX=215227 PE=2 SV=1	PREDICTED: uncharacterized protein LOC105434591 [Cucumis sativus]
Csa2G176690	21.7309	15.9874	21.8862	6.93639	11.5207	17.429	1.34198	1.81595	1.45326	-0.722924	down	-3.73028	down	-2.99989	down	--	--	--	--	--	--	--	--	--	hypothetical protein Csa_2G176690 [Cucumis sativus]
Csa2G176700	81.634	58.0984	63.0308	39.5719	44.0665	45.6366	23.1054	29.4766	28.3328	-0.642294	down	-1.38859	down	-0.738749	down	--	--	Biological Process: developmental process involved in reproduction (GO:0003006);; Biological Process: circadian rhythm (GO:0007623);; Biological Process: response to salt stress (GO:0009651);; Biological Process: response to ethylene (GO:0009723);; Biological Process: post-embryonic development (GO:0009791);; Biological Process: cellular component organization (GO:0016043);; Biological Process: s…	--	--	--	--	--	--	uncharacterized protein LOC110026973 [Phalaenopsis equestris]
Csa2G193350	0.665125	1.50426	0.8008	0.481104	0.206967	0.279534	0.334245	0.193158	0.091511	-1.55579	down	-2.249	down	--	--	--	--	--	--	--	--	--	Sieve element occlusion N-terminus;; Sieve element occlusion C-terminus	Protein SIEVE ELEMENT OCCLUSION B OS=Arabidopsis thaliana OX=3702 GN=SEOB PE=1 SV=1	PREDICTED: uncharacterized protein LOC101217067 [Cucumis sativus]
Csa2G196900	3.95369	10.8581	5.08061	2.57218	3.90029	3.94524	4.149	3.82361	4.1985	-0.911657	down	-0.758712	down	0.161172	normal	--	--	--	--	--	--	--	Sieve element occlusion N-terminus;; Sieve element occlusion C-terminus	Protein SIEVE ELEMENT OCCLUSION B OS=Arabidopsis thaliana OX=3702 GN=SEOB PE=1 SV=1	PREDICTED: uncharacterized protein LOC101203350 [Cucumis sativus]
Csa2G199900	1.65024	4.46242	2.94465	1.35593	1.37491	1.31723	0.693886	1.11051	0.56475	-1.1312	down	-1.96887	down	-0.830127	down	--	--	--	--	--	--	--	Sieve element occlusion N-terminus;; Sieve element occlusion C-terminus	Protein SIEVE ELEMENT OCCLUSION B OS=Arabidopsis thaliana OX=3702 GN=SEOB PE=1 SV=1	PREDICTED: uncharacterized protein LOC101203597 [Cucumis sativus]
Csa2G222070	5.41317	10.9756	8.46413	3.52626	3.35603	4.88249	4.26708	3.98889	2.63388	-1.04919	down	-1.22248	down	-0.166104	normal	--	--	Biological Process: guard cell differentiation (GO:0010052);;	--	--	--	--	Epidermal patterning factor proteins	EPIDERMAL PATTERNING FACTOR-like protein 4 OS=Arabidopsis thaliana OX=3702 GN=EPFL4 PE=1 SV=1	PREDICTED: EPIDERMAL PATTERNING FACTOR-like protein 5 [Cucumis sativus]
Csa2G234600	5.21421	10.2576	6.92195	5.09088	4.01253	4.36505	4.67864	3.62683	3.75275	-0.704811	down	-0.928245	down	-0.215596	normal	[O]	Posttranslational modification, protein turnover, chaperones	Biological Process: protein peptidyl-prolyl isomerization (GO:0000413);; Molecular Function: peptidyl-prolyl cis-trans isomerase activity (GO:0003755);; Cellular Component: cytosol (GO:0005829);; Biological Process: protein folding (GO:0006457);; Biological Process: vegetative phase change (GO:0010050);; Biological Process: floral meristem determinacy (GO:0010582);;	K05864|0|csv:101207288|K05864 peptidyl-prolyl isomerase D [EC:5.2.1.8] | (RefSeq) peptidyl-prolyl cis-trans isomerase CYP40	--	[O]	Posttranslational modification, protein turnover, chaperones	Cyclophilin type peptidyl-prolyl cis-trans isomerase/CLD;; Tetratricopeptide repeat;; Tetratricopeptide repeat;; TPR repeat;; Tetratricopeptide repeat;; Tetratricopeptide repeat;; Tetratricopeptide repeat	Peptidyl-prolyl cis-trans isomerase CYP40 OS=Arabidopsis thaliana OX=3702 GN=CYP40 PE=2 SV=1	PREDICTED: peptidyl-prolyl cis-trans isomerase CYP40 [Cucumis sativus]
Csa2G248710	6.98666	6.06588	4.35719	2.46113	1.57484	4.2404	0.127361	0.234902	0.104721	-1.06372	down	-5.12307	down	-4.05336	down	[C]	Energy production and conversion	Molecular Function: DNA binding (GO:0003677);; Molecular Function: transcription factor activity, sequence-specific DNA binding (GO:0003700);; Molecular Function: 3-oxoacyl-[acyl-carrier-protein] reductase (NADPH) activity (GO:0004316);; Cellular Component: nucleus (GO:0005634);; Biological Process: regulation of transcription, DNA-templated (GO:0006355);; Biological Process: oxidation-reduction …	--	--	[Q]	Secondary metabolites biosynthesis, transport and catabolism	short chain dehydrogenase;; Enoyl-(Acyl carrier protein) reductase;; Fungal family of unknown function (DUF1776);; KR domain;; NAD dependent epimerase/dehydratase family	11-beta-hydroxysteroid dehydrogenase-like 3 OS=Arabidopsis thaliana OX=3702 GN=HSD3 PE=3 SV=1	PREDICTED: NADPH-dependent 1-acyldihydroxyacetone phosphate reductase-like [Cucumis sativus]
Csa2G252100	1.87071	1.15833	80.9152	4.16285	0	0	0	0	6.95387	-4.26788	down	-3.65178	down	--	--	--	--	Molecular Function: endonuclease activity (GO:0004519);;	--	--	--	--	--	--	hypothetical protein Csa_2G252100 [Cucumis sativus]
Csa2G264060	3.96574	7.64442	4.36825	1.98063	1.85193	2.21528	2.95852	2.54419	3.2567	-1.36954	down	-0.913574	down	0.463562	normal	--	--	Biological Process: defense response (GO:0006952);; Biological Process: lignan biosynthetic process (GO:0009807);;	--	--	--	--	Dirigent-like protein	Dirigent protein 23 OS=Arabidopsis thaliana OX=3702 GN=DIR23 PE=2 SV=1	PREDICTED: dirigent protein 23 [Cucumis sativus]
Csa2G285340	0.633221	1.81562	1.64676	0.179102	0.506233	0.438408	0.537682	0.351451	0.704521	-1.83312	down	-1.39848	down	--	--	--	--	Biological Process: transcription, DNA-templated (GO:0006351);; Biological Process: regulation of metabolic process (GO:0019222);; Biological Process: single-organism cellular process (GO:0044763);; Biological Process: regulation of cellular process (GO:0050794);;	--	--	--	--	GRAS domain family	Protein SHORT-ROOT OS=Arabidopsis thaliana OX=3702 GN=SHR PE=1 SV=1	PREDICTED: protein SHORT-ROOT-like [Cucumis sativus]
Csa2G285940	6.55112	18.2819	15.1757	3.1361	4.09465	7.69675	1.46064	1.84225	1.17434	-1.39393	down	-3.19393	down	-1.79218	down	--	--	--	--	--	--	--	--	--	PREDICTED: uncharacterized protein LOC101205218 [Cucumis sativus]
Csa2G286450	2.02406	4.98428	3.86164	1.78556	1.21634	2.25146	1.68906	1.34394	2.17631	-1.01924	down	-1.10908	down	-0.0813917	normal	[T]	Signal transduction mechanisms	Molecular Function: metal ion binding (GO:0046872);;	K13448|7.3648e-113|csv:101205694|K13448 calcium-binding protein CML | (RefSeq) probable calcium-binding protein CML32	Plant-pathogen interaction (ko04626)	[T]	Signal transduction mechanisms	EF hand;; EF-hand domain pair;; EF hand;; EF-hand domain;; EF-hand domain pair;; Secreted protein acidic and rich in cysteine Ca binding region;; Cytoskeletal-regulatory complex EF hand	Calmodulin-like protein 1 OS=Arabidopsis thaliana OX=3702 GN=CML1 PE=2 SV=1	PREDICTED: probable calcium-binding protein CML32 [Cucumis sativus]
Csa2G287090	2.77573	5.2749	3.54749	1.94064	1.91656	1.59193	1.56463	1.58041	1.39317	-1.06452	down	-1.40034	down	-0.327696	normal	[G]	Carbohydrate transport and metabolism	--	--	--	--	--	Protein of unknown function, DUF547;; Leucine-zipper of ternary complex factor MIP1	--	PREDICTED: uncharacterized protein LOC101212736 isoform X1 [Cucumis sativus]
Csa2G287110	0.81409	3.55048	1.58721	0.789636	0.774228	0.461124	0.830103	0.870052	0.586195	-1.46596	down	-1.35562	down	0.118337	normal	--	--	--	--	--	[K]	Transcription	Associated with HOX;; Homeobox KN domain;; Homeobox domain	BEL1-like homeodomain protein 2 OS=Arabidopsis thaliana OX=3702 GN=BLH2 PE=1 SV=3	PREDICTED: BEL1-like homeodomain protein 2 [Cucumis sativus]
Csa2G298280	6.56087	30.1092	16.7107	7.15522	5.20483	7.9599	4.54209	1.46455	4.56208	-1.35806	down	-2.37804	down	-1.01128	down	[QV]	Secondary metabolites biosynthesis, transport and catabolism;; Defense mechanisms	Molecular Function: iron ion binding (GO:0005506);; Molecular Function: electron carrier activity (GO:0009055);; Biological Process: regulation of meristem growth (GO:0010075);; Biological Process: inflorescence development (GO:0010229);; Molecular Function: oxygen binding (GO:0019825);; Molecular Function: heme binding (GO:0020037);; Molecular Function: flavonoid 3',5'-hydroxylase activity (GO:0…	K20619|0|csv:101214099|K20619 cytochrome P450 family 78 subfamily A | (RefSeq) cytochrome P450 78A7	--	[Q]	Secondary metabolites biosynthesis, transport and catabolism	Cytochrome P450	Cytochrome P450 78A7 OS=Arabidopsis thaliana OX=3702 GN=CYP78A7 PE=2 SV=1	PREDICTED: cytochrome P450 78A7 [Cucumis sativus]
Csa2G354710	5.57047	9.9339	8.8009	4.048	4.81758	6.14963	2.35779	2.84652	5.40159	-0.67469	down	-1.24675	down	-0.562982	normal	--	--	Molecular Function: calmodulin binding (GO:0005516);; Cellular Component: nucleus (GO:0005634);; Cellular Component: plasma membrane (GO:0005886);;	--	--	[T]	Signal transduction mechanisms	Tetratricopeptide repeat;; Tetratricopeptide repeat;; Tetratricopeptide repeat;; Tetratricopeptide repeat;; TPR repeat	Protein NPGR1 OS=Arabidopsis thaliana OX=3702 GN=NPGR1 PE=1 SV=1	PREDICTED: tetratricopeptide repeat protein 7B [Cucumis sativus]
Csa2G356090	15.4165	43.8203	20.4706	13.9781	17.1926	9.94174	16.313	10.1494	17.3755	-0.924371	down	-0.907845	down	0.0257719	normal	[K]	Transcription	--	--	--	--	--	Leucine rich repeat;; Leucine Rich Repeat	Uncharacterized protein At4g06744 OS=Arabidopsis thaliana OX=3702 GN=At4g06744 PE=2 SV=1	PREDICTED: uncharacterized protein At4g06744-like [Cucumis sativus]
Csa2G356690	1.08272	5.32909	2.58246	0.722464	0.656646	0.705284	0.866909	0.652492	0.642843	-2.06027	down	-2.08339	down	-0.0146636	normal	--	--	Molecular Function: DNA binding (GO:0003677);; Biological Process: response to stress (GO:0006950);; Biological Process: cellular process (GO:0009987);;	K09419|0|csv:101218781|K09419 heat shock transcription factor, other eukaryote | (RefSeq) heat stress transcription factor B-4	--	[K]	Transcription	HSF-type DNA-binding	Heat stress transcription factor B-4 OS=Arabidopsis thaliana OX=3702 GN=HSFB4 PE=2 SV=1	PREDICTED: heat stress transcription factor B-4 [Cucumis sativus]
Csa2G357860	10.301	22.7489	17.1987	8.57239	8.38721	12.7796	6.26455	4.15956	5.32622	-0.732978	down	-1.71914	down	-0.97834	down	--	--	--	--	--	[T]	Signal transduction mechanisms	EF hand;; EF-hand domain;; EF-hand domain pair;; EF-hand domain pair;; EF hand	Probable calcium-binding protein CML17 OS=Oryza sativa subsp. japonica OX=39947 GN=CML17 PE=2 SV=1	hypothetical protein Csa_2G357860 [Cucumis sativus]
Csa2G358880	1.30973	2.15455	1.36819	0.462648	0.541109	0.852568	0.386823	0.170333	0.478683	-1.31415	down	-2.17422	down	--	--	--	--	Molecular Function: binding (GO:0005488);; Molecular Function: transferase activity, transferring phosphorus-containing groups (GO:0016772);;	--	--	[T]	Signal transduction mechanisms	EF hand;; EF-hand domain pair;; EF-hand domain;; EF hand;; EF-hand domain pair	Probable calcium-binding protein CML36 OS=Arabidopsis thaliana OX=3702 GN=CML36 PE=2 SV=1	PREDICTED: probable calcium-binding protein CML36 [Cucumis sativus]
Csa2G360720	0.850906	1.85139	1.77152	0.397338	1.07276	0.462916	0.572023	0.637308	0.662917	-1.18025	down	-1.28616	down	--	--	--	--	--	--	--	--	--	Dof domain, zinc finger	Dof zinc finger protein DOF3.4 OS=Arabidopsis thaliana OX=3702 GN=DOF3.4 PE=1 SV=2	PREDICTED: dof zinc finger protein DOF1.6-like [Cucumis sativus]
Csa2G361860	1.18943	2.07836	0.982828	0.280299	0.526225	0.60185	0.410071	0.185011	0.148463	-1.58117	down	-2.50908	down	--	--	--	--	--	--	--	--	--	--	Transcription factor bHLH110 OS=Arabidopsis thaliana OX=3702 GN=BHLH110 PE=2 SV=2	PREDICTED: transcription factor bHLH110-like isoform X1 [Cucumis sativus]
Csa2G369230	13.064	9.69156	14.648	6.07356	5.00021	7.87279	10.0287	6.23823	8.04924	-0.973411	down	-0.69466	down	0.286627	normal	[V]	Defense mechanisms	Cellular Component: plasma membrane (GO:0005886);; Biological Process: drug transmembrane transport (GO:0006855);; Biological Process: fruit ripening (GO:0009835);; Molecular Function: drug transmembrane transporter activity (GO:0015238);; Molecular Function: antiporter activity (GO:0015297);; Cellular Component: membrane (GO:0016020);;	K03327|0|csv:101218581|K03327 multidrug resistance protein, MATE family | (RefSeq) protein TRANSPARENT TESTA 12	--	[R]	General function prediction only	MatE	Protein DETOXIFICATION 27 OS=Arabidopsis thaliana OX=3702 GN=DTX27 PE=2 SV=1	PREDICTED: protein TRANSPARENT TESTA 12 [Cucumis sativus]
Csa2G372760	0.60714	0.689588	1.14652	0.182256	0.121011	0.575683	0.069486	0.025385	0	-1.42022	down	-4.33304	down	--	--	[V]	Defense mechanisms	Biological Process: regulation of animal organ formation (GO:0003156);; Cellular Component: plasma membrane (GO:0005886);; Biological Process: drug transmembrane transport (GO:0006855);; Biological Process: response to nematode (GO:0009624);; Molecular Function: drug transmembrane transporter activity (GO:0015238);; Molecular Function: antiporter activity (GO:0015297);; Cellular Component: Golgi …	K03327|0|csv:101207119|K03327 multidrug resistance protein, MATE family | (RefSeq) MATE efflux family protein 5	--	[R]	General function prediction only	MatE	Protein DETOXIFICATION 48 OS=Arabidopsis thaliana OX=3702 GN=DTX48 PE=2 SV=1	PREDICTED: MATE efflux family protein 5 [Cucumis sativus]
Csa2G380050	3.9909	18.1677	9.32523	2.32378	4.16484	5.05364	3.62071	3.03553	4.12674	-1.4181	down	-1.57772	down	-0.150256	normal	--	--	Cellular Component: intracellular (GO:0005622);; Molecular Function: zinc ion binding (GO:0008270);; Biological Process: plant-type cell wall organization (GO:0009664);; Biological Process: cell wall modification (GO:0042545);;	--	--	[R]	General function prediction only	Zn-finger in Ran binding protein and others	--	hypothetical protein Csa_2G380050 [Cucumis sativus]
Csa2G381810	13.466	15.6168	15.0982	9.55484	9.22893	9.81569	6.38019	6.79735	7.35364	-0.637056	down	-1.1554	down	-0.510113	normal	--	--	Molecular Function: transcription cofactor activity (GO:0003712);; Biological Process: regulation of transcription, DNA-templated (GO:0006355);;	--	--	--	--	--	--	hypothetical protein Csa_2G381810 [Cucumis sativus]
Csa2G381830	25.8285	30.186	28.2239	18.23	19.2936	16.3454	11.867	11.8924	11.7486	-0.617174	down	-1.28997	down	-0.66438	down	--	--	Molecular Function: transcription cofactor activity (GO:0003712);; Biological Process: regulation of transcription, DNA-templated (GO:0006355);;	--	--	--	--	--	--	hypothetical protein Csa_2G381830 [Cucumis sativus]
Csa2G429010	18.8875	9.64221	8.19997	5.41717	3.80111	5.97954	0.734618	1.19742	1.17468	-1.27303	down	-3.62083	down	-2.34198	down	--	--	Molecular Function: transferase activity, transferring acyl groups other than amino-acyl groups (GO:0016747);;	K19861|0|csv:101208513|K19861 benzyl alcohol O-benzoyltransferase [EC:2.3.1.196 2.3.1.232] | (RefSeq) benzyl alcohol O-benzoyltransferase-like	--	--	--	Transferase family	Benzyl alcohol O-benzoyltransferase OS=Nicotiana tabacum OX=4097 GN=HSR201 PE=1 SV=1	PREDICTED: benzyl alcohol O-benzoyltransferase-like [Cucumis sativus]
Csa2G432780	18.5996	23.5406	23.0686	11.9022	14.9019	14.8465	6.08494	9.28887	16.8954	-0.618778	down	-1.06163	down	-0.433516	normal	[I]	Lipid transport and metabolism	Biological Process: vitamin E biosynthetic process (GO:0010189);; Biological Process: methylation (GO:0032259);; Molecular Function: tocopherol O-methyltransferase activity (GO:0050342);;	K05928|0|csv:101205148|K05928 tocopherol O-methyltransferase [EC:2.1.1.95] | (RefSeq) tocopherol O-methyltransferase, chloroplastic	Ubiquinone and other terpenoid-quinone biosynthesis (ko00130)	[IR]	Lipid transport and metabolism;; General function prediction only	Methyltransferase domain;; Methyltransferase domain;; Mycolic acid cyclopropane synthetase;; Methyltransferase domain;; Methyltransferase domain;; Methyltransferase domain;; ubiE/COQ5 methyltransferase family	Tocopherol O-methyltransferase, chloroplastic OS=Arabidopsis thaliana OX=3702 GN=VTE4 PE=1 SV=2	PREDICTED: tocopherol O-methyltransferase, chloroplastic [Cucumis sativus]
Csa3G000180	23.4651	13.0684	17.4138	10.7807	10.6709	13.3459	5.80221	4.99057	5.14305	-0.61597	down	-1.78599	down	-1.1627	down	--	--	Cellular Component: chloroplast (GO:0009507);; Molecular Function: auxin:proton symporter activity (GO:0009672);; Biological Process: auxin polar transport (GO:0009926);; Biological Process: para-aminobenzoic acid metabolic process (GO:0046482);; Molecular Function: organic cyclic compound binding (GO:0097159);; Molecular Function: heterocyclic compound binding (GO:1901363);;	--	--	[S]	Function unknown	Membrane transport protein	Protein PIN-LIKES 5 OS=Arabidopsis thaliana OX=3702 GN=PILS5 PE=2 SV=1	PREDICTED: uncharacterized transporter YBR287W-like [Cucumis sativus]
Csa3G00090	30.9062	1.12099	26.5322	1.30816	13.658	0.857652	1.42137	1.73589	1.06438	-1.89048	down	-3.8595	down	-1.95676	down	[I]	Lipid transport and metabolism	Molecular Function: diacylglycerol O-acyltransferase activity (GO:0004144);; Biological Process: metabolic process (GO:0008152);;	K14457|0|cmo:103490635|K14457 2-acylglycerol O-acyltransferase 2 [EC:2.3.1.22] | (RefSeq) diacylglycerol O-acyltransferase 2	Glycerolipid metabolism (ko00561)	[I]	Lipid transport and metabolism	Diacylglycerol acyltransferase;; Acyltransferase	Diacylglycerol O-acyltransferase 2D OS=Glycine max OX=3847 GN=DGAT2D PE=1 SV=1	PREDICTED: diacylglycerol O-acyltransferase 2 isoform X1 [Cucumis melo]
Csa3G002610	4.79581	8.02386	9.96236	2.1842	2.43953	3.30803	1.315	0.735603	1.07581	-1.51399	down	-2.86951	down	-1.3464	down	--	--	Molecular Function: protein binding (GO:0005515);; Cellular Component: nucleus (GO:0005634);; Biological Process: photoperiodism (GO:0009648);; Biological Process: positive regulation of flower development (GO:0009911);; Biological Process: response to organic substance (GO:0010033);; Biological Process: single-organism process (GO:0044699);; Biological Process: positive regulation of transcripti…	--	--	--	--	bZIP transcription factor;; Basic region leucine zipper	Protein FD OS=Arabidopsis thaliana OX=3702 GN=FD PE=1 SV=1	hypothetical protein Csa_3G002610 [Cucumis sativus]
Csa3G009550	3.50548	10.8387	6.83284	1.44918	1.8256	3.24713	0.160848	0.221832	0	-1.66798	down	-5.63871	down	-3.96447	down	--	--	--	--	--	--	--	--	--	glycine-rich protein-1 [Cucumis sativus]
Csa3G011070	5.76458	2.66874	4.79192	1.29368	1.97414	2.74006	0.468755	0.352428	1.03047	-1.13641	down	-2.87695	down	--	--	--	--	--	--	--	--	--	--	--	PREDICTED: glycine-rich cell wall structural protein 2-like [Cucumis sativus]
Csa3G011080	0.993774	1.7384	1.97378	0.450626	0.197938	0.319734	0.42004	0.215296	0.039706	-2.21453	down	-2.75969	down	--	--	--	--	Molecular Function: hydrolase activity (GO:0016787);;	--	--	--	--	--	--	--
Csa3G026690	27.3861	104.345	29.0025	2.32969	4.87395	7.92199	0.116752	0.293874	0.667095	-3.37615	down	-7.18198	down	-3.79614	down	--	--	--	--	--	--	--	Hydrophobic seed protein	Putative lipid-binding protein AIR1B OS=Arabidopsis thaliana OX=3702 GN=AIR1B PE=3 SV=1	hypothetical protein Csa_3G026690 [Cucumis sativus]
Csa3G027190	30.8947	52.7251	19.8149	3.97937	6.77153	9.2623	0	0.519565	0.565724	-2.3497	down	-6.55083	down	-4.1924	down	--	--	Biological Process: response to auxin (GO:0009733);; Biological Process: lateral root morphogenesis (GO:0010102);; Biological Process: developmental growth (GO:0048589);; Biological Process: root hair cell differentiation (GO:0048765);;	--	--	--	--	Hydrophobic seed protein	Putative lipid-binding protein AIR1B OS=Arabidopsis thaliana OX=3702 GN=AIR1B PE=3 SV=1	PREDICTED: putative lipid-binding protein AIR1B [Cucumis sativus]
Csa3G033230	1.36515	1.56889	1.93219	0.058487	0.100483	0.046259	0.114371	0.166659	0.130076	-4.34912	down	-3.5983	down	--	--	[F]	Nucleotide transport and metabolism	Molecular Function: adenine phosphoribosyltransferase activity (GO:0003999);; Cellular Component: cytosol (GO:0005829);; Biological Process: adenine salvage (GO:0006168);; Biological Process: nucleoside metabolic process (GO:0009116);;	K00759|2.47936e-152|csv:101218731|K00759 adenine phosphoribosyltransferase [EC:2.4.2.7] | (RefSeq) adenine phosphoribosyltransferase 3	Purine metabolism (ko00230)	[F]	Nucleotide transport and metabolism	Phosphoribosyl transferase domain	Adenine phosphoribosyltransferase 3 OS=Arabidopsis thaliana OX=3702 GN=APT3 PE=1 SV=1	PREDICTED: adenine phosphoribosyltransferase 3 [Cucumis sativus]
Csa3G036480	74.2519	47.6785	45.6725	27.5342	28.7657	32.7114	13.5289	14.722	12.2772	-0.908754	down	-2.11116	down	-1.19586	down	[I]	Lipid transport and metabolism	Biological Process: RNA splicing, via endonucleolytic cleavage and ligation (GO:0000394);; Molecular Function: iron ion binding (GO:0005506);; Biological Process: acetyl-CoA metabolic process (GO:0006084);; Biological Process: fatty acid biosynthetic process (GO:0006633);; Biological Process: calcium ion transport (GO:0006816);; Biological Process: Golgi organization (GO:0007030);; Molecular Func…	K14423|0|csv:101211692|K14423 4,4-dimethyl-9beta,19-cyclopropylsterol-4alpha-methyl oxidase [EC:1.14.13.72] | (RefSeq) methylsterol monooxygenase 1-2-like	Steroid biosynthesis (ko00100)	[I]	Lipid transport and metabolism	Fatty acid hydroxylase superfamily	Methylsterol monooxygenase 1-2 OS=Arabidopsis thaliana OX=3702 GN=SMO1-2 PE=2 SV=1	PREDICTED: methylsterol monooxygenase 1-2-like [Cucumis sativus]
Csa3G036560	7.35309	8.39882	6.42515	5.44319	5.82115	4.81193	4.40136	6.18644	4.65099	-0.590077	down	-0.711562	down	-0.114077	normal	[R]	General function prediction only	Molecular Function: bile acid:sodium symporter activity (GO:0008508);; Biological Process: response to wounding (GO:0009611);; Biological Process: response to jasmonic acid (GO:0009753);; Cellular Component: chloroplast envelope (GO:0009941);; Cellular Component: membrane (GO:0016020);; Cellular Component: integral component of membrane (GO:0016021);; Biological Process: glucosinolate biosyntheti…	--	--	[P]	Inorganic ion transport and metabolism	Sodium Bile acid symporter family	Probable sodium/metabolite cotransporter BASS6, chloroplastic OS=Arabidopsis thaliana OX=3702 GN=BASS6 PE=2 SV=1	PREDICTED: probable sodium/metabolite cotransporter BASS5, chloroplastic isoform X1 [Cucumis sativus]
Csa3G078280	1.41883	4.13641	3.65688	1.22503	1.29542	1.4991	0.842199	1.1723	1.56893	-1.15037	down	-1.39261	down	-0.233321	normal	--	--	--	--	--	--	--	Plastocyanin-like domain	Early nodulin-like protein 3 OS=Arabidopsis thaliana OX=3702 GN=At5g25090 PE=1 SV=2	PREDICTED: early nodulin-like protein 3 [Cucumis sativus]
Csa3G099720	2.13948	5.0231	3.46373	1.04937	1.46307	1.61885	1.09008	0.946015	2.58808	-1.33701	down	-1.2517	down	0.0941691	normal	[I]	Lipid transport and metabolism	Cellular Component: peroxisomal matrix (GO:0005782);; Cellular Component: plasma membrane (GO:0005886);; Cellular Component: chloroplast (GO:0009507);; Molecular Function: disulfide oxidoreductase activity (GO:0015036);; Molecular Function: monodehydroascorbate reductase (NADH) activity (GO:0016656);; Biological Process: electron transport chain (GO:0022900);; Biological Process: cell redox homeo…	K08232|0|csv:101206557|K08232 monodehydroascorbate reductase (NADH) [EC:1.6.5.4] | (RefSeq) monodehydroascorbate reductase-like	Ascorbate and aldarate metabolism (ko00053)	[R]	General function prediction only	Pyridine nucleotide-disulphide oxidoreductase;; Pyridine nucleotide-disulphide oxidoreductase	Monodehydroascorbate reductase 1, peroxisomal OS=Arabidopsis thaliana OX=3702 GN=MDAR1 PE=1 SV=1	PREDICTED: monodehydroascorbate reductase-like [Cucumis sativus]
Csa3G115050	8.69812	6.22504	7.56573	4.6758	3.46012	5.57726	2.85273	1.35781	2.44342	-0.660143	down	-1.93777	down	-1.26927	down	--	--	Cellular Component: extracellular region (GO:0005576);; Molecular Function: lyase activity (GO:0016829);;	K18195|0|csv:101215252|K18195 rhamnogalacturonan endolyase [EC:4.2.2.23] | (RefSeq) probable rhamnogalacturonate lyase B	--	--	--	Rhamnogalacturonate lyase family;; Polysaccharide lyase family 4, domain III;; Polysaccharide lyase family 4, domain II	--	PREDICTED: probable rhamnogalacturonate lyase B [Cucumis sativus]
Csa3G116700	6.20165	14.8628	10.9182	4.78486	5.92117	6.524	5.1725	5.38438	6.26577	-0.865411	down	-0.970772	down	-0.0966264	normal	--	--	Molecular Function: transcription factor activity, sequence-specific DNA binding (GO:0003700);; Biological Process: regulation of transcription, DNA-templated (GO:0006355);; Molecular Function: sequence-specific DNA binding (GO:0043565);;	--	--	--	--	WRKY DNA -binding domain	Probable WRKY transcription factor 12 OS=Arabidopsis thaliana OX=3702 GN=WRKY12 PE=2 SV=1	PREDICTED: probable WRKY transcription factor 12 [Cucumis sativus]
Csa3G118080	3.27966	9.96955	10.0271	3.31562	3.78504	4.95261	4.68194	3.87229	3.15665	-0.901371	down	-1.0091	down	-0.0985443	normal	--	--	Molecular Function: transcription factor activity, sequence-specific DNA binding (GO:0003700);; Cellular Component: nucleus (GO:0005634);; Biological Process: regulation of transcription, DNA-templated (GO:0006355);; Biological Process: shade avoidance (GO:0009641);; Biological Process: response to hormone (GO:0009725);; Biological Process: response to far red light (GO:0010218);; Molecular Funct…	K09338|8.08021e-141|csv:101222132|K09338 homeobox-leucine zipper protein | (RefSeq) homeobox-leucine zipper protein HAT3-like	--	[K]	Transcription	HD-ZIP protein N terminus;; Homeobox domain;; Homeobox associated leucine zipper;; Homeobox KN domain	Homeobox-leucine zipper protein HAT3 OS=Arabidopsis thaliana OX=3702 GN=HAT3 PE=1 SV=2	PREDICTED: homeobox-leucine zipper protein HAT3-like [Cucumis sativus]
Csa3G118220	28.7272	19.7746	19.1599	12.3082	13.8003	16.0408	7.39554	8.78677	5.76065	-0.677471	down	-1.68375	down	-0.999481	down	--	--	--	K20028|2.86429e-19|cmo:103483147|K20028 palmitoyltransferase ZDHHC2/15/20 [EC:2.3.1.225] | (RefSeq) probable protein S-acyltransferase 12	--	--	--	Putative AtpZ or ATP-synthase-associated	--	hypothetical protein Csa_3G118220 [Cucumis sativus]
Csa3G119280	1.7679	5.92027	2.85045	1.23639	2.00479	1.5369	1.69031	1.26266	1.66712	-1.09534	down	-1.21739	down	-0.112587	normal	--	--	--	--	--	--	--	--	--	PREDICTED: DNA-directed RNA polymerase II subunit RPB1-like [Cucumis sativus]
Csa3G119290	4.51601	11.3969	6.14126	2.59588	2.77135	3.59871	2.79625	2.70634	3.02077	-1.27083	down	-1.40794	down	-0.129385	normal	--	--	--	--	--	--	--	--	--	PREDICTED: leucine-rich repeat extensin-like protein 5 [Cucumis sativus]
Csa3G119300	1.7343	3.1209	1.98612	0.92247	1.16088	1.31218	0.563258	0.471064	1.0206	-0.987447	down	-1.77666	down	-0.781601	normal	--	--	--	--	--	--	--	--	--	PREDICTED: atherin-like [Cucumis sativus]
Csa3G119630	1.23986	3.6336	2.38297	1.00657	1.18389	1.43195	1.42726	1.0542	1.40017	-0.992057	down	-0.943373	down	0.0571347	normal	[T]	Signal transduction mechanisms	Molecular Function: intracellular cyclic nucleotide activated cation channel activity (GO:0005221);; Molecular Function: inward rectifier potassium channel activity (GO:0005242);; Molecular Function: cation channel activity (GO:0005261);; Molecular Function: calmodulin binding (GO:0005516);; Cellular Component: plasma membrane (GO:0005886);; Biological Process: ion transport (GO:0006811);; Biolog…	K05391|0|csv:101206492|K05391 cyclic nucleotide gated channel, other eukaryote | (RefSeq) cyclic nucleotide-gated ion channel 1-like	Plant-pathogen interaction (ko04626)	[PT]	Inorganic ion transport and metabolism;; Signal transduction mechanisms	Ion transport protein	Cyclic nucleotide-gated ion channel 1 OS=Arabidopsis thaliana OX=3702 GN=CNGC1 PE=1 SV=1	PREDICTED: cyclic nucleotide-gated ion channel 1-like [Cucumis sativus]
Csa3G119640	0.652599	1.85286	1.09066	0.300393	0.427401	0.725065	0.123437	0.286197	0.257999	-1.27477	down	-2.46538	down	--	--	[T]	Signal transduction mechanisms	Molecular Function: intracellular cyclic nucleotide activated cation channel activity (GO:0005221);; Molecular Function: inward rectifier potassium channel activity (GO:0005242);; Molecular Function: cation channel activity (GO:0005261);; Molecular Function: calmodulin binding (GO:0005516);; Cellular Component: plasma membrane (GO:0005886);; Biological Process: ion transport (GO:0006811);; Biolog…	K05391|0|csv:101206736|K05391 cyclic nucleotide gated channel, other eukaryote | (RefSeq) cyclic nucleotide-gated ion channel 1	Plant-pathogen interaction (ko04626)	[PT]	Inorganic ion transport and metabolism;; Signal transduction mechanisms	Ion transport protein	Cyclic nucleotide-gated ion channel 1 OS=Arabidopsis thaliana OX=3702 GN=CNGC1 PE=1 SV=1	PREDICTED: cyclic nucleotide-gated ion channel 1 [Cucumis sativus]
Csa3G134850	16.7449	60.2834	67.4592	11.1772	15.4927	43.2286	18.6135	28.8017	19.3142	-1.0202	down	-1.152	down	-0.123351	normal	[IR]	Lipid transport and metabolism;; General function prediction only	Biological Process: alcohol metabolic process (GO:0006066);; Molecular Function: electron carrier activity (GO:0009055);; Biological Process: response to cold (GO:0009409);; Cellular Component: integral component of membrane (GO:0016021);; Cellular Component: intracellular membrane-bounded organelle (GO:0043231);; Molecular Function: long-chain-alcohol oxidase activity (GO:0046577);; Molecular Fu…	K17756|0|csv:105434388|K17756 long-chain-alcohol oxidase [EC:1.1.3.20] | (RefSeq) long-chain-alcohol oxidase FAO1	--	--	--	GMC oxidoreductase;; GMC oxidoreductase;; FAD binding domain;; NAD(P)-binding Rossmann-like domain	Long-chain-alcohol oxidase FAO1 OS=Lotus japonicus OX=34305 GN=FAO1 PE=1 SV=1	hypothetical protein Csa_3G134850 [Cucumis sativus]
Csa3G144740	3.38833	16.8487	9.37397	2.05859	3.75815	2.75013	3.58725	3.75771	3.3439	-1.89065	down	-1.66241	down	0.23846	normal	--	--	Molecular Function: translation initiation factor activity (GO:0003743);; Cellular Component: cytoplasm (GO:0005737);; Biological Process: methylation-dependent chromatin silencing (GO:0006346);; Biological Process: translational initiation (GO:0006413);; Biological Process: cell-cell signaling (GO:0007267);; Biological Process: virus induced gene silencing (GO:0009616);; Biological Process: dete…	K11593|0|csv:101221352|K11593 eukaryotic translation initiation factor 2C | (RefSeq) protein argonaute 10	--	[J]	Translation, ribosomal structure and biogenesis	Piwi domain;; N-terminal domain of argonaute;; PAZ domain;; Argonaute linker 1 domain;; Argonaute linker 2 domain;; Mid domain of argonaute	Protein argonaute 10 OS=Arabidopsis thaliana OX=3702 GN=AGO10 PE=2 SV=1	PREDICTED: protein argonaute 10 [Cucumis sativus]
Csa3G147770	3.19939	16.7523	16.2895	2.2453	5.11708	2.57417	4.07185	3.18093	3.08027	-1.81493	down	-1.84308	down	-0.0157449	normal	[E]	Amino acid transport and metabolism	Biological Process: polysaccharide biosynthetic process (GO:0000271);; Molecular Function: spermidine synthase activity (GO:0004766);; Cellular Component: cytoplasm (GO:0005737);; Biological Process: pattern specification process (GO:0007389);; Biological Process: metabolic process (GO:0008152);; Biological Process: regulation of cell size (GO:0008361);; Biological Process: multidimensional cell …	K18787|0|csv:101221818|K18787 thermospermine synthase [EC:2.5.1.79] | (RefSeq) thermospermine synthase ACAULIS5-like	--	[E]	Amino acid transport and metabolism	Spermine/spermidine synthase domain;; Spermidine synthase tetramerisation domain	Thermospermine synthase ACAULIS5 OS=Arabidopsis thaliana OX=3702 GN=ACL5 PE=1 SV=1	PREDICTED: thermospermine synthase ACAULIS5-like [Cucumis sativus]
Csa3G149380	2.47812	5.9608	3.45603	1.20243	0.777566	1.8632	0.756183	0.532118	0.409892	-1.59491	down	-2.82655	down	-1.22533	down	--	--	--	--	--	--	--	Fantastic Four meristem regulator	Protein FANTASTIC FOUR 3 OS=Arabidopsis thaliana OX=3702 GN=FAF3 PE=2 SV=1	PREDICTED: protein FANTASTIC FOUR 3 [Cucumis sativus]
Csa3G153170	1.18447	3.46769	2.72931	0.979121	0.632486	0.957008	0.718101	0.53502	0.65537	-1.19119	down	-1.60146	down	-0.401794	normal	[Q]	Secondary metabolites biosynthesis, transport and catabolism	Cellular Component: cytoplasm (GO:0005737);; Molecular Function: flavonol synthase activity (GO:0045431);; Biological Process: flavonol biosynthetic process (GO:0051555);; Biological Process: oxidation-reduction process (GO:0055114);;	--	--	[QR]	Secondary metabolites biosynthesis, transport and catabolism;; General function prediction only	non-haem dioxygenase in morphine synthesis N-terminal;; 2OG-Fe(II) oxygenase superfamily	Protein SRG1 OS=Arabidopsis thaliana OX=3702 GN=SRG1 PE=2 SV=1	PREDICTED: protein SRG1 [Cucumis sativus]
Csa3G154410	30.5266	28.1664	58.5176	0	0	0	0.064149	0	0	-13.0347	down	-10.0371	down	--	--	--	--	Biological Process: response to oxidative stress (GO:0006979);;	--	--	--	--	Pollen proteins Ole e I like	Phylloplanin OS=Nicotiana tabacum OX=4097 PE=1 SV=1	PREDICTED: phylloplanin-like [Cucumis sativus]
Csa3G159420	93.8711	75.9683	109.864	0.348106	1.02546	0.267135	0.37836	0.10371	0.313624	-7.37952	down	-8.38876	down	--	--	--	--	--	--	--	--	--	--	--	PREDICTED: phylloplanin-like [Cucumis sativus]
Csa3G164460	3.10878	7.07958	4.67654	2.32124	3.00141	1.63457	1.11456	0.676793	4.29284	-1.05808	down	-1.34325	down	-0.275594	normal	--	--	--	--	--	--	--	zinc-finger of the FCS-type, C2-C2	Protein MARD1 OS=Arabidopsis thaliana OX=3702 GN=MARD1 PE=2 SV=2	PREDICTED: uncharacterized protein LOC101206584 [Cucumis sativus]
Csa3G168940	57.3798	40.4235	34.5736	27.871	22.08	21.926	11.2346	14.4022	11.0172	-0.873353	down	-1.91495	down	-1.03496	down	--	--	Biological Process: response to hormone (GO:0009725);;	K09422|0|csv:101222436|K09422 myb proto-oncogene protein, plant | (RefSeq) transcription factor MYB108	--	[K]	Transcription	Myb-like DNA-binding domain;; Myb-like DNA-binding domain	Transcription factor MYB78 OS=Arabidopsis thaliana OX=3702 GN=MYB78 PE=2 SV=1	PREDICTED: transcription factor MYB108 [Cucumis sativus]
Csa3G172370	5.84287	12.8122	12.3489	5.10106	5.38152	7.35317	6.28446	4.72417	7.79595	-0.772503	down	-0.77152	down	0.0102477	normal	--	--	Biological Process: defense response (GO:0006952);; Cellular Component: chloroplast (GO:0009507);; Biological Process: response to biotic stimulus (GO:0009607);; Biological Process: cellular cation homeostasis (GO:0030003);; Biological Process: divalent metal ion transport (GO:0070838);;	--	--	--	--	Pathogenesis-related protein Bet v I family	MLP-like protein 43 OS=Arabidopsis thaliana OX=3702 GN=MLP43 PE=1 SV=1	Csf-2 [Cucumis sativus]
Csa3G179100	2.68664	4.97358	3.07425	0.472827	0.519398	0.594722	0.188413	0.090302	0.111727	-2.69932	down	-4.74524	down	-2.03943	down	--	--	Molecular Function: transferase activity, transferring phosphorus-containing groups (GO:0016772);;	--	--	--	--	--	--	PREDICTED: uncharacterized protein LOC101212506 [Cucumis sativus]
Csa3G179130	4.47319	8.44283	5.88994	3.09197	2.76189	3.13464	0.454244	0.464733	0.292905	-1.04984	down	-3.93844	down	-2.88097	down	--	--	--	K09264|1.80135e-52|csv:101212022|K09264 MADS-box transcription factor, plant | (RefSeq) MADS-box transcription factor 6-like	--	--	--	--	--	hypothetical protein Csa_3G179130 [Cucumis sativus]
Csa3G179160	0.623285	3.63432	2.23868	0.384056	0.499698	0.883126	0.054929	0.092838	0.183632	-1.93573	down	-4.08548	down	--	--	--	--	Molecular Function: DNA binding (GO:0003677);; Molecular Function: transcription factor activity, sequence-specific DNA binding (GO:0003700);; Cellular Component: nucleus (GO:0005634);; Biological Process: regulation of transcription, DNA-templated (GO:0006355);; Biological Process: abscission (GO:0009838);; Biological Process: regulation of flower development (GO:0009909);; Biological Process: v…	--	--	[K]	Transcription	K-box region	MADS-box protein AGL42 OS=Arabidopsis thaliana OX=3702 GN=AGL42 PE=1 SV=1	hypothetical protein Csa_3G179160 [Cucumis sativus]
Csa3G184590	1.27875	10.2039	4.9442	0.831065	1.33098	1.80551	1.25134	1.56658	2.28632	-2.0025	down	-1.71943	down	0.292973	normal	--	--	--	--	--	--	--	--	Probable membrane-associated kinase regulator 5 OS=Arabidopsis thaliana OX=3702 GN=MAKR5 PE=2 SV=1	PREDICTED: probable membrane-associated kinase regulator 5 [Cucumis sativus]
Csa3G212490	24.8525	17.2077	19.7198	10.5894	11.1416	12.9749	6.15659	8.57677	7.08544	-0.823771	down	-1.56198	down	-0.730742	down	--	--	Biological Process: transition metal ion transport (GO:0000041);; Molecular Function: transcription factor activity, sequence-specific DNA binding (GO:0003700);; Biological Process: regulation of transcription, DNA-templated (GO:0006355);; Biological Process: response to inorganic substance (GO:0010035);; Molecular Function: sequence-specific DNA binding (GO:0043565);;	--	--	--	--	WRKY DNA -binding domain	Probable WRKY transcription factor 9 OS=Arabidopsis thaliana OX=3702 GN=WRKY9 PE=2 SV=1	PREDICTED: uncharacterized protein LOC101215114 isoform X1 [Cucumis sativus]
Csa3G348940	15.7598	16.0604	14.4081	7.90607	9.80315	8.14908	2.43469	3.66672	2.00428	-0.82188	down	-2.55321	down	-1.72381	down	--	--	--	--	--	--	--	--	--	hypothetical protein Csa_3G348940 [Cucumis sativus]
Csa3G431430	1.45978	5.33504	3.41919	0.304111	0.541656	0.704187	0.099774	0.326731	0.276682	-2.67551	down	-3.8428	down	--	--	[HJ]	Coenzyme transport and metabolism;; Translation, ribosomal structure and biogenesis	Cellular Component: chloroplast (GO:0009507);; Biological Process: auxin-activated signaling pathway (GO:0009734);; Biological Process: unidimensional cell growth (GO:0009826);; Biological Process: auxin homeostasis (GO:0010252);; Molecular Function: indole-3-acetic acid amido synthetase activity (GO:0010279);; Biological Process: response to cyclopentenone (GO:0010583);;	K14487|0|csv:101219992|K14487 auxin responsive GH3 gene family | (RefSeq) indole-3-acetic acid-amido synthetase GH3.6-like	Plant hormone signal transduction (ko04075)	--	--	GH3 auxin-responsive promoter	Indole-3-acetic acid-amido synthetase GH3.6 OS=Arabidopsis thaliana OX=3702 GN=GH3.6 PE=1 SV=1	PREDICTED: indole-3-acetic acid-amido synthetase GH3.6-like [Cucumis sativus]
Csa3G435550	42.7146	70.2469	72.155	51.11	27.1463	28.3867	12.3467	28.9492	13.0603	-0.775869	down	-1.80486	down	-1.02046	down	--	--	--	--	--	--	--	Protein of unknown function (DUF4005);; IQ calmodulin-binding motif	--	PREDICTED: protein IQ-DOMAIN 14-like [Cucumis sativus]
Csa3G485860	1.18174	3.18116	2.19755	0.706944	0.989516	1.13045	0.853938	0.540668	0.627971	-1.16488	down	-1.72464	down	-0.551205	normal	--	--	--	--	--	--	--	--	Transcription factor bHLH68 OS=Arabidopsis thaliana OX=3702 GN=BHLH68 PE=1 SV=2	PREDICTED: transcription factor bHLH68-like isoform X2 [Cucumis sativus]
Csa3G560210	2.98006	6.95885	5.75366	2.07805	2.89419	3.60114	1.71898	1.52298	0.655749	-0.839351	down	-2.00811	down	-1.16178	down	--	--	--	--	--	--	--	No apical meristem (NAM) protein	NAC domain-containing protein 83 OS=Arabidopsis thaliana OX=3702 GN=NAC083 PE=1 SV=1	PREDICTED: NAC domain-containing protein 68-like isoform X2 [Cucumis sativus]
Csa3G698490	11.5865	29.6276	20.0425	12.1582	12.1335	8.22883	15.256	14.5363	10.2438	-0.882815	down	-0.65561	down	0.235916	normal	[QV]	Secondary metabolites biosynthesis, transport and catabolism;; Defense mechanisms	Molecular Function: monooxygenase activity (GO:0004497);; Molecular Function: binding (GO:0005488);; Molecular Function: oxidoreductase activity (GO:0016491);; Molecular Function: oxidoreductase activity, acting on paired donors, with incorporation or reduction of molecular oxygen (GO:0016705);; Molecular Function: metal ion binding (GO:0046872);;	--	--	[Q]	Secondary metabolites biosynthesis, transport and catabolism	Cytochrome P450	Cytochrome P450 705A5 OS=Arabidopsis thaliana OX=3702 GN=CYP705A5 PE=2 SV=1	cytochrome P450 705A5-like [Cucumis sativus]
Csa3G710840	0.803361	2.44166	2.247	0.717716	0.774623	0.608565	0.948439	0.541666	0.733356	-1.30512	down	-1.46138	down	-0.145943	normal	[V]	Defense mechanisms	Molecular Function: ATP binding (GO:0005524);; Cellular Component: vacuolar membrane (GO:0005774);; Cellular Component: plasma membrane (GO:0005886);; Biological Process: obsolete ATP catabolic process (GO:0006200);; Cellular Component: integral component of membrane (GO:0016021);; Cellular Component: cytoplasmic vesicle (GO:0016023);; Molecular Function: 2-alkenal reductase [NAD(P)] activity (GO…	K05674|0|csv:101211576|K05674 ATP-binding cassette, subfamily C (CFTR/MRP), member 10 | (RefSeq) ABC transporter C family member 13	ABC transporters (ko02010)	[Q]	Secondary metabolites biosynthesis, transport and catabolism	ABC transporter;; ABC transporter transmembrane region;; Dynamin family;; 50S ribosome-binding GTPase	ABC transporter C family member 13 OS=Arabidopsis thaliana OX=3702 GN=ABCC13 PE=2 SV=3	hypothetical protein Csa_3G710840 [Cucumis sativus]
Csa3G732470	4.13175	9.24325	22.5362	1.46778	1.94871	2.01338	0.756152	0.715732	6.07696	-2.68954	down	-2.30436	down	0.400307	normal	--	--	Cellular Component: cytoplasm (GO:0005737);; Molecular Function: anthranilate N-benzoyltransferase activity (GO:0047672);;	--	--	--	--	Transferase family	BAHD acyltransferase DCR OS=Arabidopsis thaliana OX=3702 GN=DCR PE=2 SV=1	PREDICTED: uncharacterized acetyltransferase At3g50280 [Cucumis sativus]
Csa3G735010	1.27151	3.67248	2.04597	0.75334	1.08454	1.2658	0.629138	1.28333	1.2888	-1.12867	down	-1.11308	down	0.0230418	normal	--	--	Biological Process: single-organism process (GO:0044699);;	--	--	[P]	Inorganic ion transport and metabolism	Heavy-metal-associated domain	Protein SODIUM POTASSIUM ROOT DEFECTIVE 2 OS=Arabidopsis thaliana OX=3702 GN=NAKR2 PE=2 SV=1	PREDICTED: uncharacterized protein LOC101206437 [Cucumis sativus]
Csa3G743950	232.342	210.02	210.897	35.9541	43.172	69.3243	1.07029	2.90422	4.94264	-2.12873	down	-6.25481	down	-4.11708	down	--	--	Biological Process: defense response (GO:0006952);;	--	--	--	--	Thaumatin family	Thaumatin-like protein 1 OS=Prunus persica OX=3760 PE=2 SV=1	PREDICTED: thaumatin-like protein 1b [Cucumis sativus]
Csa3G751470	4.27454	5.97568	5.78098	1.54463	2.86122	3.26718	0.80131	0.682826	0.731389	-1.04296	down	-2.89798	down	-1.84714	down	--	--	Molecular Function: ATP binding (GO:0005524);; Cellular Component: cell wall (GO:0005618);; Cellular Component: mitochondrion (GO:0005739);; Cellular Component: vacuole (GO:0005773);; Cellular Component: Golgi apparatus (GO:0005794);; Cellular Component: cytosol (GO:0005829);; Cellular Component: plasma membrane (GO:0005886);; Cellular Component: plasmodesma (GO:0009506);; Cellular Component: chl…	--	--	--	--	WRC;; QLQ	Growth-regulating factor 4 OS=Arabidopsis thaliana OX=3702 GN=GRF4 PE=1 SV=1	PREDICTED: growth-regulating factor 3-like [Cucumis sativus]
Csa3G760500	20.2401	101.246	50.2621	9.93355	20.9064	15.7517	7.16803	10.7182	6.8285	-1.84726	down	-2.82927	down	-0.972892	down	--	--	--	--	--	--	--	Probable lipid transfer;; Protease inhibitor/seed storage/LTP family	Putative lipid-transfer protein DIR1 OS=Arabidopsis thaliana OX=3702 GN=DIR1 PE=1 SV=1	PREDICTED: putative lipid-transfer protein DIR1 [Cucumis sativus]
Csa3G776310	4.3277	5.44307	4.98147	1.64741	0.908536	2.99297	0.943008	0.981794	1.43966	-1.38848	down	-2.16912	down	--	--	--	--	Cellular Component: nucleus (GO:0005634);; Biological Process: autophagy (GO:0006914);; Biological Process: fatty acid catabolic process (GO:0009062);; Biological Process: adaxial/abaxial axis specification (GO:0009943);; Biological Process: regulation of meristem growth (GO:0010075);; Biological Process: leaf vascular tissue pattern formation (GO:0010305);; Biological Process: leaf shaping (GO:0…	--	--	--	--	--	Protein LITTLE ZIPPER 4 OS=Arabidopsis thaliana OX=3702 GN=ZPR4 PE=1 SV=1	protein LITTLE ZIPPER 4 [Cucurbita moschata]
Csa3G778370	3.37507	5.61311	5.87679	2.93448	2.17812	3.19142	1.66549	1.89785	2.41392	-0.807951	down	-1.35321	down	-0.536385	normal	--	--	Biological Process: negative regulation of transcription, DNA-templated (GO:0045892);;	--	--	--	--	Transcriptional repressor, ovate	Transcription repressor OFP6 OS=Arabidopsis thaliana OX=3702 GN=OFP6 PE=1 SV=1	PREDICTED: transcription repressor OFP6-like [Cucumis sativus]
Csa3G782720	1.41042	1.01666	1.30066	0.608284	0.491552	0.829077	0.070322	0.455738	0.254324	-0.922436	down	-2.27336	down	--	--	--	--	--	--	--	[K]	Transcription	SRF-type transcription factor (DNA-binding and dimerisation domain)	Agamous-like MADS-box protein AGL80 OS=Arabidopsis thaliana OX=3702 GN=AGL80 PE=1 SV=1	PREDICTED: uncharacterized protein LOC101219702 [Cucumis sativus]
Csa3G812150	389.856	156.996	373.794	149.845	153.292	163.82	149.838	138.535	147.711	-1.20132	down	-1.37195	down	-0.16226	normal	[U]	Intracellular trafficking, secretion, and vesicular transport	Biological Process: protein transport (GO:0015031);; Cellular Component: membrane (GO:0016020);;	K10956|0|csv:101208540|K10956 protein transport protein SEC61 subunit alpha | (RefSeq) protein transport protein Sec61 subunit alpha-like	Protein export (ko03060);; Protein processing in endoplasmic reticulum (ko04141);; Phagosome (ko04145)	[UO]	Intracellular trafficking, secretion, and vesicular transport;; Posttranslational modification, protein turnover, chaperones	SecY translocase;; Plug domain of Sec61p	Protein transport protein Sec61 subunit alpha OS=Pyrenomonas salina OX=3034 PE=2 SV=1	PREDICTED: protein transport protein Sec61 subunit alpha [Cucumis sativus]
Csa3G812220	10.3668	6.41144	5.57289	3.90967	3.86233	3.08354	1.21492	1.5209	1.25431	-1.03664	down	-2.5442	down	-1.5004	down	[G]	Carbohydrate transport and metabolism	Molecular Function: hydrolase activity, hydrolyzing O-glycosyl compounds (GO:0004553);; Biological Process: metabolic process (GO:0008152);;	K01188|0|csv:101207075|K01188 beta-glucosidase [EC:3.2.1.21] | (RefSeq) beta-glucosidase 11-like	Cyanoamino acid metabolism (ko00460);; Starch and sucrose metabolism (ko00500);; Phenylpropanoid biosynthesis (ko00940)	[G]	Carbohydrate transport and metabolism	Glycosyl hydrolase family 1	Beta-glucosidase 11 OS=Arabidopsis thaliana OX=3702 GN=BGLU11 PE=2 SV=2	PREDICTED: beta-glucosidase 11-like [Cucumis sativus]
Csa3G813800	7.07182	8.81775	7.62832	4.3666	5.33838	4.81131	3.00655	2.74449	4.72808	-0.672175	down	-1.21782	down	-0.536915	normal	--	--	--	--	--	--	--	--	--	hypothetical protein Csa_3G813800 [Cucumis sativus]
Csa3G825060	3.7787	3.29162	4.26126	0.565795	0.790883	1.33051	0.325698	0.168373	0.066508	-2.05614	down	-4.2359	down	--	--	[J]	Translation, ribosomal structure and biogenesis	Molecular Function: endonuclease activity (GO:0004519);; Molecular Function: hydrolase activity (GO:0016787);;	K01166|1.95331e-146|csv:101212733|K01166 ribonuclease T2 [EC:3.1.27.1] | (RefSeq) ribonuclease MC-like	--	[A]	RNA processing and modification	Ribonuclease T2 family	Ribonuclease MC OS=Momordica charantia OX=3673 PE=1 SV=1	hypothetical protein Csa_3G825060 [Cucumis sativus]
Csa3G828940	1.50561	3.58452	1.95787	0.214507	1.06665	0.671667	1.49767	1.0857	1.03043	-1.79805	down	-1.01167	down	0.796011	normal	--	--	Cellular Component: extracellular region (GO:0005576);; Biological Process: glucuronoxylan metabolic process (GO:0010413);; Biological Process: xylan biosynthetic process (GO:0045492);; Biological Process: response to other organism (GO:0051707);;	--	--	--	--	Thaumatin family	Thaumatin-like protein OS=Arabidopsis thaliana OX=3702 GN=At1g18250 PE=2 SV=2	PREDICTED: thaumatin-like protein [Cucumis sativus]
Csa3G829240	1.7679	1.45221	0.938903	0.501483	0.35769	0.645559	0.178285	0.190861	0.172015	-1.43018	down	-2.97426	down	--	--	--	--	Cellular Component: Golgi apparatus (GO:0005794);; Biological Process: xyloglucan metabolic process (GO:0010411);;	--	--	--	--	GDSL/SGNH-like Acyl-Esterase family found in Pmr5 and Cas1p;; PMR5 N terminal Domain	Protein ALTERED XYLOGLUCAN 4-like OS=Arabidopsis thaliana OX=3702 GN=AXY4L PE=2 SV=1	PREDICTED: protein ALTERED XYLOGLUCAN 4-like [Cucumis sativus]
Csa3G829270	9.9467	12.2182	13.2402	5.84164	6.46591	7.7431	2.96752	2.35619	2.93988	-0.803129	down	-2.15325	down	-1.34189	down	[Q]	Secondary metabolites biosynthesis, transport and catabolism	Biological Process: fatty acid alpha-oxidation (GO:0001561);; Molecular Function: peroxidase activity (GO:0004601);; Biological Process: iron ion transport (GO:0006826);; Biological Process: response to oxidative stress (GO:0006979);; Biological Process: cell death (GO:0008219);; Biological Process: systemic acquired resistance (GO:0009627);; Biological Process: response to abscisic acid (GO:0009…	K10529|0|csv:101218397|K10529 alpha-dioxygenase [EC:1.-.-.-] | (RefSeq) alpha-dioxygenase 1	alpha-Linolenic acid metabolism (ko00592)	[R]	General function prediction only	Animal haem peroxidase	Alpha-dioxygenase 1 OS=Arabidopsis thaliana OX=3702 GN=DOX1 PE=1 SV=1	PREDICTED: alpha-dioxygenase 1 [Cucumis sativus]
Csa3G836520	9.15557	12.902	5.09162	0.912185	0.456893	0.372318	2.76338	1.13437	1.85988	-3.60521	down	-2.13842	down	1.47449	up	[P]	Inorganic ion transport and metabolism	Molecular Function: carbonate dehydratase activity (GO:0004089);; Molecular Function: zinc ion binding (GO:0008270);; Cellular Component: chloroplast stroma (GO:0009570);; Biological Process: carbon utilization (GO:0015976);;	K01673|0|csv:101213998|K01673 carbonic anhydrase [EC:4.2.1.1] | (RefSeq) carbonic anhydrase 2	Nitrogen metabolism (ko00910)	[P]	Inorganic ion transport and metabolism	Carbonic anhydrase	Carbonic anhydrase, chloroplastic OS=Pisum sativum OX=3888 PE=1 SV=1	PREDICTED: carbonic anhydrase 2 isoform X1 [Cucumis sativus]
Csa3G843780	79.828	289.159	85.4359	79.7957	81.8559	78.9199	80.2126	79.5185	71.0753	-0.922998	down	-1.05322	down	-0.123167	normal	[O]	Posttranslational modification, protein turnover, chaperones	Biological Process: mitotic G2 phase (GO:0000085);; Biological Process: RNA methylation (GO:0001510);; Molecular Function: ATP binding (GO:0005524);; Cellular Component: cytosol (GO:0005829);; Biological Process: gluconeogenesis (GO:0006094);; Biological Process: protein folding (GO:0006457);; Biological Process: cytoskeleton organization (GO:0007010);; Biological Process: pyrimidine ribonucleoti…	K09500|0|csv:101205260|K09500 T-complex protein 1 subunit theta | (RefSeq) T-complex protein 1 subunit theta	--	[O]	Posttranslational modification, protein turnover, chaperones	TCP-1/cpn60 chaperonin family	T-complex protein 1 subunit theta OS=Arabidopsis thaliana OX=3702 GN=CCT8 PE=1 SV=1	PREDICTED: T-complex protein 1 subunit theta [Cucumis sativus]
Csa3G860270	1.78568	4.91479	3.21014	1.10192	1.11177	1.18584	0.727207	0.443339	1.19733	-1.49714	down	-2.04461	down	-0.538743	normal	--	--	Cellular Component: nucleus (GO:0005634);; Molecular Function: protein dimerization activity (GO:0046983);;	--	--	--	--	--	Transcription factor bHLH110 OS=Arabidopsis thaliana OX=3702 GN=BHLH110 PE=2 SV=2	PREDICTED: transcription factor bHLH110 isoform X1 [Cucumis sativus]
Csa3G865390	8.50257	34.0429	19.5292	4.23261	5.19112	7.22313	2.02238	1.61168	1.54365	-1.8649	down	-3.60274	down	-1.72971	down	--	--	Biological Process: polysaccharide biosynthetic process (GO:0000271);; Cellular Component: plasma membrane (GO:0005886);; Biological Process: water transport (GO:0006833);; Biological Process: pattern specification process (GO:0007389);; Biological Process: regulation of cell size (GO:0008361);; Biological Process: response to salt stress (GO:0009651);; Cellular Component: plant-type vacuole memb…	--	--	--	--	EamA-like transporter family	Protein WALLS ARE THIN 1 OS=Arabidopsis thaliana OX=3702 GN=WAT1 PE=1 SV=1	PREDICTED: protein WALLS ARE THIN 1-like [Cucumis sativus]
Csa3G872040	22.373	16.3396	13.851	11.0543	9.57547	7.06068	5.58436	3.41552	3.46231	-0.910291	down	-2.12822	down	-1.21039	down	--	--	Molecular Function: calmodulin binding (GO:0005516);; Cellular Component: mitochondrion (GO:0005739);; Biological Process: auxin-activated signaling pathway (GO:0009734);;	K14488|3.302e-66|csv:101217643|K14488 SAUR family protein | (RefSeq) auxin-induced protein 15A-like	Plant hormone signal transduction (ko04075)	--	--	Auxin responsive protein	Auxin-responsive protein SAUR50 OS=Arabidopsis thaliana OX=3702 GN=SAUR50 PE=1 SV=1	PREDICTED: auxin-induced protein 15A-like [Cucumis sativus]
Csa3G873800	1.18323	2.31079	1.62739	0.685347	1.40215	0.692595	0.831109	0.566452	0.632353	-0.832101	down	-1.35447	down	-0.512889	normal	[O]	Posttranslational modification, protein turnover, chaperones	Molecular Function: serine-type endopeptidase activity (GO:0004252);; Cellular Component: cell wall (GO:0005618);; Biological Process: proteolysis (GO:0006508);; Molecular Function: identical protein binding (GO:0042802);; Biological Process: negative regulation of catalytic activity (GO:0043086);; Cellular Component: apoplast (GO:0048046);;	--	--	--	--	Subtilase family;; Peptidase inhibitor I9;; PA domain	CO(2)-response secreted protease OS=Arabidopsis thaliana OX=3702 GN=CRSP PE=2 SV=1	PREDICTED: CO(2)-response secreted protease [Cucumis sativus]
Csa3G874350	10.4814	98.249	37.5644	7.18313	9.83753	6.98897	5.5806	3.92072	5.26714	-2.56276	down	-3.33515	down	-0.762667	down	[R]	General function prediction only	--	--	--	--	--	--	Uncharacterized protein At5g48480 OS=Arabidopsis thaliana OX=3702 GN=At5g48480 PE=1 SV=1	PREDICTED: uncharacterized protein At5g48480 [Cucumis sativus]
Csa3G881910	4.23309	3.41435	4.70963	1.6445	2.04181	2.96512	1.33203	1.31636	1.08157	-0.865522	down	-1.79189	down	-0.919076	down	[T]	Signal transduction mechanisms	Molecular Function: voltage-gated potassium channel activity (GO:0005249);; Molecular Function: binding (GO:0005488);; Biological Process: potassium ion transport (GO:0006813);; Biological Process: response to hexose (GO:0009746);; Cellular Component: integral component of membrane (GO:0016021);; Biological Process: transmembrane transport (GO:0055085);;	K05391|0|csv:101211072|K05391 cyclic nucleotide gated channel, other eukaryote | (RefSeq) probable cyclic nucleotide-gated ion channel 14	Plant-pathogen interaction (ko04626)	[PT]	Inorganic ion transport and metabolism;; Signal transduction mechanisms	Ion transport protein;; Cyclic nucleotide-binding domain	Probable cyclic nucleotide-gated ion channel 14 OS=Arabidopsis thaliana OX=3702 GN=CNGC14 PE=2 SV=2	PREDICTED: probable cyclic nucleotide-gated ion channel 14 [Cucumis sativus]
Csa3G888520	6.57719	11.5882	6.65148	3.13845	3.97424	4.24787	2.56059	1.61202	1.79821	-1.10506	down	-2.09655	down	-0.984389	down	[S]	Function unknown	Cellular Component: mitochondrion (GO:0005739);;	--	--	--	--	Protein of unknown function, DUF599	--	PREDICTED: uncharacterized protein LOC101209101 [Cucumis sativus]
Csa3G889760	7.94798	7.56572	6.34715	2.37174	3.52465	5.06541	2.50855	3.66025	4.01956	-0.985619	down	-1.15165	down	-0.158933	normal	[G]	Carbohydrate transport and metabolism	Biological Process: metabolic process (GO:0008152);; Molecular Function: anthocyanidin 3-O-glucosyltransferase activity (GO:0047213);; Molecular Function: trans-zeatin O-beta-D-glucosyltransferase activity (GO:0050403);; Molecular Function: cis-zeatin O-beta-D-glucosyltransferase activity (GO:0050502);;	--	--	[GC]	Carbohydrate transport and metabolism;; Energy production and conversion	UDP-glucoronosyl and UDP-glucosyl transferase	7-deoxyloganetin glucosyltransferase OS=Gardenia jasminoides OX=114476 GN=UGT85A24 PE=1 SV=1	PREDICTED: 7-deoxyloganetin glucosyltransferase [Cucumis sativus]
Csa3G890120	5.5465	7.35813	5.64107	2.99957	2.60375	3.02549	4.07324	3.15411	3.08474	-1.07993	down	-0.896659	down	0.190715	normal	--	--	Cellular Component: nucleus (GO:0005634);;	--	--	--	--	Domain of unknown function (DUF296)	AT-hook motif nuclear-localized protein 17 OS=Arabidopsis thaliana OX=3702 GN=AHL17 PE=2 SV=1	hypothetical protein Csa_3G890120 [Cucumis sativus]
Csa3G895090	1.02795	2.86813	2.40336	0.285631	0.756063	1.58078	0.28873	0.176539	0.465465	-1.26683	down	-2.79491	down	--	--	--	--	Biological Process: cellular process (GO:0009987);;	K14484|0|csv:101219386|K14484 auxin-responsive protein IAA | (RefSeq) auxin-responsive protein IAA26-like	Plant hormone signal transduction (ko04075)	--	--	AUX/IAA family	Auxin-responsive protein IAA26 OS=Arabidopsis thaliana OX=3702 GN=IAA26 PE=1 SV=2	PREDICTED: auxin-responsive protein IAA26-like [Cucumis sativus]
Csa3G895620	1.01083	4.19797	2.33536	0.388736	1.21076	0.408646	1.2626	0.907437	0.673584	-1.88028	down	-1.44729	down	0.443892	normal	[K]	Transcription	Molecular Function: nucleotide binding (GO:0000166);; Molecular Function: protein kinase activity (GO:0004672);; Cellular Component: endoplasmic reticulum (GO:0005783);; Cellular Component: plasma membrane (GO:0005886);; Biological Process: response to hormone (GO:0009725);; Biological Process: response to auxin (GO:0009733);; Biological Process: response to brassinosteroid (GO:0009741);; Cellula…	--	--	--	--	Leucine rich repeat;; Leucine Rich repeats (2 copies);; Leucine Rich Repeat;; Protein kinase domain;; Protein tyrosine kinase;; Leucine Rich repeat;; Leucine rich repeat N-terminal domain	Probably inactive leucine-rich repeat receptor-like protein kinase At2g25790 OS=Arabidopsis thaliana OX=3702 GN=At2g25790 PE=2 SV=1	PREDICTED: probably inactive leucine-rich repeat receptor-like protein kinase At2g25790 [Cucumis sativus]
Csa3G902220	3.8723	3.43819	3.00839	0	0.600329	1.06698	0.333003	0.151404	0	-2.6161	down	-4.38538	down	--	--	--	--	Molecular Function: catalytic activity (GO:0003824);; Cellular Component: cytoplasmic vesicle (GO:0016023);;	--	--	--	--	--	--	PREDICTED: glycine-rich cell wall structural protein 1.8 [Cucumis sativus]
Csa3G902920	8.47053	14.2716	8.45441	3.75637	3.58988	6.5196	2.38228	2.22216	2.53902	-1.15223	down	-2.17415	down	-1.01522	down	[E]	Amino acid transport and metabolism	Cellular Component: cytosol (GO:0005829);; Biological Process: proteolysis (GO:0006508);; Molecular Function: metallopeptidase activity (GO:0008237);;	K01438|0|csv:101220538|K01438 acetylornithine deacetylase [EC:3.5.1.16] | (RefSeq) acetylornithine deacetylase-like	Arginine biosynthesis (ko00220);; 2-Oxocarboxylic acid metabolism (ko01210);; Biosynthesis of amino acids (ko01230)	[E]	Amino acid transport and metabolism	Peptidase family M20/M25/M40;; Peptidase dimerisation domain	Acetylornithine deacetylase OS=Arabidopsis thaliana OX=3702 GN=At4g17830 PE=2 SV=1	PREDICTED: acetylornithine deacetylase-like [Cucumis sativus]
Csa3G915110	169.076	151.776	179.54	94.4573	80.6104	148.246	181.953	95.379	67.7788	-0.619321	down	-0.593124	down	0.0323938	normal	--	--	Molecular Function: steroid binding (GO:0005496);; Cellular Component: nucleus (GO:0005634);; Cellular Component: endoplasmic reticulum (GO:0005783);; Cellular Component: plasma membrane (GO:0005886);; Cellular Component: chloroplast thylakoid membrane (GO:0009535);; Biological Process: indoleacetic acid biosynthetic process (GO:0009684);; Biological Process: response to ethylene (GO:0009723);; M…	K17278|3.06197e-132|csv:101207362|K17278 membrane-associated progesterone receptor component | (RefSeq) membrane steroid-binding protein 2	--	[R]	General function prediction only	Cytochrome b5-like Heme/Steroid binding domain	Membrane steroid-binding protein 2 OS=Arabidopsis thaliana OX=3702 GN=MSBP2 PE=1 SV=1	PREDICTED: membrane steroid-binding protein 2 [Cucumis sativus]
Csa4G001590	0.7552	0.523729	0.785103	0.14451	0.070957	0.312637	0.334316	0.247964	0.377134	-1.91006	down	-1.16536	down	--	--	[P]	Inorganic ion transport and metabolism	Molecular Function: potassium ion transmembrane transporter activity (GO:0015079);; Cellular Component: membrane (GO:0016020);; Biological Process: potassium ion transmembrane transport (GO:0071805);;	K03549|0|csv:101215797|K03549 KUP system potassium uptake protein | (RefSeq) potassium transporter 5-like	--	--	--	K+ potassium transporter	Potassium transporter 5 OS=Oryza sativa subsp. japonica OX=39947 GN=HAK5 PE=2 SV=2	hypothetical protein Csa_4G001590 [Cucumis sativus]
Csa4G003680	35.1201	28.2574	28.2495	20.2293	16.3786	21.5994	15.6673	15.0766	14.1494	-0.644279	down	-1.08919	down	-0.437943	normal	[R]	General function prediction only	Cellular Component: extracellular region (GO:0005576);; Cellular Component: endoplasmic reticulum (GO:0005783);;	--	--	--	--	NHL repeat	--	PREDICTED: uncharacterized protein LOC101220240 [Cucumis sativus]
Csa4G004780	1.0753	3.10133	2.76939	0.49995	0.46884	1.53318	0.553348	0.293354	0.497983	-1.54875	down	-2.46605	down	--	--	[R]	General function prediction only	Molecular Function: carboxylic ester hydrolase activity (GO:0004091);; Molecular Function: retinyl-palmitate esterase activity (GO:0050253);; Molecular Function: methyl indole-3-acetate esterase activity (GO:0080030);; Molecular Function: methyl salicylate esterase activity (GO:0080031);; Molecular Function: methyl jasmonate esterase activity (GO:0080032);;	K06130|7.10984e-176|csv:101218579|K06130 lysophospholipase II [EC:3.1.1.5] | (RefSeq) acyl-protein thioesterase 2	Glycerophospholipid metabolism (ko00564)	[I]	Lipid transport and metabolism	Phospholipase/Carboxylesterase;; Serine hydrolase (FSH1);; Secretory lipase;; Dienelactone hydrolase family	Probable carboxylesterase SOBER1-like OS=Arabidopsis thaliana OX=3702 GN=At4g22300 PE=2 SV=1	PREDICTED: acyl-protein thioesterase 2 [Cucumis sativus]
Csa4G004840	11.9608	31.0587	22.8701	7.65202	10.2195	12.7528	11.9628	9.20398	16.1648	-1.07704	down	-0.880183	down	0.206057	normal	--	--	Biological Process: cell wall organization (GO:0071555);;	--	--	[R]	General function prediction only	Zn-finger in Ran binding protein and others	--	hypothetical protein Csa_4G004840 [Cucumis sativus]
Csa4G006070	459.482	235.769	275.638	163.512	138.933	176.092	11.3768	28.7863	15.5899	-1.02223	down	-4.18905	down	-3.16085	down	[I]	Lipid transport and metabolism	Biological Process: long-chain fatty acid metabolic process (GO:0001676);; Biological Process: defense response to insect (GO:0002213);; Biological Process: fatty acid metabolic process (GO:0006631);; Biological Process: unsaturated fatty acid biosynthetic process (GO:0006636);; Biological Process: phosphatidylglycerol biosynthetic process (GO:0006655);; Biological Process: lipid biosynthetic pro…	K20416|9.90506e-112|csv:101209978|K20416 palmitoyl-[glycerolipid] 7-desaturase [EC:1.14.19.42] | (RefSeq) palmitoyl-monogalactosyldiacylglycerol delta-7 desaturase, chloroplastic-like	--	[I]	Lipid transport and metabolism	Fatty acid desaturase	Palmitoyl-monogalactosyldiacylglycerol delta-7 desaturase, chloroplastic OS=Arabidopsis thaliana OX=3702 GN=ADS3 PE=1 SV=2	hypothetical protein Csa_4G006070 [Cucumis sativus]
Csa4G006080	102.057	62.2849	69.4093	41.7578	33.5741	37.4855	4.04926	6.34715	3.68502	-1.04343	down	-4.09645	down	-3.04562	down	[I]	Lipid transport and metabolism	Biological Process: long-chain fatty acid metabolic process (GO:0001676);; Biological Process: defense response to insect (GO:0002213);; Molecular Function: stearoyl-CoA 9-desaturase activity (GO:0004768);; Biological Process: fatty acid biosynthetic process (GO:0006633);; Biological Process: unsaturated fatty acid biosynthetic process (GO:0006636);; Biological Process: phosphatidylglycerol biosy…	K20416|4.2429e-61|csv:101209978|K20416 palmitoyl-[glycerolipid] 7-desaturase [EC:1.14.19.42] | (RefSeq) palmitoyl-monogalactosyldiacylglycerol delta-7 desaturase, chloroplastic-like	--	[I]	Lipid transport and metabolism	--	Palmitoyl-monogalactosyldiacylglycerol delta-7 desaturase, chloroplastic OS=Arabidopsis thaliana OX=3702 GN=ADS3 PE=1 SV=2	hypothetical protein Csa_4G006080 [Cucumis sativus]
Csa4G009890	1.07574	4.25318	3.7698	0.746934	1.07663	1.21882	2.06847	1.33981	1.25136	-1.53092	down	-1.00131	down	0.539932	normal	--	--	--	--	--	--	--	--	--	hypothetical protein Csa_4G009890 [Cucumis sativus]
Csa4G025120	3.76651	3.47469	6.45938	2.218	1.494	3.39407	1.84091	0.335778	1.4523	-0.926473	down	-1.95717	down	-1.02167	normal	--	--	Molecular Function: transferase activity (GO:0016740);;	--	--	--	--	--	--	PREDICTED: glycine-rich cell wall structural protein 2 [Cucumis sativus]
Csa4G038710	10.4309	7.13942	7.32001	5.02493	3.63004	6.33325	3.20926	3.04779	2.48122	-0.701639	down	-1.60929	down	-0.901455	down	[QV]	Secondary metabolites biosynthesis, transport and catabolism;; Defense mechanisms	Molecular Function: iron ion binding (GO:0005506);; Cellular Component: endoplasmic reticulum (GO:0005783);; Molecular Function: electron carrier activity (GO:0009055);; Biological Process: response to brassinosteroid (GO:0009741);; Biological Process: unidimensional cell growth (GO:0009826);; Biological Process: jasmonic acid mediated signaling pathway (GO:0009867);; Molecular Function: steroid …	K09587|0|csv:101211854|K09587 steroid 22-alpha-hydroxylase [EC:1.14.13.-] | (RefSeq) cytochrome P450 90B1	Brassinosteroid biosynthesis (ko00905)	[QI]	Secondary metabolites biosynthesis, transport and catabolism;; Lipid transport and metabolism	Cytochrome P450	Cytochrome P450 90B1 OS=Arabidopsis thaliana OX=3702 GN=CYP90B1 PE=1 SV=2	PREDICTED: cytochrome P450 90B1 [Cucumis sativus]
Csa4G046610	161.602	91.406	150.178	60.0331	67.4488	79.0599	36.1853	40.2419	42.933	-0.959311	down	-1.82156	down	-0.854176	down	[I]	Lipid transport and metabolism	Cellular Component: nucleus (GO:0005634);; Molecular Function: S-adenosylmethionine-dependent methyltransferase activity (GO:0008757);; Biological Process: methylation (GO:0032259);;	--	--	--	--	SAM dependent carboxyl methyltransferase	Salicylate carboxymethyltransferase OS=Clarkia breweri OX=36903 GN=SAMT PE=1 SV=1	PREDICTED: salicylate carboxymethyltransferase [Cucumis sativus]
Csa4G047970	0.929814	1.71921	1.2606	0.120278	0	0.028993	0.114937	0.311073	0.238168	-4.29777	down	-2.50228	down	--	--	--	--	--	--	--	--	--	B3 DNA binding domain	B3 domain-containing protein Os04g0581400 OS=Oryza sativa subsp. japonica OX=39947 GN=Os04g0581400 PE=3 SV=2	hypothetical protein Csa_4G047970 [Cucumis sativus]
Csa4G051480	4.35497	8.13003	4.76454	0.651891	1.05811	1.4083	0	0.142836	0	-2.43609	down	-6.63792	down	--	--	--	--	Molecular Function: serine-type endopeptidase activity (GO:0004252);; Molecular Function: identical protein binding (GO:0042802);; Biological Process: negative regulation of catalytic activity (GO:0043086);;	--	--	--	--	--	--	hypothetical protein Csa_4G051480 [Cucumis sativus]
Csa4G056620	2.59382	5.64822	2.44007	1.24923	1.06136	1.9897	0.917574	0.59571	0.381454	-1.28856	down	-2.52219	down	-1.22826	down	[V]	Defense mechanisms	Molecular Function: ATP binding (GO:0005524);; Biological Process: obsolete ATP catabolic process (GO:0006200);; Molecular Function: ATPase-coupled organic phosphonate transmembrane transporter activity (GO:0015416);; Cellular Component: membrane (GO:0016020);;	--	--	[Q]	Secondary metabolites biosynthesis, transport and catabolism	ABC-2 type transporter;; ABC transporter;; ABC-2 family transporter protein;; AAA domain, putative AbiEii toxin, Type IV TA system	ABC transporter G family member 14 OS=Arabidopsis thaliana OX=3702 GN=ABCG14 PE=2 SV=1	PREDICTED: ABC transporter G family member 14 [Cucumis sativus]
Csa4G063470	1.05256	17.7519	0.75201	0.848004	0.859402	0.268018	0.511201	0.996362	0.398218	-3.23334	down	-3.33674	down	--	--	--	--	Biological Process: response to bacterium (GO:0009617);; Biological Process: response to fungus (GO:0009620);; Biological Process: defense response, incompatible interaction (GO:0009814);;	K14508|0|csv:101214577|K14508 regulatory protein NPR1 | (RefSeq) regulatory protein NPR3-like	Plant hormone signal transduction (ko04075)	[R]	General function prediction only	BTB/POZ domain;; Domain of unknown function (DUF3420);; Ankyrin repeats (3 copies);; Ankyrin repeats (many copies);; Ankyrin repeat	Regulatory protein NPR3 OS=Arabidopsis thaliana OX=3702 GN=NPR3 PE=1 SV=1	hypothetical protein Csa_4G063470 [Cucumis sativus]
Csa4G082380	19.443	12.5434	18.6671	3.34309	9.38458	14.2853	8.37286	9.42699	14.5954	-0.903346	down	-0.710439	down	0.200907	normal	--	--	Cellular Component: cell wall (GO:0005618);;	--	--	--	--	D-mannose binding lectin	EP1-like glycoprotein 3 OS=Arabidopsis thaliana OX=3702 GN=At1g78850 PE=1 SV=1	PREDICTED: epidermis-specific secreted glycoprotein EP1-like isoform X1 [Cucumis sativus]
Csa4G088720	4.78415	11.9494	7.89065	2.83426	3.04352	3.81259	4.71525	4.9194	5.32034	-1.31849	down	-0.764978	down	0.561963	normal	--	--	Biological Process: single-organism developmental process (GO:0044767);; Biological Process: system development (GO:0048731);;	--	--	--	--	TCP family transcription factor	Transcription factor TCP4 OS=Arabidopsis thaliana OX=3702 GN=TCP4 PE=1 SV=1	PREDICTED: transcription factor TCP4, partial [Cucumis sativus]
Csa4G112650	1.08354	2.48988	2.48099	0.733511	0.406998	0.991635	0.403841	0.291554	0.768245	-1.46272	down	-2.08801	down	-0.615623	normal	[Q]	Secondary metabolites biosynthesis, transport and catabolism	Molecular Function: oxidoreductase activity, acting on paired donors, with incorporation or reduction of molecular oxygen, 2-oxoglutarate as one donor, and incorporation of one atom each of oxygen into both donors (GO:0016706);; Biological Process: single-organism metabolic process (GO:0044710);;	--	--	[QR]	Secondary metabolites biosynthesis, transport and catabolism;; General function prediction only	non-haem dioxygenase in morphine synthesis N-terminal;; 2OG-Fe(II) oxygenase superfamily	Protein DMR6-LIKE OXYGENASE 2 OS=Arabidopsis thaliana OX=3702 GN=DLO2 PE=2 SV=1	PREDICTED: flavonol synthase/flavanone 3-hydroxylase-like [Cucumis sativus]
Csa4G123320	1.25228	2.49331	3.54861	0.774776	0.916964	1.4165	1.27973	1.32776	0.814484	-1.20089	down	-1.12598	down	0.0843202	normal	--	--	--	--	--	--	--	--	--	hypothetical protein Csa_4G123320 [Cucumis sativus]
Csa4G141240	59.3259	45.5339	47.0167	28.0761	31.4219	23.7343	25.229	22.6428	15.714	-0.855857	down	-1.313	down	-0.449591	normal	--	--	--	--	--	--	--	Probable lipid transfer;; Protease inhibitor/seed storage/LTP family	Probable non-specific lipid-transfer protein AKCS9 OS=Vigna unguiculata OX=3917 PE=2 SV=1	hypothetical protein Csa_4G141240 [Cucumis sativus]
Csa4G146240	223.721	203.79	159.326	141.458	108.963	123.254	57.5688	46.2051	20.0282	-0.639872	down	-2.30091	down	-1.6552	down	--	--	--	--	--	--	--	Probable lipid transfer;; Protease inhibitor/seed storage/LTP family	Probable non-specific lipid-transfer protein AKCS9 OS=Vigna unguiculata OX=3917 PE=2 SV=1	PREDICTED: non-specific lipid-transfer protein 2-like [Cucumis sativus]
Csa4G188400	2.68682	6.8144	5.15837	1.90685	1.60317	1.99544	3.6861	2.71856	3.15131	-1.39983	down	-0.672068	down	0.736312	up	[K]	Transcription	Molecular Function: protein kinase activity (GO:0004672);; Molecular Function: protein serine/threonine kinase activity (GO:0004674);; Molecular Function: ATP binding (GO:0005524);; Cellular Component: plasma membrane (GO:0005886);; Biological Process: protein phosphorylation (GO:0006468);; Biological Process: transmembrane receptor protein tyrosine kinase signaling pathway (GO:0007169);; Biologi…	--	--	--	--	Protein tyrosine kinase;; Protein kinase domain;; Leucine rich repeat;; Leucine Rich repeats (2 copies);; Leucine Rich Repeat	Probable inactive leucine-rich repeat receptor-like protein kinase At3g03770 OS=Arabidopsis thaliana OX=3702 GN=At3g03770 PE=2 SV=1	PREDICTED: probable inactive leucine-rich repeat receptor-like protein kinase At3g03770 [Cucumis sativus]
Csa4G190010	21.1611	19.621	20.7259	13.5638	10.8765	14.3312	5.89036	7.15369	5.27132	-0.649822	down	-1.80007	down	-1.14262	down	--	--	Molecular Function: transferase activity, transferring acyl groups (GO:0016746);;	K13065|5.09506e-84|csv:101202947|K13065 shikimate O-hydroxycinnamoyltransferase [EC:2.3.1.133] | (RefSeq) spermidine hydroxycinnamoyl transferase	Phenylpropanoid biosynthesis (ko00940);; Flavonoid biosynthesis (ko00941);; Stilbenoid, diarylheptanoid and gingerol biosynthesis (ko00945)	--	--	Transferase family	Shikimate O-hydroxycinnamoyltransferase OS=Nicotiana tabacum OX=4097 GN=HST PE=1 SV=1	hypothetical protein Csa_4G190010 [Cucumis sativus]
Csa4G190020	76.0653	63.7625	65.9087	39.8824	33.3683	43.3224	17.8843	21.9969	18.6947	-0.808926	down	-1.87149	down	-1.05535	down	--	--	Molecular Function: N-acyltransferase activity (GO:0016410);;	K13065|0|csv:101202947|K13065 shikimate O-hydroxycinnamoyltransferase [EC:2.3.1.133] | (RefSeq) spermidine hydroxycinnamoyl transferase	Phenylpropanoid biosynthesis (ko00940);; Flavonoid biosynthesis (ko00941);; Stilbenoid, diarylheptanoid and gingerol biosynthesis (ko00945)	--	--	Transferase family	Spermidine hydroxycinnamoyl transferase OS=Arabidopsis thaliana OX=3702 GN=SHT PE=1 SV=1	PREDICTED: spermidine hydroxycinnamoyl transferase [Cucumis sativus]
Csa4G192110	2.73057	10.8468	8.79259	2.08791	4.29578	3.20103	3.64811	3.55328	4.09229	-1.18513	down	-1.02496	down	0.171265	normal	[E]	Amino acid transport and metabolism	Molecular Function: glutamate dehydrogenase [NAD(P)+] activity (GO:0004353);; Molecular Function: copper ion binding (GO:0005507);; Molecular Function: ATP binding (GO:0005524);; Cellular Component: mitochondrion (GO:0005739);; Biological Process: cellular amino acid metabolic process (GO:0006520);; Molecular Function: zinc ion binding (GO:0008270);; Biological Process: response to absence of lig…	K00261|0|csv:101221948|K00261 glutamate dehydrogenase (NAD(P)+) [EC:1.4.1.3] | (RefSeq) glutamate dehydrogenase 1	Arginine biosynthesis (ko00220);; Alanine, aspartate and glutamate metabolism (ko00250);; Nitrogen metabolism (ko00910);; Carbon metabolism (ko01200)	[E]	Amino acid transport and metabolism	Glutamate/Leucine/Phenylalanine/Valine dehydrogenase;; Glu/Leu/Phe/Val dehydrogenase, dimerisation domain	Glutamate dehydrogenase 1 OS=Arabidopsis thaliana OX=3702 GN=GDH1 PE=2 SV=1	PREDICTED: glutamate dehydrogenase 1 [Cucumis sativus]
Csa4G243390	126.584	48.8162	53.0952	34.1391	21.7604	24.8557	32.0487	20.2992	19.7984	-1.50458	down	-1.73811	down	-0.22838	normal	--	--	--	--	--	--	--	--	--	hypothetical protein Csa_4G243390 [Cucumis sativus]
Csa4G256430	2.00858	2.65542	1.82122	1.1237	1.2769	1.05211	0.609107	0.795673	1.13627	-0.883999	down	-1.3993	down	-0.506884	normal	[T]	Signal transduction mechanisms	Molecular Function: protein binding (GO:0005515);; Cellular Component: nucleus (GO:0005634);; Cellular Component: cytoplasm (GO:0005737);; Biological Process: induced systemic resistance, jasmonic acid mediated signaling pathway (GO:0009864);; Biological Process: polarity specification of adaxial/abaxial axis (GO:0009944);; Biological Process: proximal/distal pattern formation (GO:0009954);; Biol…	K14508|0|csv:101215628|K14508 regulatory protein NPR1 | (RefSeq) regulatory protein NPR5-like	Plant hormone signal transduction (ko04075)	[R]	General function prediction only	Domain of unknown function (DUF3420);; BTB/POZ domain;; Ankyrin repeats (3 copies);; Ankyrin repeat;; Ankyrin repeats (many copies);; Ankyrin repeat;; Ankyrin repeats (many copies)	Regulatory protein NPR5 OS=Arabidopsis thaliana OX=3702 GN=NPR5 PE=1 SV=1	PREDICTED: regulatory protein NPR5-like [Cucumis sativus]
Csa4G287550	0.41299	7.72533	1.95909	0.346051	1.86525	0.596331	0.622365	0.294865	0.644435	-1.799	down	-2.76193	down	-0.950639	normal	--	--	Biological Process: nitrogen compound metabolic process (GO:0006807);; Biological Process: lipid biosynthetic process (GO:0008610);; Biological Process: monocarboxylic acid metabolic process (GO:0032787);; Biological Process: cellular biosynthetic process (GO:0044249);; Biological Process: cellular lipid metabolic process (GO:0044255);; Biological Process: carboxylic acid biosynthetic process (GO…	K00454|1.07431e-92|csv:101215116|K00454 lipoxygenase [EC:1.13.11.12] | (RefSeq) lipoxygenase 2, chloroplastic-like	Linoleic acid metabolism (ko00591);; alpha-Linolenic acid metabolism (ko00592)	--	--	Lipoxygenase	Linoleate 13S-lipoxygenase 2-1, chloroplastic OS=Solanum tuberosum OX=4113 GN=LOX2.1 PE=1 SV=1	hypothetical protein Csa_4G287550 [Cucumis sativus]
Csa4G292470	1.239	1.27772	1.34679	0.191922	0.405236	0.470108	0.37527	0.124358	0.277868	-1.80583	down	-2.34153	down	--	--	--	--	Biological Process: metabolic process (GO:0008152);;	K09284|0|csv:101211008|K09284 AP2-like factor, euAP2 lineage | (RefSeq) ethylene-responsive transcription factor RAP2-7-like	--	--	--	AP2 domain	Floral homeotic protein APETALA 2 OS=Arabidopsis thaliana OX=3702 GN=AP2 PE=1 SV=1	PREDICTED: ethylene-responsive transcription factor RAP2-7-like [Cucumis sativus]
Csa4G293210	0.721475	2.66967	3.09371	0.523764	0.547836	0.927943	0.564596	0.434694	0.827056	-1.65955	down	-1.85682	down	--	--	--	--	--	--	--	--	--	--	Probable membrane-associated kinase regulator 4 OS=Arabidopsis thaliana OX=3702 GN=MAKR4 PE=3 SV=1	hypothetical protein Csa_4G293210 [Cucumis sativus]
Csa4G294940	46.135	25.2294	51.1802	23.4672	19.8995	35.5157	13.7851	12.3371	18.8203	-0.629284	down	-1.5138	down	-0.876161	down	--	--	--	--	--	--	--	Fusaric acid resistance protein-like;; Fusaric acid resistance protein family	--	PREDICTED: uncharacterized protein LOC101207339 [Cucumis sativus]
Csa4G295460	2.32737	4.82858	4.68822	0.92234	1.73609	1.25174	1.4568	0.853638	1.43827	-1.52503	down	-1.67456	down	-0.140059	normal	--	--	--	--	--	--	--	Dof domain, zinc finger	Dof zinc finger protein DOF5.1 OS=Arabidopsis thaliana OX=3702 GN=DOF5.1 PE=2 SV=1	PREDICTED: dof zinc finger protein DOF3.6-like isoform X1 [Cucumis sativus]
Csa4G296840	0.952924	2.73188	1.16215	0.327342	0.253146	0.454823	0.744615	0.468242	0.671942	-2.17977	down	-1.39688	down	--	--	[Q]	Secondary metabolites biosynthesis, transport and catabolism	Molecular Function: alditol:NADP+ 1-oxidoreductase activity (GO:0004032);; Cellular Component: nucleus (GO:0005634);; Cellular Component: cytosol (GO:0005829);; Biological Process: response to cold (GO:0009409);; Biological Process: response to water deprivation (GO:0009414);; Cellular Component: chloroplast (GO:0009507);; Biological Process: response to salt stress (GO:0009651);; Molecular Funct…	--	--	[R]	General function prediction only	Aldo/keto reductase family	NADPH-dependent aldo-keto reductase, chloroplastic OS=Arabidopsis thaliana OX=3702 GN=AKR4C9 PE=1 SV=1	hypothetical protein Csa_4G296840 [Cucumis sativus]
Csa4G326550	78.484	63.7698	66.2033	34.232	43.3598	44.8803	7.48461	11.6418	12.1349	-0.758362	down	-2.79829	down	-2.03191	down	[E]	Amino acid transport and metabolism	Cellular Component: mitochondrion (GO:0005739);; Biological Process: metabolic process (GO:0008152);; Molecular Function: alanine-glyoxylate transaminase activity (GO:0008453);; Molecular Function: pyridoxal phosphate binding (GO:0030170);;	K00827|0|csv:101210304|K00827 alanine-glyoxylate transaminase / (R)-3-amino-2-methylpropionate-pyruvate transaminase [EC:2.6.1.44 2.6.1.40] | (RefSeq) alanine--glyoxylate aminotransferase 2 homolog 2, mitochondrial-like	Alanine, aspartate and glutamate metabolism (ko00250);; Glycine, serine and threonine metabolism (ko00260);; Cysteine and methionine metabolism (ko00270);; Valine, leucine and isoleucine degradation (ko00280)	[E]	Amino acid transport and metabolism	Aminotransferase class-III	Alanine--glyoxylate aminotransferase 2 homolog 2, mitochondrial OS=Arabidopsis thaliana OX=3702 GN=AGT3 PE=1 SV=2	PREDICTED: alanine--glyoxylate aminotransferase 2 homolog 2, mitochondrial-like [Cucumis sativus]
Csa4G415920	1.34332	2.6275	1.83224	0.56429	0.728493	0.919873	1.28556	0.608349	0.804384	-1.3598	down	-1.14985	down	0.216785	normal	[G]	Carbohydrate transport and metabolism	Molecular Function: transferase activity, transferring glycosyl groups (GO:0016757);;	K13495|0|csv:101209480|K13495 cis-zeatin O-glucosyltransferase [EC:2.4.1.215] | (RefSeq) zeatin O-glucosyltransferase-like	Zeatin biosynthesis (ko00908)	[GC]	Carbohydrate transport and metabolism;; Energy production and conversion	UDP-glucoronosyl and UDP-glucosyl transferase	Zeatin O-glucosyltransferase OS=Phaseolus lunatus OX=3884 GN=ZOG1 PE=2 SV=1	PREDICTED: zeatin O-glucosyltransferase-like [Cucumis sativus]
Csa4G420210	1.25077	2.49782	3.73459	0.497205	0.623138	1.2471	0.698251	0.610503	1.05136	-1.63027	down	-1.70614	down	-0.0653756	normal	--	--	Cellular Component: chloroplast (GO:0009507);; Cellular Component: membrane (GO:0016020);;	--	--	--	--	EamA-like transporter family	WAT1-related protein At5g07050 OS=Arabidopsis thaliana OX=3702 GN=At5g07050 PE=2 SV=1	hypothetical protein Csa_4G420210 [Cucumis sativus]
Csa4G430820	2.58618	29.1732	13.9124	3.06668	5.61731	2.87439	7.69923	6.37196	6.95285	-1.92783	down	-1.14109	down	0.797841	up	--	--	Cellular Component: cytoplasm (GO:0005737);; Biological Process: gravitropism (GO:0009630);; Biological Process: flower development (GO:0009908);; Cellular Component: basal plasma membrane (GO:0009925);; Biological Process: auxin polar transport (GO:0009926);; Biological Process: xylem and phloem pattern formation (GO:0010051);; Biological Process: inflorescence development (GO:0010229);; Biologi…	K13947|0|csv:101218388|K13947 auxin efflux carrier family | (RefSeq) CsPIN4; probable auxin efflux carrier component 1b	--	--	--	Membrane transport protein	Probable auxin efflux carrier component 1c OS=Oryza sativa subsp. japonica OX=39947 GN=PIN1C PE=2 SV=1	PREDICTED: probable auxin efflux carrier component 1b [Cucumis sativus]
Csa4G443110	2.50915	6.36701	7.71789	0.540232	1.78644	2.75585	0.474756	0.152696	0.343168	-1.67797	down	-4.06597	down	--	--	--	--	Molecular Function: peroxidase activity (GO:0004601);; Cellular Component: extracellular region (GO:0005576);; Biological Process: polyamine catabolic process (GO:0006598);; Biological Process: response to oxidative stress (GO:0006979);; Biological Process: phenylpropanoid metabolic process (GO:0009698);; Biological Process: response to nitrate (GO:0010167);; Biological Process: nitrate transport…	K00430|0|csv:101202852|K00430 peroxidase [EC:1.11.1.7] | (RefSeq) peroxidase 47	Phenylpropanoid biosynthesis (ko00940)	--	--	Peroxidase	Peroxidase 47 OS=Arabidopsis thaliana OX=3702 GN=PER47 PE=2 SV=2	PREDICTED: peroxidase 47 [Cucumis sativus]
Csa4G454150	8.036	11.3623	10.4893	5.07816	5.84547	7.10565	4.18248	4.58069	5.68885	-0.698252	down	-1.11718	down	-0.410653	normal	--	--	Molecular Function: nucleotide binding (GO:0000166);; Molecular Function: protein kinase activity (GO:0004672);; Cellular Component: nucleus (GO:0005634);; Cellular Component: cytoplasm (GO:0005737);; Biological Process: phosphorylation (GO:0016310);; Biological Process: defense response to bacterium (GO:0042742);;	K14498|0|csv:101209540|K14498 serine/threonine-protein kinase SRK2 [EC:2.7.11.1] | (RefSeq) serine/threonine-protein kinase SRK2G-like	Plant hormone signal transduction (ko04075)	[T]	Signal transduction mechanisms	Protein kinase domain;; Protein tyrosine kinase	Serine/threonine-protein kinase SAPK7 OS=Oryza sativa subsp. japonica OX=39947 GN=SAPK7 PE=2 SV=2	hypothetical protein Csa_4G454150 [Cucumis sativus]
Csa4G551130	17.2049	9.27544	13.386	7.29031	7.28853	7.65979	0.994192	1.56786	0.892122	-0.835172	down	-3.5815	down	-2.73872	down	[Q]	Secondary metabolites biosynthesis, transport and catabolism	Molecular Function: 5-methyltetrahydropteroyltriglutamate-homocysteine S-methyltransferase activity (GO:0003871);; Cellular Component: cytosol (GO:0005829);; Cellular Component: plasma membrane (GO:0005886);; Molecular Function: methionine synthase activity (GO:0008705);; Biological Process: methionine biosynthetic process (GO:0009086);; Cellular Component: plasmodesma (GO:0009506);; Cellular Com…	K13356|0|csv:101212401|K13356 alcohol-forming fatty acyl-CoA reductase [EC:1.2.1.84] | (RefSeq) fatty acyl-CoA reductase 2	Cutin, suberine and wax biosynthesis (ko00073);; Peroxisome (ko04146)	[I]	Lipid transport and metabolism	Male sterility protein;; Male sterility protein;; NAD dependent epimerase/dehydratase family	Fatty acyl-CoA reductase 2 OS=Arabidopsis thaliana OX=3702 GN=FAR2 PE=1 SV=2	PREDICTED: fatty acyl-CoA reductase 2 [Cucumis sativus]
Csa4G608090	1.11552	2.7881	1.5316	0.742973	1.20094	0.594175	1.07038	0.232397	0.523733	-0.94801	down	-1.51481	down	-0.559371	normal	--	--	Molecular Function: GTPase activity (GO:0003924);; Molecular Function: ATP binding (GO:0005524);; Cellular Component: cytoplasm (GO:0005737);; Biological Process: obsolete GTP catabolic process (GO:0006184);; Cellular Component: integral component of membrane (GO:0016021);; Molecular Function: nickel cation binding (GO:0016151);; Molecular Function: metallochaperone activity (GO:0016530);; Molecu…	--	--	[T]	Signal transduction mechanisms	Eukaryotic cytochrome b561	Cytochrome b561 domain-containing protein At4g18260 OS=Arabidopsis thaliana OX=3702 GN=At4g18260 PE=2 SV=1	PREDICTED: cytochrome b561 domain-containing protein At4g18260-like [Cucumis melo]
Csa4G617410	2.82217	5.44683	4.69648	1.1686	1.63511	2.34199	1.13607	1.2673	1.78197	-1.33172	down	-1.69601	down	-0.355581	normal	[G]	Carbohydrate transport and metabolism	Molecular Function: UDP-glycosyltransferase activity (GO:0008194);; Molecular Function: transferase activity, transferring hexosyl groups (GO:0016758);;	--	--	[GC]	Carbohydrate transport and metabolism;; Energy production and conversion	UDP-glucoronosyl and UDP-glucosyl transferase	UDP-glycosyltransferase 82A1 OS=Arabidopsis thaliana OX=3702 GN=UGT82A1 PE=2 SV=1	PREDICTED: UDP-glycosyltransferase 82A1 [Cucumis sativus]
Csa4G621160	1.0987	3.43881	2.13219	0.960166	1.00114	1.07238	1.55266	1.06667	0.900713	-0.899404	down	-0.755617	down	0.152234	normal	--	--	Cellular Component: 1,3-beta-D-glucan synthase complex (GO:0000148);; Molecular Function: 1,3-beta-D-glucan synthase activity (GO:0003843);; Biological Process: (1->3)-beta-D-glucan biosynthetic process (GO:0006075);; Biological Process: chromatin silencing (GO:0006342);; Biological Process: membrane fusion (GO:0006944);; Biological Process: microsporogenesis (GO:0009556);; Biological Process: RN…	K11000|0|csv:101218479|K11000 callose synthase [EC:2.4.1.-] | (RefSeq) putative callose synthase 8	--	[M]	Cell wall/membrane/envelope biogenesis	1,3-beta-glucan synthase component;; 1,3-beta-glucan synthase subunit FKS1, domain-1;; Vta1 like	Putative callose synthase 8 OS=Arabidopsis thaliana OX=3702 GN=CALS8 PE=3 SV=2	hypothetical protein Csa_4G621160 [Cucumis sativus]
Csa4G625060	198.297	100.355	128.571	59.3143	43.9584	57.6006	2.89088	6.34342	3.10989	-1.10315	down	-5.05294	down	-3.94345	down	--	--	Biological Process: developmental process (GO:0032502);;	--	--	--	--	--	--	PREDICTED: ctenidin-3-like [Cucumis sativus]
Csa4G628330	0.96307	6.50455	2.25162	0	0	0.749649	0.241409	0	0	-3.64944	down	-5.28739	down	--	--	--	--	Molecular Function: DNA binding (GO:0003677);; Biological Process: regulation of transcription, DNA-templated (GO:0006355);; Biological Process: biosynthetic process (GO:0009058);; Biological Process: plastid organization (GO:0009657);; Biological Process: embryo development ending in seed dormancy (GO:0009793);; Biological Process: leaf morphogenesis (GO:0009965);; Biological Process: cellular p…	--	--	--	--	TCP family transcription factor	Transcription factor TCP4 OS=Arabidopsis thaliana OX=3702 GN=TCP4 PE=1 SV=1	PREDICTED: transcription factor TCP4 [Cucumis sativus]
Csa4G629480	12.2191	22.5623	9.06534	8.43923	7.90055	6.53412	4.64247	4.88333	4.19316	-0.914385	down	-1.72361	down	-0.8023	down	--	--	--	--	--	--	--	No apical meristem (NAM) protein	Protein CUP-SHAPED COTYLEDON 2 OS=Arabidopsis thaliana OX=3702 GN=NAC098 PE=1 SV=1	PREDICTED: protein CUP-SHAPED COTYLEDON 2-like [Cucumis sativus]
Csa4G639870	221.209	153.015	125.173	114.112	92.3244	84.3122	56.412	82.0617	46.592	-0.774436	down	-1.49458	down	-0.71401	down	[I]	Lipid transport and metabolism	Cellular Component: vacuole (GO:0005773);; Cellular Component: membrane (GO:0016020);; Molecular Function: hydrolase activity (GO:0016787);;	--	--	[I]	Lipid transport and metabolism	Lipase (class 3);; Protein of unknown function (DUF2974)	Phospholipase A1-IIalpha OS=Arabidopsis thaliana OX=3702 GN=At1g06250 PE=2 SV=1	PREDICTED: uncharacterized protein LOC101203640 [Cucumis sativus]
Csa4G642290	0.545606	1.80919	1.94786	0.33913	0.210477	0.468108	0.23559	0.317843	0.171375	-2.03496	down	-2.57912	down	--	--	[QV]	Secondary metabolites biosynthesis, transport and catabolism;; Defense mechanisms	Molecular Function: monooxygenase activity (GO:0004497);; Molecular Function: oxidoreductase activity, acting on paired donors, with incorporation or reduction of molecular oxygen (GO:0016705);; Molecular Function: metal ion binding (GO:0046872);;	--	--	[Q]	Secondary metabolites biosynthesis, transport and catabolism	Cytochrome P450	Isoflavone 2&apos;-hydroxylase OS=Glycyrrhiza echinata OX=46348 GN=CYP81E1 PE=1 SV=2	PREDICTED: isoflavone 2&apos;-hydroxylase-like [Cucumis sativus]
Csa4G642400	3.35666	6.69016	5.24104	2.69451	2.3973	2.2678	1.35936	1.75288	1.43425	-1.08776	down	-1.8609	down	-0.764934	normal	--	--	Molecular Function: hydrolase activity, hydrolyzing O-glycosyl compounds (GO:0004553);; Cellular Component: intracellular (GO:0005622);; Biological Process: carbohydrate metabolic process (GO:0005975);;	--	--	--	--	--	--	PREDICTED: uncharacterized protein LOC105435309 [Cucumis sativus]
Csa4G642430	10.4513	7.07775	5.89869	2.66521	4.87059	4.59176	1.85411	2.43492	2.5991	-0.944141	down	-1.8232	down	-0.871928	down	--	--	--	--	--	--	--	Lateral organ boundaries (LOB) domain	LOB domain-containing protein 38 OS=Arabidopsis thaliana OX=3702 GN=LBD38 PE=1 SV=1	PREDICTED: LOB domain-containing protein 39-like [Cucumis sativus]
Csa4G644740	2.68661	13.3212	7.65743	2.01301	2.27583	3.79577	3.30958	2.67497	3.15907	-1.56241	down	-1.46883	down	0.102302	normal	--	--	Biological Process: transcription, DNA-templated (GO:0006351);; Biological Process: anatomical structure morphogenesis (GO:0009653);; Biological Process: tissue development (GO:0009888);; Biological Process: regulation of gene expression (GO:0010468);; Biological Process: single-organism cellular process (GO:0044763);; Biological Process: single-organism developmental process (GO:0044767);; Biolo…	K09285|0|csv:101212143|K09285 AP2-like factor, ANT lineage | (RefSeq) AP2-like ethylene-responsive transcription factor ANT	--	--	--	AP2 domain	AP2-like ethylene-responsive transcription factor ANT OS=Arabidopsis thaliana OX=3702 GN=ANT PE=1 SV=2	PREDICTED: AP2-like ethylene-responsive transcription factor ANT isoform X1 [Cucumis sativus]
Csa4G645830	3.69428	9.69115	7.84431	3.70798	3.62181	4.447	2.5799	2.76394	2.90127	-0.819151	down	-1.40688	down	-0.579078	normal	--	--	Biological Process: cell fate specification (GO:0001708);; Molecular Function: transcription factor activity, sequence-specific DNA binding (GO:0003700);; Cellular Component: nucleus (GO:0005634);; Biological Process: regulation of transcription, DNA-templated (GO:0006355);; Biological Process: determination of bilateral symmetry (GO:0009855);; Biological Process: animal organ morphogenesis (GO:0…	--	--	[K]	Transcription	KNOX2 domain;; KNOX1 domain;; Homeobox KN domain;; ELK domain;; Homeobox domain	Homeobox protein knotted-1-like 2 OS=Malus domestica OX=3750 PE=2 SV=1	PREDICTED: homeobox protein knotted-1-like 2 [Cucumis sativus]
Csa4G645880	45.983	25.7117	24.5981	20.7832	16.0554	20.4203	10.363	11.2752	10.9017	-0.748118	down	-1.63338	down	-0.879366	down	--	--	Cellular Component: mitochondrion (GO:0005739);; Cellular Component: endosome (GO:0005768);; Cellular Component: Golgi apparatus (GO:0005794);; Cellular Component: trans-Golgi network (GO:0005802);; Molecular Function: acetylglucosaminyltransferase activity (GO:0008375);; Cellular Component: membrane (GO:0016020);;	--	--	--	--	Core-2/I-Branching enzyme	--	PREDICTED: uncharacterized protein LOC101205668 [Cucumis sativus]
Csa4G663670	5.43412	6.33875	6.64076	4.23344	3.84126	3.78824	3.63222	4.44133	3.80566	-0.602543	down	-0.679156	down	-0.0681107	normal	--	--	--	K11723|0|csv:101217603|K11723 bromodomain-containing protein 7/9 | (RefSeq) uncharacterized LOC101217603	--	[R]	General function prediction only	Bromodomain	Transcription factor GTE11 OS=Arabidopsis thaliana OX=3702 GN=GTE11 PE=1 SV=1	PREDICTED: uncharacterized protein LOC101217603 [Cucumis sativus]
Csa4G664420	0.804905	2.27875	0.893017	0.279816	0.22718	0.443537	0.380223	0.381948	0.318876	-2.01529	down	-1.89559	down	--	--	[O]	Posttranslational modification, protein turnover, chaperones	Cellular Component: plant-type vacuole (GO:0000325);; Cellular Component: cell wall (GO:0005618);; Cellular Component: nucleus (GO:0005634);; Biological Process: proteolysis (GO:0006508);; Molecular Function: cysteine-type peptidase activity (GO:0008234);; Biological Process: regulation of meristem growth (GO:0010075);; Biological Process: glucuronoxylan metabolic process (GO:0010413);; Biologica…	K16290|0|csv:101205826|K16290 xylem cysteine proteinase [EC:3.4.22.-] | (RefSeq) xylem cysteine proteinase 2	--	[O]	Posttranslational modification, protein turnover, chaperones	Papain family cysteine protease;; Cathepsin propeptide inhibitor domain (I29);; Peptidase C1-like family	Cysteine protease XCP1 OS=Arabidopsis thaliana OX=3702 GN=XCP1 PE=1 SV=1	PREDICTED: xylem cysteine proteinase 2 [Cucumis sativus]
Csa5G031450	0.921593	0.615258	0.54407	0.022784	0.095858	0.082325	0.209984	0.056368	0.251643	-3.20288	down	-2.03212	down	--	--	[G]	Carbohydrate transport and metabolism	Biological Process: maltose metabolic process (GO:0000023);; Molecular Function: phosphoacetylglucosamine mutase activity (GO:0004610);; Molecular Function: phosphoglucomutase activity (GO:0004614);; Molecular Function: phosphomannomutase activity (GO:0004615);; Cellular Component: cytosol (GO:0005829);; Biological Process: UDP-N-acetylglucosamine biosynthetic process (GO:0006048);; Cellular Comp…	--	--	[G]	Carbohydrate transport and metabolism	Phosphoglucomutase/phosphomannomutase, alpha/beta/alpha domain I;; Phosphoglucomutase/phosphomannomutase, alpha/beta/alpha domain II;; Phosphoglucomutase/phosphomannomutase, alpha/beta/alpha domain III	--	PREDICTED: uncharacterized protein LOC101207539 [Cucumis sativus]
Csa5G054570	28.068	18.48	15.7195	9.42792	10.8247	10.2103	1.03909	1.89248	0.899434	-1.12546	down	-3.98156	down	-2.84956	down	[IQR]	Lipid transport and metabolism;; Secondary metabolites biosynthesis, transport and catabolism;; General function prediction only	Biological Process: very long-chain fatty acid metabolic process (GO:0000038);; Cellular Component: cytosol (GO:0005829);; Biological Process: folic acid-containing compound metabolic process (GO:0006760);; Biological Process: response to cold (GO:0009409);; Cellular Component: chloroplast (GO:0009507);; Molecular Function: oxidoreductase activity, acting on the CH-OH group of donors, NAD or NADP…	--	--	[R]	General function prediction only	short chain dehydrogenase;; Enoyl-(Acyl carrier protein) reductase;; KR domain	NADPH-dependent pterin aldehyde reductase OS=Arabidopsis thaliana OX=3702 GN=At1g10310 PE=1 SV=1	PREDICTED: NADPH-dependent pterin aldehyde reductase-like [Cucumis sativus]
Csa5G065660	13.3399	6.48542	9.66938	6.02686	5.07913	6.23811	4.3263	3.12526	2.99674	-0.774785	down	-1.53832	down	-0.755907	down	--	--	Molecular Function: transcription factor activity, sequence-specific DNA binding (GO:0003700);; Cellular Component: nucleus (GO:0005634);; Biological Process: regulation of transcription, DNA-templated (GO:0006355);; Molecular Function: sequence-specific DNA binding (GO:0043565);;	K09338|1.26466e-142|csv:101222713|K09338 homeobox-leucine zipper protein | (RefSeq) homeobox-leucine zipper protein HOX3-like	--	[K]	Transcription	Homeobox domain;; Homeobox associated leucine zipper;; Homeobox KN domain	Homeobox-leucine zipper protein HOX3 OS=Oryza sativa subsp. japonica OX=39947 GN=HOX3 PE=1 SV=1	PREDICTED: homeobox-leucine zipper protein HOX3-like isoform X1 [Cucumis sativus]
Csa5G092930	1.00214	4.79169	2.39809	1.49846	1.02815	1.09988	1.14885	1.26154	1.60214	-1.13871	down	-1.07491	down	0.071335	normal	--	--	Molecular Function: binding (GO:0005488);; Cellular Component: nucleus (GO:0005634);; Biological Process: regulation of transcription, DNA-templated (GO:0006355);; Biological Process: detection of gravity (GO:0009590);; Biological Process: positive gravitropism (GO:0009958);; Biological Process: negative gravitropism (GO:0009959);; Biological Process: circumnutation (GO:0010031);; Molecular Funct…	--	--	[R]	General function prediction only	--	Protein SHOOT GRAVITROPISM 5 OS=Arabidopsis thaliana OX=3702 GN=SGR5 PE=1 SV=1	PREDICTED: protein SHOOT GRAVITROPISM 5 [Cucumis sativus]
Csa5G114570	19.9948	78.1874	47.7996	18.1572	24.4024	26.4076	19.8609	14.0114	17.4411	-1.05111	down	-1.54648	down	-0.486274	normal	--	--	Biological Process: polysaccharide biosynthetic process (GO:0000271);; Cellular Component: extracellular region (GO:0005576);; Cellular Component: plasma membrane (GO:0005886);; Biological Process: defense response (GO:0006952);; Biological Process: pattern specification process (GO:0007389);; Biological Process: regulation of cell size (GO:0008361);; Cellular Component: plant-type cell wall (GO:…	--	--	--	--	Gamma-thionin family	Defensin-like protein 1 OS=Arabidopsis thaliana OX=3702 GN=PDF2.3 PE=2 SV=1	PREDICTED: defensin J1-2-like [Cucumis sativus]
Csa5G139210	1.26582	4.55497	3.04534	0.642059	0.778704	0.906837	0.433653	0.1137	0.623136	-1.8819	down	-2.92758	down	--	--	--	--	--	--	--	--	--	Dof domain, zinc finger	Dof zinc finger protein DOF4.6 OS=Arabidopsis thaliana OX=3702 GN=DOF4.6 PE=2 SV=2	hypothetical protein Csa_5G139210 [Cucumis sativus]
Csa5G139730	44.8911	35.3964	64.7751	8.65247	22.7198	20.7808	2.4967	5.69812	20.5353	-1.46385	down	-2.40313	down	-0.927236	normal	--	--	Biological Process: polysaccharide catabolic process (GO:0000272);; Molecular Function: hydrolase activity, hydrolyzing O-glycosyl compounds (GO:0004553);; Molecular Function: chitinase activity (GO:0004568);; Cellular Component: extracellular space (GO:0005615);; Biological Process: carbohydrate metabolic process (GO:0005975);; Biological Process: chitin catabolic process (GO:0006032);;	K01183|9.69186e-164|csv:101219497|K01183 chitinase [EC:3.2.1.14] | (RefSeq) acidic endochitinase-like	Amino sugar and nucleotide sugar metabolism (ko00520)	[M]	Cell wall/membrane/envelope biogenesis	Glycosyl hydrolases family 18	Acidic endochitinase OS=Cucumis sativus OX=3659 PE=1 SV=1	PREDICTED: acidic endochitinase-like [Cucumis sativus]
Csa5G148830	1.28577	1.54807	1.50624	0.818953	0.538535	0.746069	0.220456	0.270761	0.375732	-1.0092	down	-2.32281	down	--	--	--	--	Cellular Component: plasma membrane (GO:0005886);; Biological Process: carbohydrate transport (GO:0008643);; Cellular Component: chloroplast (GO:0009507);; Cellular Component: integral component of membrane (GO:0016021);;	K15382|1.30388e-166|csv:101206775|K15382 solute carrier family 50 (sugar transporter) | (RefSeq) bidirectional sugar transporter SWEET4-like	--	[R]	General function prediction only	Sugar efflux transporter for intercellular exchange	Bidirectional sugar transporter SWEET4 OS=Oryza sativa subsp. japonica OX=39947 GN=SWEET4 PE=2 SV=1	PREDICTED: bidirectional sugar transporter SWEET4-like [Cucumis sativus]
Csa5G154210	5.32789	3.33613	3.16079	1.88891	1.70539	2.51091	0.214721	0.414728	0.367305	-0.945494	down	-3.61913	down	-2.66675	down	[P]	Inorganic ion transport and metabolism	Molecular Function: copper-exporting ATPase activity (GO:0004008);; Molecular Function: glutathione peroxidase activity (GO:0004602);; Molecular Function: copper ion binding (GO:0005507);; Molecular Function: ATP binding (GO:0005524);; Cellular Component: plasma membrane (GO:0005886);; Biological Process: response to oxidative stress (GO:0006979);; Biological Process: response to zinc ion (GO:001…	K17686|0|csv:101220448|K17686 Cu+-exporting ATPase [EC:3.6.3.54] | (RefSeq) HMA5.1; probable copper-transporting ATPase HMA5	--	[P]	Inorganic ion transport and metabolism	E1-E2 ATPase;; haloacid dehalogenase-like hydrolase;; Heavy-metal-associated domain	Probable copper-transporting ATPase HMA5 OS=Arabidopsis thaliana OX=3702 GN=HMA5 PE=1 SV=2	probable copper-transporting ATPase HMA5 [Cucumis sativus]
Csa5G155510	2.99727	10.6651	7.80487	2.32141	3.18125	2.45944	0.920219	1.49859	1.5213	-1.39483	down	-2.48254	down	-1.07812	down	--	--	--	--	--	--	--	Protein of unknown function (DUF4005);; IQ calmodulin-binding motif	--	PREDICTED: protein IQ-DOMAIN 14 isoform X1 [Cucumis sativus]
Csa5G161900	3.59606	11.9417	5.44787	1.74134	3.58785	3.43645	1.88951	1.90692	2.40136	-1.23176	down	-1.79275	down	-0.551784	normal	--	--	Biological Process: polysaccharide biosynthetic process (GO:0000271);; Molecular Function: chitinase activity (GO:0004568);; Cellular Component: Golgi apparatus (GO:0005794);; Biological Process: glycolytic process (GO:0006096);; Biological Process: calcium ion transport (GO:0006816);; Biological Process: water transport (GO:0006833);; Biological Process: lipid transport (GO:0006869);; Biological…	--	--	--	--	Hydrophobic seed protein;; Protease inhibitor/seed storage/LTP family	Lipid transfer protein EARLI 1 OS=Arabidopsis thaliana OX=3702 GN=EARLI1 PE=1 SV=1	PREDICTED: 14 kDa proline-rich protein DC2.15-like [Cucumis sativus]
Csa5G172270	6.17569	15.5855	8.58885	5.7174	4.41878	5.85302	7.0752	3.9943	4.69997	-0.867403	down	-0.988687	down	-0.113918	normal	[Q]	Secondary metabolites biosynthesis, transport and catabolism	Molecular Function: iron ion binding (GO:0005506);; Biological Process: response to red or far red light (GO:0009639);; Biological Process: gibberellin biosynthetic process (GO:0009686);; Biological Process: response to gibberellin (GO:0009739);; Biological Process: unidimensional cell growth (GO:0009826);; Biological Process: flower development (GO:0009908);; Molecular Function: isopenicillin-N …	K05282|0|csv:101212803|K05282 gibberellin 20-oxidase [EC:1.14.11.12] | (RefSeq) GA20OX1; gibberellin 20 oxidase 1-D	Diterpenoid biosynthesis (ko00904)	[QR]	Secondary metabolites biosynthesis, transport and catabolism;; General function prediction only	2OG-Fe(II) oxygenase superfamily;; non-haem dioxygenase in morphine synthesis N-terminal	Gibberellin 20 oxidase 1 OS=Arabidopsis thaliana OX=3702 GN=GA20OX1 PE=2 SV=2	PREDICTED: gibberellin 20 oxidase 1-D [Cucumis sativus]
Csa5G182030	1.78839	2.57435	2.42598	0.831406	1.07835	1.77497	1.30363	0.377534	1.57291	-0.866482	down	-1.11991	down	-0.246401	normal	--	--	--	--	--	--	--	Dof domain, zinc finger	Dof zinc finger protein DOF2.4 OS=Arabidopsis thaliana OX=3702 GN=DOF2.4 PE=2 SV=1	PREDICTED: dof zinc finger protein DOF2.4 [Cucumis sativus]
Csa5G187870	22.958	21.3388	15.2948	9.25679	10.0591	9.69906	5.86719	9.67092	8.09099	-0.987632	down	-1.50131	down	-0.506735	normal	[M]	Cell wall/membrane/envelope biogenesis	Molecular Function: serine-type endopeptidase activity (GO:0004252);; Biological Process: proteolysis (GO:0006508);; Biological Process: metabolic process (GO:0008152);; Molecular Function: serine-type peptidase activity (GO:0008236);; Molecular Function: identical protein binding (GO:0042802);; Biological Process: negative regulation of catalytic activity (GO:0043086);;	--	--	--	--	Subtilase family;; Peptidase inhibitor I9	Cucumisin OS=Cucumis melo OX=3656 PE=1 SV=1	PREDICTED: cucumisin-like [Cucumis sativus]
Csa5G189900	2.66413	3.98071	5.26007	1.20477	1.59992	1.94202	1.16598	1.86947	1.77169	-1.29999	down	-1.34747	down	-0.0383553	normal	[O]	Posttranslational modification, protein turnover, chaperones	Biological Process: metabolic process (GO:0008152);; Biological Process: cellular process (GO:0009987);; Molecular Function: oxidoreductase activity, acting on a sulfur group of donors (GO:0016667);; Biological Process: single-organism metabolic process (GO:0044710);; Biological Process: regulation of biological process (GO:0050789);;	K03671|4.51846e-78|csv:101215391|K03671 thioredoxin 1 | (RefSeq) thioredoxin H-type	--	[O]	Posttranslational modification, protein turnover, chaperones	Thioredoxin;; Thioredoxin-like;; AhpC/TSA family	Thioredoxin H-type OS=Ricinus communis OX=3988 PE=3 SV=1	PREDICTED: thioredoxin H-type [Cucumis sativus]
Csa5G219390	0.912067	1.02251	0.852657	0.136265	0.055642	0.249924	0.350003	0.338231	0.241657	-2.62518	down	-1.62226	down	--	--	[E]	Amino acid transport and metabolism	Molecular Function: transporter activity (GO:0005215);; Cellular Component: plasma membrane (GO:0005886);; Biological Process: oligopeptide transport (GO:0006857);; Biological Process: response to nematode (GO:0009624);; Cellular Component: membrane (GO:0016020);;	--	--	[E]	Amino acid transport and metabolism	POT family	Protein NRT1/ PTR FAMILY 5.1 OS=Arabidopsis thaliana OX=3702 GN=NPF5.1 PE=2 SV=2	PREDICTED: protein NRT1/ PTR FAMILY 5.1 [Cucumis sativus]
Csa5G229130	5.6979	24.0996	6.26179	6.08872	5.66167	5.52238	5.35802	0.693266	5.89652	-1.02267	down	-1.62687	down	-0.597264	normal	--	--	--	--	--	--	--	--	--	hypothetical protein Csa_5G229130 [Cucumis sativus]
Csa5G240140	0.960283	3.56575	1.65927	0.056821	0.507912	0.196342	0.281226	0.172513	0.309065	-2.97544	down	-3.04131	down	--	--	[G]	Carbohydrate transport and metabolism	Cellular Component: extracellular region (GO:0005576);; Cellular Component: cell wall (GO:0005618);; Biological Process: glucuronoxylan metabolic process (GO:0010413);; Molecular Function: endo-1,4-beta-xylanase activity (GO:0031176);; Molecular Function: cation binding (GO:0043169);; Biological Process: xylan biosynthetic process (GO:0045492);; Biological Process: xylan catabolic process (GO:004…	--	--	--	--	Carbohydrate binding domain;; Glycosyl hydrolase family 10	Putative Pol polyprotein from transposon element Bs1 OS=Zea mays OX=4577 PE=4 SV=1	PREDICTED: uncharacterized protein LOC101206229 [Cucumis sativus]
Csa5G318390	0.65306	1.84938	0.749188	0.386757	0.449301	0.769557	0.412339	0.108514	0.299517	-0.996596	down	-2.01544	down	--	--	[IQ]	Lipid transport and metabolism;; Secondary metabolites biosynthesis, transport and catabolism	Molecular Function: acetate-CoA ligase activity (GO:0003987);; Cellular Component: peroxisome (GO:0005777);; Biological Process: metabolic process (GO:0008152);; Molecular Function: o-succinylbenzoate-CoA ligase activity (GO:0008756);;	--	--	[I]	Lipid transport and metabolism	AMP-binding enzyme;; AMP-binding enzyme C-terminal domain	Probable acyl-activating enzyme 5, peroxisomal OS=Arabidopsis thaliana OX=3702 GN=AAE5 PE=1 SV=1	PREDICTED: probable acyl-activating enzyme 5, peroxisomal [Cucumis sativus]
Csa5G322500	2.49978	4.46267	3.40793	1.81032	1.22023	2.19901	0.524203	0.338252	0.331799	-0.981062	down	-3.11349	down	-2.12535	down	[M]	Cell wall/membrane/envelope biogenesis	Biological Process: response to hypoxia (GO:0001666);; Cellular Component: cell wall (GO:0005618);; Biological Process: sucrose metabolic process (GO:0005985);; Biological Process: sucrose biosynthetic process (GO:0005986);; Biological Process: biosynthetic process (GO:0009058);; Molecular Function: sucrose synthase activity (GO:0016157);; Biological Process: galactolipid biosynthetic process (GO…	K00695|0|csv:101211461|K00695 sucrose synthase [EC:2.4.1.13] | (RefSeq) Sus4; sucrose synthase 5-like	Starch and sucrose metabolism (ko00500)	[M]	Cell wall/membrane/envelope biogenesis	Sucrose synthase;; Glycosyl transferases group 1;; Glycosyl transferases group 1	Sucrose synthase 5 OS=Oryza sativa subsp. japonica OX=39947 GN=SUS5 PE=2 SV=1	hypothetical protein Csa_5G322500 [Cucumis sativus]
Csa5G374730	1.30006	2.47932	2.15761	0.811368	0.622635	1.36456	1.05858	0.818383	1.01881	-1.05689	down	-1.07812	down	-0.0132099	normal	--	--	Biological Process: polysaccharide biosynthetic process (GO:0000271);; Biological Process: amino acid transmembrane transport (GO:0003333);; Cellular Component: plasma membrane (GO:0005886);; Biological Process: acetyl-CoA metabolic process (GO:0006084);; Biological Process: response to auxin (GO:0009733);; Biological Process: auxin-activated signaling pathway (GO:0009734);; Biological Process: m…	K13946|0|csv:101215516|K13946 auxin influx carrier (AUX1 LAX family) | (RefSeq) auxin transporter-like protein 3	Plant hormone signal transduction (ko04075)	[E]	Amino acid transport and metabolism	Transmembrane amino acid transporter protein	Auxin transporter-like protein 3 OS=Medicago truncatula OX=3880 GN=LAX3 PE=2 SV=1	PREDICTED: auxin transporter-like protein 3 [Cucumis sativus]
Csa5G375760	1.71548	3.85513	2.94161	0.630652	1.57351	1.20954	0.942567	1.26048	1.02124	-1.29233	down	-1.44229	down	-0.140302	normal	--	--	Molecular Function: NAD+ ADP-ribosyltransferase activity (GO:0003950);; Molecular Function: metal ion binding (GO:0046872);;	--	--	--	--	--	--	PREDICTED: uncharacterized protein LOC101220433 [Cucumis sativus]
Csa5G410730	2.08752	4.84382	2.64248	1.42193	1.03166	1.91514	0.581102	0.529708	1.3624	-1.10869	down	-1.94355	down	-0.826963	normal	[E]	Amino acid transport and metabolism	Molecular Function: glutamate-ammonia ligase activity (GO:0004356);; Molecular Function: copper ion binding (GO:0005507);; Molecular Function: ATP binding (GO:0005524);; Cellular Component: cytoplasm (GO:0005737);; Cellular Component: vacuole (GO:0005773);; Biological Process: glycolytic process (GO:0006096);; Biological Process: glutamine biosynthetic process (GO:0006542);; Biological Process: p…	K01915|0|csv:101215515|K01915 glutamine synthetase [EC:6.3.1.2] | (RefSeq) glutamine synthetase nodule isozyme	Arginine biosynthesis (ko00220);; Alanine, aspartate and glutamate metabolism (ko00250);; Glyoxylate and dicarboxylate metabolism (ko00630);; Nitrogen metabolism (ko00910);; Biosynthesis of amino acids (ko01230)	[E]	Amino acid transport and metabolism	Glutamine synthetase, catalytic domain;; Glutamine synthetase, beta-Grasp domain	Glutamine synthetase nodule isozyme OS=Vigna aconitifolia OX=3918 PE=2 SV=1	PREDICTED: glutamine synthetase nodule isozyme [Cucumis sativus]
Csa5G469050	0.640777	1.32301	0.73763	0.354352	0.327708	0.365343	0.368005	0.246884	0.311832	-1.3242	down	-1.57349	down	-0.241815	normal	[T]	Signal transduction mechanisms	--	--	--	[R]	General function prediction only	Domain of unknown function;; Ankyrin repeats (3 copies);; Ankyrin repeats (many copies);; Ankyrin repeat;; Ankyrin repeat;; Ankyrin repeats (many copies)	--	PREDICTED: uncharacterized protein LOC101205819 [Cucumis sativus]
Csa5G529950	0.59057	1.09949	0.782049	0.316673	0.275138	0.251538	0.228144	0.202484	0.185944	-1.5094	down	-2.01917	down	--	--	[T]	Signal transduction mechanisms	Molecular Function: peroxidase activity (GO:0004601);; Molecular Function: iron ion binding (GO:0005506);; Molecular Function: calcium ion binding (GO:0005509);; Cellular Component: nucleus (GO:0005634);; Biological Process: defense response (GO:0006952);; Molecular Function: electron carrier activity (GO:0009055);; Cellular Component: integral component of membrane (GO:0016021);; Molecular Funct…	K13447|0|csv:101218616|K13447 respiratory burst oxidase [EC:1.6.3.- 1.11.1.-] | (RefSeq) respiratory burst oxidase homolog protein E	Plant-pathogen interaction (ko04626)	[PQ]	Inorganic ion transport and metabolism;; Secondary metabolites biosynthesis, transport and catabolism	Ferric reductase NAD binding domain;; Respiratory burst NADPH oxidase;; FAD-binding domain;; Ferric reductase like transmembrane component	Respiratory burst oxidase homolog protein E OS=Arabidopsis thaliana OX=3702 GN=RBOHE PE=2 SV=2	PREDICTED: respiratory burst oxidase homolog protein E isoform X1 [Cucumis sativus]
Csa5G590060	0.892632	1.52814	1.78154	0.621973	0.689496	0.818767	0.802884	0.675661	0.813228	-0.981493	down	-0.854003	down	0.136569	normal	--	--	Biological Process: proteolysis (GO:0006508);; Molecular Function: cysteine-type peptidase activity (GO:0008234);; Cellular Component: chloroplast (GO:0009507);;	K18342|2.32903e-103|csv:101209836|K18342 OTU domain-containing protein 6 [EC:3.4.19.12] | (RefSeq) OTU domain-containing protein At3g57810-like	--	[TO]	Signal transduction mechanisms;; Posttranslational modification, protein turnover, chaperones	OTU-like cysteine protease	OTU domain-containing protein At3g57810 OS=Arabidopsis thaliana OX=3702 GN=At3g57810 PE=2 SV=1	hypothetical protein Csa_5G590060 [Cucumis sativus]
Csa5G599300	15.9153	9.7904	8.50174	6.81324	5.3974	6.32493	2.49037	2.86613	2.41858	-0.878323	down	-2.20008	down	-1.31531	down	[I]	Lipid transport and metabolism	Molecular Function: binding (GO:0005488);; Cellular Component: extracellular region (GO:0005576);; Molecular Function: oxidoreductase activity (GO:0016491);;	--	--	--	--	--	--	PREDICTED: uncharacterized protein LOC101219935 [Cucumis sativus]
Csa5G602230	8.42602	18.073	16.6225	6.37287	6.40571	9.98039	10.0735	6.92453	8.32714	-0.888693	down	-0.818653	down	0.0784981	normal	--	--	--	--	--	--	--	bHLH-MYC and R2R3-MYB transcription factors N-terminal	Protein RICE SALT SENSITIVE 3 OS=Oryza sativa subsp. japonica OX=39947 GN=RSS3 PE=1 SV=1	PREDICTED: uncharacterized protein LOC101212200 [Cucumis sativus]
Csa5G608050	3.74923	5.23161	6.0271	2.6221	0.859429	1.05817	1.3484	1.47175	4.27861	-1.7352	down	-1.25588	down	0.492028	normal	[K]	Transcription	Molecular Function: protein serine/threonine kinase activity (GO:0004674);; Molecular Function: ATP binding (GO:0005524);; Cellular Component: plasma membrane (GO:0005886);; Biological Process: protein phosphorylation (GO:0006468);; Cellular Component: integral component of membrane (GO:0016021);; Molecular Function: 2-alkenal reductase [NAD(P)] activity (GO:0032440);; Biological Process: defense…	--	--	--	--	Protein kinase domain;; Protein tyrosine kinase;; Leucine rich repeat N-terminal domain;; Leucine Rich repeats (2 copies);; Leucine rich repeat	Protein NSP-INTERACTING KINASE 1 OS=Arabidopsis thaliana OX=3702 GN=NIK1 PE=1 SV=1	PREDICTED: protein NSP-INTERACTING KINASE 1 isoform X2 [Cucumis sativus]
Csa5G622450	0.887765	0.639132	0.797564	0.488618	0.234494	0.312425	0.085221	0.186796	0.270709	-1.08654	down	-2.08945	down	--	--	[IQ]	Lipid transport and metabolism;; Secondary metabolites biosynthesis, transport and catabolism	Molecular Function: peroxidase activity (GO:0004601);; Biological Process: response to oxidative stress (GO:0006979);; Molecular Function: ligase activity (GO:0016874);; Molecular Function: heme binding (GO:0020037);; Molecular Function: metal ion binding (GO:0046872);; Molecular Function: Photinus-luciferin 4-monooxygenase (ATP-hydrolyzing) activity (GO:0047077);; Biological Process: oxidation-r…	K10526|0|csv:101206690|K10526 OPC-8:0 CoA ligase 1 [EC:6.2.1.-] | (RefSeq) 4-coumarate--CoA ligase-like 5	alpha-Linolenic acid metabolism (ko00592)	[I]	Lipid transport and metabolism	AMP-binding enzyme;; AMP-binding enzyme C-terminal domain	4-coumarate--CoA ligase-like 5 OS=Arabidopsis thaliana OX=3702 GN=4CLL5 PE=1 SV=2	PREDICTED: 4-coumarate--CoA ligase-like 5 [Cucumis sativus]
Csa5G622530	2.51052	2.2452	2.61977	0.458643	1.44791	1.06206	0.884037	0.504908	1.25845	-1.30427	down	-1.53091	down	-0.218115	normal	--	--	Biological Process: ER to Golgi vesicle-mediated transport (GO:0006888);; Cellular Component: plasmodesma (GO:0009506);; Cellular Component: chloroplast (GO:0009507);; Biological Process: systemic acquired resistance (GO:0009627);; Biological Process: response to endoplasmic reticulum stress (GO:0034976);; Biological Process: amino acid import (GO:0043090);; Biological Process: defense response t…	--	--	--	--	Nodulin-like;; Major Facilitator Superfamily	--	PREDICTED: uncharacterized protein LOC101205503 [Cucumis sativus]
Csa5G623360	29.456	90.4397	71.987	8.49132	18.1029	16.6773	6.29875	3.4514	6.25282	-2.11962	down	-3.62562	down	-1.49599	down	[G]	Carbohydrate transport and metabolism	Cellular Component: vacuole (GO:0005773);; Cellular Component: plasma membrane (GO:0005886);; Biological Process: iron ion transport (GO:0006826);; Biological Process: water transport (GO:0006833);; Biological Process: response to osmotic stress (GO:0006970);; Biological Process: response to desiccation (GO:0009269);; Cellular Component: plasmodesma (GO:0009506);; Cellular Component: chloroplast …	K09872|0|csv:101204956|K09872 aquaporin PIP | (RefSeq) PIP2-7; aquaporin PIP2-1-like	--	[G]	Carbohydrate transport and metabolism	Major intrinsic protein	Probable aquaporin PIP2-5 OS=Arabidopsis thaliana OX=3702 GN=PIP2-5 PE=1 SV=1	aquaporin PIP2-1-like [Cucumis sativus]
Csa5G623810	4.56098	7.15722	6.3177	2.60513	2.62824	5.20823	2.44764	2.25584	2.46745	-0.770019	down	-1.3978	down	-0.6203	normal	[E]	Amino acid transport and metabolism	Cellular Component: plasma membrane (GO:0005886);; Biological Process: transport (GO:0006810);; Cellular Component: membrane (GO:0016020);;	K14638|0|csv:101221222|K14638 solute carrier family 15 (peptide/histidine transporter), member 3/4 | (RefSeq) protein NRT1/ PTR FAMILY 5.4	--	[E]	Amino acid transport and metabolism	POT family;; Major Facilitator Superfamily	Protein NRT1/ PTR FAMILY 5.4 OS=Arabidopsis thaliana OX=3702 GN=NPF5.4 PE=2 SV=1	hypothetical protein Csa_5G623810 [Cucumis sativus]
Csa5G623880	1.20062	2.09533	0.951415	0.655144	0.301036	0.312037	0.367285	0.062842	0.468398	-1.66775	down	-2.22868	down	--	--	--	--	--	--	--	[K]	Transcription	Myb/SANT-like DNA-binding domain	Trihelix transcription factor ASIL2 OS=Arabidopsis thaliana OX=3702 GN=ASIL2 PE=1 SV=1	PREDICTED: trihelix transcription factor ASIL2 [Cucumis sativus]
Csa5G633170	1.24195	1.69287	4.80492	0.254929	0.683837	0.77489	0.669382	0.353393	0.489641	-2.14733	down	-2.39422	down	-0.23436	normal	[V]	Defense mechanisms	Molecular Function: ATP binding (GO:0005524);; Cellular Component: plasma membrane (GO:0005886);; Biological Process: obsolete ATP catabolic process (GO:0006200);; Biological Process: vernalization response (GO:0010048);; Biological Process: auxin efflux (GO:0010315);; Molecular Function: auxin efflux transmembrane transporter activity (GO:0010329);; Biological Process: basipetal auxin transport …	K05658|0|csv:101206448|K05658 ATP-binding cassette, subfamily B (MDR/TAP), member 1 [EC:3.6.3.44] | (RefSeq) ABC transporter B family member 15-like	ABC transporters (ko02010)	[Q]	Secondary metabolites biosynthesis, transport and catabolism	ABC transporter transmembrane region;; ABC transporter;; RecF/RecN/SMC N terminal domain;; P-loop containing region of AAA domain;; RsgA GTPase;; Zeta toxin	ABC transporter B family member 15 OS=Arabidopsis thaliana OX=3702 GN=ABCB15 PE=3 SV=1	PREDICTED: ABC transporter B family member 15-like [Cucumis sativus]
Csa5G640520	3.31738	14.5009	10.0661	3.16185	2.61981	5.59381	3.28117	1.5418	2.15641	-1.26186	down	-2.02862	down	-0.758315	normal	--	--	--	--	--	--	--	--	--	hypothetical protein Csa_5G640520 [Cucumis sativus]
Csa5G640530	6.46325	21.3259	16.628	6.17338	3.63682	7.55333	6.03513	3.61262	5.29621	-1.32242	down	-1.61253	down	-0.281688	normal	--	--	--	--	--	--	--	--	--	hypothetical protein Csa_5G640530 [Cucumis sativus]
Csa5G640540	0.867897	2.35051	1.30207	0.617411	0.729181	0.816421	0.413432	0.475946	0.516481	-1.03511	down	-1.71657	down	-0.673433	normal	[M]	Cell wall/membrane/envelope biogenesis	Molecular Function: protein kinase activity (GO:0004672);; Cellular Component: plasma membrane (GO:0005886);; Biological Process: glucose catabolic process (GO:0006007);; Biological Process: response to stress (GO:0006950);; Biological Process: response to osmotic stress (GO:0006970);; Cellular Component: plasmodesma (GO:0009506);; Biological Process: anatomical structure morphogenesis (GO:000965…	--	--	[T]	Signal transduction mechanisms	Protein tyrosine kinase;; Protein kinase domain;; Carbohydrate-binding protein of the ER;; Di-glucose binding within endoplasmic reticulum	Receptor-like protein kinase FERONIA OS=Arabidopsis thaliana OX=3702 GN=FER PE=1 SV=1	PREDICTED: receptor-like protein kinase FERONIA [Cucumis sativus]
Csa5G644010	0.858399	4.68757	1.71946	0.51784	0.906786	0.575533	0.844053	0.117431	0.936008	-1.81165	down	-1.95882	down	-0.139111	normal	--	--	--	--	--	--	--	--	--	PREDICTED: uncharacterized protein LOC101213588 [Cucumis sativus]
Csa5G645150	13.2998	10.7443	10.0234	7.39136	7.47137	7.49395	1.50565	1.07002	1.46485	-0.592108	down	-3.11791	down	-2.51772	down	[HR]	Coenzyme transport and metabolism;; General function prediction only	Biological Process: indoleacetic acid conjugate metabolic process (GO:0033473);; Biological Process: shoot system development (GO:0048367);; Molecular Function: methyl indole-3-acetate esterase activity (GO:0080030);;	--	--	--	--	alpha/beta hydrolase fold;; Alpha/beta hydrolase family;; Serine aminopeptidase, S33	Methylesterase 17 OS=Arabidopsis thaliana OX=3702 GN=MES17 PE=1 SV=1	hypothetical protein Csa_5G645150 [Cucumis sativus]
Csa5G647250	14.7711	10.2456	4.73537	5.47339	2.37092	3.85272	1.05394	0.871923	1.08869	-1.33663	down	-3.34378	down	-2.00232	down	--	--	Cellular Component: Golgi apparatus (GO:0005794);; Biological Process: protein glycosylation (GO:0006486);; Molecular Function: galactosyltransferase activity (GO:0008378);; Cellular Component: plastid (GO:0009536);; Biological Process: pollen exine formation (GO:0010584);; Cellular Component: membrane (GO:0016020);; Cellular Component: integral component of membrane (GO:0016021);;	K20855|0|csv:101218850|K20855 beta-1,3-galactosyltransferase 1/2/3/4/5/7/8 [EC:2.4.1.-] | (RefSeq) probable beta-1,3-galactosyltransferase 8	--	[G]	Carbohydrate transport and metabolism	Galactosyltransferase;; Domain of unknown function (DUF4094);; Fringe-like	Probable beta-1,3-galactosyltransferase 8 OS=Arabidopsis thaliana OX=3702 GN=B3GALT8 PE=2 SV=1	PREDICTED: probable beta-1,3-galactosyltransferase 8 [Cucumis sativus]
Csa5G647400	2.59586	5.72061	3.57359	1.87522	2.2158	2.39156	2.09719	2.86934	2.28396	-0.849585	down	-0.758506	down	0.0987795	normal	[G]	Carbohydrate transport and metabolism	Molecular Function: beta-glucanase activity (GO:0052736);;	K01180|0|csv:101220284|K01180 endo-1,3(4)-beta-glucanase [EC:3.2.1.6] | (RefSeq) putative endo-1,3(4)-beta-glucanase 2	--	[G]	Carbohydrate transport and metabolism	Glycosyl hydrolase family 81	--	PREDICTED: putative endo-1,3(4)-beta-glucanase 2 [Cucumis sativus]
Csa5G647490	1.63017	4.39534	3.70124	1.66148	1.33163	1.74322	1.92438	1.56301	1.93199	-1.00839	down	-0.889064	down	0.128083	normal	[O]	Posttranslational modification, protein turnover, chaperones	Molecular Function: isomerase activity (GO:0016853);; Biological Process: response to chemical (GO:0042221);; Biological Process: cell redox homeostasis (GO:0045454);; Molecular Function: protein-disulfide reductase activity (GO:0047134);; Biological Process: pollen tube development (GO:0048868);; Biological Process: oxidation-reduction process (GO:0055114);;	K17609|0|csv:101221696|K17609 nucleoredoxin [EC:1.8.1.8] | (RefSeq) probable nucleoredoxin 1-2	--	[R]	General function prediction only	Thioredoxin-like;; AhpC/TSA family;; Redoxin;; Thioredoxin-like domain;; Thioredoxin;; SCO1/SenC	Probable nucleoredoxin 1 OS=Arabidopsis thaliana OX=3702 GN=At1g60420 PE=1 SV=1	hypothetical protein Csa_5G647490 [Cucumis sativus]
Csa5G648130	2.23544	1.16754	1.62779	0.644374	0.859129	1.44964	0.409325	0.446863	1.05451	-0.839222	down	-1.34505	down	-0.498762	normal	[K]	Transcription	Molecular Function: ATP binding (GO:0005524);; Biological Process: defense response (GO:0006952);; Biological Process: signal transduction (GO:0007165);; Molecular Function: nucleoside-triphosphatase activity (GO:0017111);; Molecular Function: ADP binding (GO:0043531);;	--	--	--	--	NB-ARC domain;; TIR domain;; Leucine rich repeat;; TIR domain	TMV resistance protein N OS=Nicotiana glutinosa OX=35889 GN=N PE=1 SV=1	hypothetical protein Csa_5G648130 [Cucumis sativus]
Csa6G003390	40.0136	33.0352	23.1034	20.144	19.7131	16.3005	13.5254	17.0897	14.3782	-0.767561	down	-1.15833	down	-0.383965	normal	--	--	Cellular Component: extracellular region (GO:0005576);; Cellular Component: nucleus (GO:0005634);;	K13667|0|csv:101203870|K13667 protein glucosyltransferase [EC:2.4.1.-] | (RefSeq) protein O-glucosyltransferase 1-like	--	[R]	General function prediction only	Glycosyl transferase family 90	--	PREDICTED: protein O-glucosyltransferase 1-like [Cucumis sativus]
Csa6G008570	1.04314	5.06771	2.5769	0.946465	1.21252	1.29274	1.34066	1.04606	1.05602	-1.29172	down	-1.36768	down	-0.0669866	normal	[T]	Signal transduction mechanisms	Molecular Function: catalytic activity (GO:0003824);; Biological Process: metabolic process (GO:0008152);;	--	--	[R]	General function prediction only	Ankyrin repeats (3 copies);; Ankyrin repeats (many copies);; Ankyrin repeats (many copies);; Ankyrin repeat;; Ankyrin repeat	Ankyrin repeat-containing protein At2g01680 OS=Arabidopsis thaliana OX=3702 GN=At2g01680 PE=2 SV=1	hypothetical protein Csa_6G008570 [Cucumis sativus]
Csa6G032480	1.9266	2.29238	1.48242	0	0.549924	0.859567	0.265084	0.072934	0.289756	-2.00098	down	-3.04629	down	--	--	--	--	Cellular Component: nucleus (GO:0005634);; Biological Process: metal ion transport (GO:0030001);; Molecular Function: metal ion binding (GO:0046872);;	--	--	--	--	--	--	PREDICTED: uncharacterized protein LOC101209809 isoform X1 [Cucumis sativus]
Csa6G077420	13.1452	14.8226	11.7972	6.80323	6.44768	6.926	2.32281	2.53273	2.79308	-0.960147	down	-2.42709	down	-1.45904	down	--	--	--	--	--	--	--	Protein of unknown function (DUF1442)	--	PREDICTED: uncharacterized protein LOC101221777 [Cucumis sativus]
Csa6G079740	3.6173	2.54528	2.94258	1.4213	2.2421	1.61083	0.795584	0.459045	0.507661	-0.779448	down	-2.41033	down	-1.62292	down	[Q]	Secondary metabolites biosynthesis, transport and catabolism	Molecular Function: hydrolase activity, hydrolyzing O-glycosyl compounds (GO:0004553);; Cellular Component: extracellular region (GO:0005576);; Biological Process: carbohydrate metabolic process (GO:0005975);;	--	--	--	--	Glycosyl hydrolase family 9	Endoglucanase 12 OS=Arabidopsis thaliana OX=3702 GN=At2g44540 PE=3 SV=1	hypothetical protein Csa_6G079740 [Cucumis sativus]
Csa6G079750	507.195	359.914	354.254	218.033	229.52	237.363	57.2365	76.162	85.3065	-0.828262	down	-2.54669	down	-1.71092	down	[I]	Lipid transport and metabolism	Molecular Function: iron ion binding (GO:0005506);; Biological Process: fatty acid biosynthetic process (GO:0006633);; Biological Process: response to water deprivation (GO:0009414);; Biological Process: wax biosynthetic process (GO:0010025);; Biological Process: cutin biosynthetic process (GO:0010143);; Cellular Component: integral component of membrane (GO:0016021);; Molecular Function: oxidore…	K15404|0|csv:101222843|K15404 aldehyde decarbonylase [EC:4.1.99.5] | (RefSeq) protein ECERIFERUM 1-like	Cutin, suberine and wax biosynthesis (ko00073)	--	--	WAX2 C-terminal domain;; Fatty acid hydroxylase superfamily	Protein ECERIFERUM 1 OS=Arabidopsis thaliana OX=3702 GN=CER1 PE=1 SV=1	PREDICTED: protein ECERIFERUM 1-like [Cucumis sativus]
Csa6G081510	1.1718	3.89975	2.67339	1.27391	1.11669	1.54769	0.299658	0.493038	0.731684	-0.941474	down	-2.35964	down	-1.41054	down	--	--	Biological Process: regulation of transcription, DNA-templated (GO:0006355);; Biological Process: single-organism process (GO:0044699);;	--	--	--	--	GRAS domain family	Protein SHORT-ROOT OS=Arabidopsis thaliana OX=3702 GN=SHR PE=1 SV=1	PREDICTED: protein SHORT-ROOT-like [Cucumis sativus]
Csa6G083030	0.906104	2.09764	2.0942	0.700762	0.656898	1.04077	0.650644	0.720327	0.864951	-1.04828	down	-1.24138	down	--	--	--	--	--	--	--	--	--	Clostridium epsilon toxin ETX/Bacillus mosquitocidal toxin MTX2;; Aerolysin toxin	--	hypothetical protein Csa_6G083030 [Cucumis sativus]
Csa6G088170	6.25943	19.3349	14.2765	6.35907	6.7517	4.23798	9.60813	9.22378	5.48968	-1.1666	down	-0.751298	down	0.424388	normal	[QV]	Secondary metabolites biosynthesis, transport and catabolism;; Defense mechanisms	Molecular Function: monooxygenase activity (GO:0004497);; Molecular Function: iron ion binding (GO:0005506);; Molecular Function: electron carrier activity (GO:0009055);; Molecular Function: oxidoreductase activity, acting on paired donors, with incorporation or reduction of molecular oxygen (GO:0016705);; Molecular Function: heme binding (GO:0020037);; Molecular Function: metal ion binding (GO:0…	--	--	[Q]	Secondary metabolites biosynthesis, transport and catabolism	Cytochrome P450	Cytochrome P450 89A9 OS=Arabidopsis thaliana OX=3702 GN=CYP89A9 PE=2 SV=1	cytochrome P450 89A2-like [Cucumis sativus]
Csa6G138620	1.31877	4.47196	3.53526	0.870145	0.722278	1.85206	0.220285	0.104192	0.067923	-1.39554	down	-4.37922	down	--	--	--	--	Biological Process: sugar mediated signaling pathway (GO:0010182);; Biological Process: positive regulation of transcription, DNA-templated (GO:0045893);;	--	--	--	--	CCT motif	Zinc finger protein CONSTANS-LIKE 3 OS=Arabidopsis thaliana OX=3702 GN=COL3 PE=1 SV=1	PREDICTED: uncharacterized protein LOC101221095 [Cucumis sativus]
Csa6G139790	419.798	14.6866	14.1958	13.4227	12.5913	11.2811	17.1602	13.8137	13.6186	-3.69625	down	-3.5061	down	0.191999	normal	[H]	Coenzyme transport and metabolism	Molecular Function: glutaminase activity (GO:0004359);; Cellular Component: cytosol (GO:0005829);; Biological Process: glutamine metabolic process (GO:0006541);; Biological Process: pyridoxine biosynthetic process (GO:0008615);; Biological Process: embryo development ending in seed dormancy (GO:0009793);; Molecular Function: transferase activity (GO:0016740);; Molecular Function: protein heterodi…	K08681|4.97995e-138|csv:101214331|K08681 5'-phosphate synthase pdxT subunit [EC:4.3.3.6] | (RefSeq) probable pyridoxal 5'-phosphate synthase subunit PDX2	Vitamin B6 metabolism (ko00750)	[H]	Coenzyme transport and metabolism	SNO glutamine amidotransferase family;; CobB/CobQ-like glutamine amidotransferase domain	Probable pyridoxal 5&apos;-phosphate synthase subunit PDX2 OS=Arabidopsis thaliana OX=3702 GN=PDX2 PE=1 SV=1	PREDICTED: probable pyridoxal 5&apos;-phosphate synthase subunit PDX2 [Cucumis sativus]
Csa6G141420	8.65924	12.1408	12.682	5.15646	6.12787	8.44625	5.29864	6.10929	5.00164	-0.745243	down	-1.07737	down	-0.324198	normal	[R]	General function prediction only	Cellular Component: nucleus (GO:0005634);; Cellular Component: cytosol (GO:0005829);; Molecular Function: hydrolase activity (GO:0016787);; Molecular Function: lyase activity (GO:0016829);;	K06966|6.30201e-147|csv:101217215|K06966 uncharacterized protein | (RefSeq) cytokinin riboside 5'-monophosphate phosphoribohydrolase LOG1	--	--	--	Possible lysine decarboxylase	Cytokinin riboside 5&apos;-monophosphate phosphoribohydrolase LOG1 OS=Arabidopsis thaliana OX=3702 GN=LOG1 PE=1 SV=1	PREDICTED: cytokinin riboside 5&apos;-monophosphate phosphoribohydrolase LOG1 [Cucumis sativus]
Csa6G149410	1.36581	2.0637	1.29791	0.6385	0.531643	0.96237	0.517591	0.390913	0.538198	-1.12128	down	-1.75971	down	-0.631474	normal	--	--	Biological Process: proteolysis (GO:0006508);; Molecular Function: serine-type peptidase activity (GO:0008236);;	K01285|0|csv:101222253|K01285 lysosomal Pro-X carboxypeptidase [EC:3.4.16.2] | (RefSeq) lysosomal Pro-X carboxypeptidase	--	[OR]	Posttranslational modification, protein turnover, chaperones;; General function prediction only	Serine carboxypeptidase S28	Probable serine protease EDA2 OS=Arabidopsis thaliana OX=3702 GN=EDA2 PE=2 SV=2	PREDICTED: lysosomal Pro-X carboxypeptidase [Cucumis sativus]
Csa6G151640	10.5918	5.75358	3.62792	2.74261	1.55095	2.43011	0.339919	0.221444	1.06649	-1.56887	down	-3.69096	down	-2.11429	down	[T]	Signal transduction mechanisms	Molecular Function: ATP binding (GO:0005524);; Biological Process: obsolete ATP catabolic process (GO:0006200);; Biological Process: transport (GO:0006810);; Molecular Function: ATPase-coupled organic phosphonate transmembrane transporter activity (GO:0015416);; Cellular Component: membrane (GO:0016020);; Cellular Component: integral component of membrane (GO:0016021);;	--	--	[Q]	Secondary metabolites biosynthesis, transport and catabolism	ABC-2 type transporter;; ABC transporter;; Plant PDR ABC transporter associated;; ABC-transporter extracellular N-terminal;; AAA domain, putative AbiEii toxin, Type IV TA system;; AAA ATPase domain;; P-loop containing region of AAA domain;; ATPase family associated with various cellular activities (AAA)	Pleiotropic drug resistance protein 2 OS=Nicotiana plumbaginifolia OX=4092 GN=PDR2 PE=2 SV=1	PREDICTED: pleiotropic drug resistance protein 2-like [Cucumis sativus]
Csa6G191580	16.1257	15.4813	77.6071	17.3048	16.4039	17.8721	18.7349	19.6507	21.171	-1.05499	down	-0.925299	down	0.142716	normal	--	--	Cellular Component: nucleosome (GO:0000786);; Molecular Function: DNA binding (GO:0003677);; Cellular Component: nucleolus (GO:0005730);; Cellular Component: mitochondrion (GO:0005739);; Cellular Component: vacuolar membrane (GO:0005774);; Cellular Component: Golgi apparatus (GO:0005794);; Cellular Component: cytosol (GO:0005829);; Cellular Component: plasma membrane (GO:0005886);; Biological Pro…	K11254|1.24465e-50|zma:103634846|K11254 histone H4 | (RefSeq) histone H4	--	[B]	Chromatin structure and dynamics	Centromere kinetochore component CENP-T histone fold;; TATA box binding protein associated factor (TAF)	Histone H4 OS=Glycine max OX=3847 PE=3 SV=1	histone H4 [Zea mays]
Csa6G296960	66.1096	48.5827	51.2	34.41	31.1043	37.9388	15.9672	16.9791	15.0123	-0.667466	down	-1.84926	down	-1.17479	down	--	--	Biological Process: transcription, DNA-templated (GO:0006351);;	K09284|0|csv:101222024|K09284 AP2-like factor, euAP2 lineage | (RefSeq) ethylene-responsive transcription factor RAP2-7	--	--	--	AP2 domain	Ethylene-responsive transcription factor RAP2-7 OS=Arabidopsis thaliana OX=3702 GN=RAP2-7 PE=2 SV=2	PREDICTED: ethylene-responsive transcription factor RAP2-7 isoform X1 [Cucumis sativus]
Csa6G338160	1.45777	4.91307	2.64373	0.153876	0.806459	0.596264	0.256007	0.281719	0.174248	-2.42632	down	-3.5076	down	--	--	[E]	Amino acid transport and metabolism	Molecular Function: serine-type carboxypeptidase activity (GO:0004185);; Cellular Component: extracellular region (GO:0005576);; Cellular Component: cell wall (GO:0005618);; Biological Process: proteolysis (GO:0006508);;	K16297|0|csv:101207193|K16297 serine carboxypeptidase-like clade II [EC:3.4.16.-] | (RefSeq) serine carboxypeptidase-like 42	--	[OE]	Posttranslational modification, protein turnover, chaperones;; Amino acid transport and metabolism	Serine carboxypeptidase	Serine carboxypeptidase-like 42 OS=Arabidopsis thaliana OX=3702 GN=SCPL42 PE=2 SV=1	hypothetical protein Csa_6G338160 [Cucumis sativus]
Csa6G362930	1.86816	4.58984	3.05351	1.49703	1.65612	2.2556	1.04995	1.06346	2.05897	-0.791623	down	-1.23428	down	-0.4344	normal	[E]	Amino acid transport and metabolism	Biological Process: polysaccharide biosynthetic process (GO:0000271);; Molecular Function: spermidine synthase activity (GO:0004766);; Cellular Component: nucleus (GO:0005634);; Cellular Component: cytoplasm (GO:0005737);; Biological Process: pattern specification process (GO:0007389);; Biological Process: regulation of cell size (GO:0008361);; Biological Process: multidimensional cell growth (GO…	K18787|0|csv:101210030|K18787 thermospermine synthase [EC:2.5.1.79] | (RefSeq) thermospermine synthase ACAULIS5	--	[E]	Amino acid transport and metabolism	Spermine/spermidine synthase domain;; Spermidine synthase tetramerisation domain	Thermospermine synthase ACAULIS5 OS=Arabidopsis thaliana OX=3702 GN=ACL5 PE=1 SV=1	PREDICTED: thermospermine synthase ACAULIS5 [Cucumis sativus]
Csa6G363550	1.15032	4.44718	1.83451	0.527982	0.73963	0.604759	0.440134	0.717243	0.544605	-1.92834	down	-2.15319	down	--	--	[T]	Signal transduction mechanisms	--	--	--	[R]	General function prediction only	Ankyrin repeats (3 copies);; Ankyrin repeat;; Domain of unknown function;; Ankyrin repeats (many copies);; Ankyrin repeats (many copies);; Ankyrin repeat	Ankyrin repeat-containing protein At5g02620 OS=Arabidopsis thaliana OX=3702 GN=At5g02620 PE=1 SV=1	PREDICTED: ankyrin repeat-containing protein At3g12360-like [Cucumis sativus]
Csa6G382900	26.2099	14.7491	16.2889	9.15739	7.73656	10.333	3.8167	4.36051	4.02048	-1.06889	down	-2.29426	down	-1.21905	down	[G]	Carbohydrate transport and metabolism	Molecular Function: beta-galactosidase activity (GO:0004565);; Cellular Component: extracellular region (GO:0005576);; Biological Process: metabolic process (GO:0008152);; Molecular Function: hydrolase activity, acting on glycosyl bonds (GO:0016798);;	--	--	[G]	Carbohydrate transport and metabolism	Glycosyl hydrolases family 35;; Galactose binding lectin domain;; Beta-galactosidase jelly roll domain;; Beta-galactosidase	Beta-galactosidase 16 OS=Arabidopsis thaliana OX=3702 GN=BGAL16 PE=2 SV=2	hypothetical protein Csa_6G382900 [Cucumis sativus]
Csa6G401440	16.5817	15.4387	15.3045	9.71031	9.39011	10.8232	11.46	9.69569	11.1509	-0.622639	down	-0.616801	down	0.0135452	normal	--	--	Biological Process: flower development (GO:0009908);;	--	--	--	--	Domain of unknown function (DUF296)	AT-hook motif nuclear-localized protein 10 OS=Arabidopsis thaliana OX=3702 GN=AHL10 PE=1 SV=2	PREDICTED: AT-hook motif nuclear-localized protein 10 [Cucumis sativus]
Csa6G410000	4.54447	3.8948	6.23714	1.25654	2.01183	2.52153	2.27794	2.30744	2.10574	-1.28021	down	-1.30204	down	-0.0136564	normal	--	--	--	--	--	--	--	--	Basic helix-loop-helix protein A OS=Pisum sativum OX=3888 GN=BHLH PE=3 SV=1	PREDICTED: basic helix-loop-helix protein A isoform X1 [Cucumis sativus]
Csa6G423340	1.36451	3.65647	2.09945	0.494191	1.20844	0.816031	0.37829	0.314594	0.420905	-1.45657	down	-2.64287	down	--	--	--	--	Cellular Component: membrane (GO:0016020);;	K17279|9.86136e-105|csv:101213584|K17279 receptor expression-enhancing protein 5/6 | (RefSeq) HVA22-like protein f	--	[U]	Intracellular trafficking, secretion, and vesicular transport	TB2/DP1, HVA22 family	HVA22-like protein f OS=Arabidopsis thaliana OX=3702 GN=HVA22F PE=2 SV=1	PREDICTED: HVA22-like protein f [Cucumis sativus]
Csa6G423470	125.561	82.9498	67.0503	63.918	44.2612	59.589	16.1032	23.7045	23.8745	-0.712198	down	-2.18041	down	-1.46204	down	[Q]	Secondary metabolites biosynthesis, transport and catabolism	Biological Process: metabolic process (GO:0008152);; Molecular Function: oxidoreductase activity (GO:0016491);; Molecular Function: metal ion binding (GO:0046872);;	K00276|0|csv:101221992|K00276 primary-amine oxidase [EC:1.4.3.21] | (RefSeq) primary amine oxidase-like	Glycine, serine and threonine metabolism (ko00260);; Tyrosine metabolism (ko00350);; Phenylalanine metabolism (ko00360);; beta-Alanine metabolism (ko00410);; Isoquinoline alkaloid biosynthesis (ko00950);; Tropane, piperidine and pyridine alkaloid biosynthesis (ko00960)	[Q]	Secondary metabolites biosynthesis, transport and catabolism	Copper amine oxidase, enzyme domain;; Copper amine oxidase, N3 domain;; Copper amine oxidase, N2 domain	Primary amine oxidase (Fragment) OS=Lens culinaris OX=3864 PE=1 SV=3	PREDICTED: primary amine oxidase-like [Cucumis sativus]
Csa6G425780	103.264	95.4833	94.3259	60.435	61.6148	64.8758	35.0567	30.0954	26.0361	-0.642618	down	-1.75578	down	-1.1057	down	--	--	Biological Process: response to karrikin (GO:0080167);;	--	--	--	--	--	--	hypothetical protein Csa_6G425780 [Cucumis sativus]
Csa6G445190	0.59415	1.60514	1.00827	0.051097	0.438147	0.245706	0.327172	0.106581	0.357464	-2.0995	down	-2.05065	down	--	--	[DPM]	Cell cycle control, cell division, chromosome partitioning;; Inorganic ion transport and metabolism;; Cell wall/membrane/envelope biogenesis	Molecular Function: copper ion binding (GO:0005507);; Molecular Function: L-ascorbate oxidase activity (GO:0008447);; Biological Process: glucuronoxylan metabolic process (GO:0010413);; Biological Process: xylan biosynthetic process (GO:0045492);; Biological Process: lignin catabolic process (GO:0046274);; Cellular Component: apoplast (GO:0048046);; Molecular Function: hydroquinone:oxygen oxidore…	K05909|0|csv:101216806|K05909 laccase [EC:1.10.3.2] | (RefSeq) laccase-11	--	[Q]	Secondary metabolites biosynthesis, transport and catabolism	Multicopper oxidase;; Multicopper oxidase;; Multicopper oxidase	Laccase-11 OS=Arabidopsis thaliana OX=3702 GN=LAC11 PE=2 SV=1	PREDICTED: laccase-11 [Cucumis sativus]
Csa6G452010	4.85338	3.05161	1.57092	0.385218	0.242461	0.139875	0.528389	1.35769	0.422901	-3.49675	down	-2.05781	down	--	--	[IR]	Lipid transport and metabolism;; General function prediction only	Molecular Function: carboxylic ester hydrolase activity (GO:0004091);; Cellular Component: extracellular region (GO:0005576);; Biological Process: metabolic process (GO:0008152);; Molecular Function: peptidase activity (GO:0008233);; Molecular Function: hydrolase activity, acting on ester bonds (GO:0016788);;	--	--	--	--	GDSL-like Lipase/Acylhydrolase	GDSL esterase/lipase At5g03610 OS=Arabidopsis thaliana OX=3702 GN=At5g03610 PE=2 SV=1	PREDICTED: GDSL esterase/lipase At5g03610-like [Cucumis sativus]
Csa6G487010	3.71894	2.48191	2.85325	1.49687	1.27818	1.59331	0.176664	0.311938	0.126956	-0.985909	down	-3.78909	down	-2.79553	down	[QV]	Secondary metabolites biosynthesis, transport and catabolism;; Defense mechanisms	Molecular Function: monooxygenase activity (GO:0004497);; Molecular Function: oxidoreductase activity (GO:0016491);; Molecular Function: oxidoreductase activity, acting on paired donors, with incorporation or reduction of molecular oxygen (GO:0016705);; Molecular Function: metal ion binding (GO:0046872);;	--	--	[QI]	Secondary metabolites biosynthesis, transport and catabolism;; Lipid transport and metabolism	Cytochrome P450	Alkane hydroxylase MAH1 OS=Arabidopsis thaliana OX=3702 GN=CYP96A15 PE=2 SV=1	hypothetical protein Csa_6G487010 [Cucumis sativus]
Csa6G487020	15.6445	11.2252	12.2491	6.40414	6.88804	6.8983	1.35879	1.35286	0.803757	-0.945348	down	-3.52104	down	-2.56862	down	[QV]	Secondary metabolites biosynthesis, transport and catabolism;; Defense mechanisms	Molecular Function: monooxygenase activity (GO:0004497);; Molecular Function: oxidoreductase activity (GO:0016491);; Molecular Function: oxidoreductase activity, acting on paired donors, with incorporation or reduction of molecular oxygen (GO:0016705);; Molecular Function: metal ion binding (GO:0046872);;	--	--	[QI]	Secondary metabolites biosynthesis, transport and catabolism;; Lipid transport and metabolism	Cytochrome P450	Alkane hydroxylase MAH1 OS=Arabidopsis thaliana OX=3702 GN=CYP96A15 PE=2 SV=1	hypothetical protein Csa_6G487020 [Cucumis sativus]
Csa6G487580	12.9629	21.0366	17.1994	5.36969	8.94212	7.58074	8.52052	8.98539	11.7267	-1.21243	down	-0.842925	down	0.378561	normal	--	--	Cellular Component: nucleus (GO:0005634);; Cellular Component: plasma membrane (GO:0005886);; Biological Process: phosphatidylinositol biosynthetic process (GO:0006661);;	--	--	--	--	Cleavage site for pathogenic type III effector avirulence factor Avr	--	PREDICTED: uncharacterized protein LOC101206523 [Cucumis sativus]
Csa6G493310	2.57687	7.45327	3.75603	2.02548	2.39355	1.92109	1.92529	2.72128	2.18577	-1.09518	down	-1.06126	down	0.0420082	normal	[H]	Coenzyme transport and metabolism	Biological Process: response to light stimulus (GO:0009416);; Cellular Component: plastid (GO:0009536);; Biological Process: response to auxin (GO:0009733);; Molecular Function: indole-3-acetic acid amido synthetase activity (GO:0010279);; Cellular Component: cytoplasmic vesicle (GO:0016023);; Biological Process: secretion by cell (GO:0032940);;	K14487|0|csv:101211093|K14487 auxin responsive GH3 gene family | (RefSeq) probable indole-3-acetic acid-amido synthetase GH3.1	Plant hormone signal transduction (ko04075)	--	--	GH3 auxin-responsive promoter	Probable indole-3-acetic acid-amido synthetase GH3.1 OS=Arabidopsis thaliana OX=3702 GN=GH3.1 PE=2 SV=1	PREDICTED: probable indole-3-acetic acid-amido synthetase GH3.1 [Cucumis sativus]
Csa6G493320	1.61842	1.99214	1.64683	0.891217	0.966461	1.251	1.22284	0.570768	1.03589	-0.694165	down	-0.899796	down	-0.198295	normal	--	--	--	--	--	--	--	--	--	hypothetical protein Csa_6G493320 [Cucumis sativus]
Csa6G495620	1.71696	5.9772	3.28312	0.894434	1.42753	1.21342	1.39789	1.48216	1.67701	-1.60182	down	-1.3096	down	0.301749	normal	--	--	Molecular Function: transcription factor activity, sequence-specific DNA binding (GO:0003700);; Cellular Component: nucleus (GO:0005634);; Biological Process: regulation of transcription, DNA-templated (GO:0006355);; Biological Process: asymmetric cell division (GO:0008356);; Biological Process: radial pattern formation (GO:0009956);; Biological Process: regulation of hormone metabolic process (G…	--	--	--	--	GRAS domain family	Protein SHORT-ROOT OS=Arabidopsis thaliana OX=3702 GN=SHR PE=1 SV=1	PREDICTED: protein SHORT-ROOT-like [Cucumis sativus]
Csa6G496380	58.9596	71.7857	67.4414	34.0407	40.0083	39.674	23.0636	21.683	21.4852	-0.784492	down	-1.63553	down	-0.842803	down	--	--	Biological Process: post-embryonic development (GO:0009791);; Biological Process: system development (GO:0048731);; Biological Process: regulation of biological process (GO:0050789);;	--	--	--	--	WRC;; QLQ	Growth-regulating factor 1 OS=Arabidopsis thaliana OX=3702 GN=GRF1 PE=1 SV=1	PREDICTED: growth-regulating factor 1 [Cucumis sativus]
Csa6G496410	12.1316	13.4837	11.7889	8.59704	8.4533	7.16005	6.31698	8.99985	7.1653	-0.608402	down	-0.788754	down	-0.172193	normal	[K]	Transcription	Cellular Component: plasma membrane (GO:0005886);; Biological Process: signal transduction (GO:0007165);; Molecular Function: kinase activity (GO:0016301);; Biological Process: phosphorylation (GO:0016310);;	--	--	[R]	General function prediction only	Leucine rich repeat;; Leucine Rich repeats (2 copies);; Leucine Rich Repeat	Inactive LRR receptor-like serine/threonine-protein kinase BIR2 OS=Arabidopsis thaliana OX=3702 GN=BIR2 PE=1 SV=1	PREDICTED: probable inactive receptor kinase At1g27190 [Cucumis sativus]
Csa6G500540	1.89328	2.32723	2.48559	1.07629	1.09065	0.970301	0.988479	1.06677	0.478277	-1.06711	down	-1.44216	down	-0.367326	normal	[G]	Carbohydrate transport and metabolism	Molecular Function: trehalose-phosphatase activity (GO:0004805);; Cellular Component: nucleus (GO:0005634);; Cellular Component: cytoplasm (GO:0005737);; Biological Process: trehalose biosynthetic process (GO:0005992);; Biological Process: response to cadmium ion (GO:0046686);;	K01087|0|csv:101211097|K01087 trehalose 6-phosphate phosphatase [EC:3.1.3.12] | (RefSeq) probable trehalose-phosphate phosphatase J	Starch and sucrose metabolism (ko00500)	[G]	Carbohydrate transport and metabolism	Trehalose-phosphatase	Probable trehalose-phosphate phosphatase J OS=Arabidopsis thaliana OX=3702 GN=TPPJ PE=1 SV=1	PREDICTED: probable trehalose-phosphate phosphatase J [Cucumis sativus]
Csa6G501350	2.73002	2.73879	1.59085	1.39609	1.41983	0.733904	0.472101	0.417388	0.874167	-1.06326	down	-2.23997	down	-1.16736	down	[QV]	Secondary metabolites biosynthesis, transport and catabolism;; Defense mechanisms	Molecular Function: monooxygenase activity (GO:0004497);; Molecular Function: oxidoreductase activity, acting on paired donors, with incorporation or reduction of molecular oxygen (GO:0016705);; Molecular Function: metal ion binding (GO:0046872);;	K20562|0|csv:101204260|K20562 biphenyl-4-hydroxylase | (RefSeq) cytochrome P450 CYP736A12-like	--	[Q]	Secondary metabolites biosynthesis, transport and catabolism	Cytochrome P450	Cytochrome P450 CYP736A12 OS=Panax ginseng OX=4054 PE=2 SV=1	PREDICTED: cytochrome P450 CYP736A12-like [Cucumis sativus]
Csa6G504510	0.944348	2.33832	1.00912	0.502126	0.12126	0.591444	0.086273	0.039277	0.061424	-1.75207	down	-4.36028	down	--	--	--	--	--	--	--	--	--	--	Transcription factor bHLH110 OS=Arabidopsis thaliana OX=3702 GN=BHLH110 PE=2 SV=2	PREDICTED: transcription factor bHLH110-like isoform X1 [Cucumis sativus]
Csa6G507040	9.18012	8.28617	6.45451	2.64513	1.82906	3.21938	2.01706	1.57428	2.14468	-1.6198	down	-2.1142	down	-0.48757	normal	[P]	Inorganic ion transport and metabolism	Molecular Function: thiosulfate sulfurtransferase activity (GO:0004792);; Biological Process: response to stress (GO:0006950);; Biological Process: aging (GO:0007568);; Cellular Component: chloroplast (GO:0009507);; Molecular Function: transferase activity (GO:0016740);; Biological Process: developmental process (GO:0032502);; Biological Process: cellular metabolic process (GO:0044237);; Biologic…	--	--	[P]	Inorganic ion transport and metabolism	Rhodanese-like domain	Thiosulfate sulfurtransferase 18 OS=Arabidopsis thaliana OX=3702 GN=STR18 PE=1 SV=1	PREDICTED: uncharacterized protein LOC101221593 isoform X1 [Cucumis sativus]
Csa6G507100	3.90984	5.91312	6.43109	2.29087	2.35019	3.28301	2.08666	1.82157	2.41393	-1.02502	down	-1.38353	down	-0.349839	normal	[P]	Inorganic ion transport and metabolism	Molecular Function: peroxidase activity (GO:0004601);; Cellular Component: vacuole (GO:0005773);; Cellular Component: peroxisome (GO:0005777);; Biological Process: response to oxidative stress (GO:0006979);; Cellular Component: chloroplast (GO:0009507);; Molecular Function: L-ascorbate peroxidase activity (GO:0016688);; Molecular Function: heme binding (GO:0020037);; Cellular Component: organelle…	K00434|0|csv:101220337|K00434 L-ascorbate peroxidase [EC:1.11.1.11] | (RefSeq) probable L-ascorbate peroxidase 3	Ascorbate and aldarate metabolism (ko00053);; Glutathione metabolism (ko00480)	--	--	Peroxidase	Probable L-ascorbate peroxidase 3 OS=Oryza sativa subsp. indica OX=39946 GN=APX3 PE=2 SV=1	PREDICTED: probable L-ascorbate peroxidase 3 [Cucumis sativus]
Csa6G507250	5.1909	4.21386	8.20496	2.01463	3.31622	4.74724	0.914752	1.04694	1.79306	-0.792225	down	-2.28384	down	-1.48164	down	--	--	Biological Process: amino acid transport (GO:0006865);; Biological Process: metabolic process (GO:0008152);; Molecular Function: hydrolase activity (GO:0016787);; Cellular Component: anchored component of membrane (GO:0031225);;	--	--	[O]	Posttranslational modification, protein turnover, chaperones	Xylanase inhibitor N-terminal;; Eukaryotic aspartyl protease;; Xylanase inhibitor C-terminal	Aspartyl protease family protein 1 OS=Arabidopsis thaliana OX=3702 GN=APF1 PE=1 SV=1	hypothetical protein Csa_6G507250 [Cucumis sativus]
Csa6G507390	15.5291	9.70006	9.73176	7.34637	9.40298	9.5624	12.9418	12.3421	14.4381	-0.596487	down	-1.28695	down	-0.683374	down	[S]	Function unknown	Biological Process: maltose metabolic process (GO:0000023);; Molecular Function: NAD(P)H dehydrogenase (quinone) activity (GO:0003955);; Biological Process: pentose-phosphate shunt (GO:0006098);; Cellular Component: chloroplast (GO:0009507);; Biological Process: photosystem II assembly (GO:0010207);; Cellular Component: membrane (GO:0016020);; Biological Process: starch biosynthetic process (GO:0…	--	--	--	--	Vitamin K epoxide reductase family	Thiol-disulfide oxidoreductase LTO1 OS=Arabidopsis thaliana OX=3702 GN=LTO1 PE=1 SV=1	PREDICTED: thiol-disulfide oxidoreductase LTO1 [Cucumis sativus]
Csa6G513550	3.66005	6.13189	4.59311	1.64426	1.61419	2.05465	2.24303	1.17016	1.91092	-1.44448	down	-1.43665	down	0.0156187	normal	--	--	Molecular Function: aspartic-type endopeptidase activity (GO:0004190);; Cellular Component: vacuole (GO:0005773);; Cellular Component: endoplasmic reticulum (GO:0005783);; Biological Process: proteolysis (GO:0006508);; Biological Process: lipid metabolic process (GO:0006629);; Biological Process: response to salt stress (GO:0009651);; Biological Process: response to cadmium ion (GO:0046686);;	K08245|0|csv:101221973|K08245 phytepsin [EC:3.4.23.40] | (RefSeq) aspartic proteinase-like	--	[O]	Posttranslational modification, protein turnover, chaperones	Eukaryotic aspartyl protease;; Xylanase inhibitor N-terminal;; Saposin-like type B, region 1;; Saposin-like type B, region 2	Aspartic proteinase A2 OS=Arabidopsis thaliana OX=3702 GN=APA2 PE=2 SV=1	PREDICTED: aspartic proteinase-like [Cucumis sativus]
Csa6G516920	10.6231	9.09226	11.8297	5.10351	6.11022	8.52463	3.42842	3.60248	4.16435	-0.664938	down	-1.55326	down	-0.880218	down	[G]	Carbohydrate transport and metabolism	Molecular Function: sugar:proton symporter activity (GO:0005351);; Cellular Component: nucleus (GO:0005634);; Cellular Component: vacuole (GO:0005773);; Cellular Component: plasma membrane (GO:0005886);; Cellular Component: plasmodesma (GO:0009506);; Biological Process: response to nematode (GO:0009624);; Biological Process: systemic acquired resistance (GO:0009627);; Biological Process: response…	--	--	[R]	General function prediction only	Sugar (and other) transporter;; Major Facilitator Superfamily	Sugar carrier protein C OS=Ricinus communis OX=3988 GN=STC PE=2 SV=1	PREDICTED: sugar carrier protein C-like [Cucumis sativus]
Csa6G516990	10.604	12.2745	8.45591	5.17995	5.31991	6.2867	4.92929	2.51543	5.29604	-0.888939	down	-1.3574	down	--	--	--	--	--	--	--	--	--	--	--	hypothetical protein Csa_6G516990 [Cucumis sativus]
Csa6G519710	1.119	16.0854	5.64356	1.10498	1.35707	1.20868	2.50669	1.65059	3.27951	-2.583	down	-1.65005	down	0.94311	up	--	--	--	--	--	--	--	--	--	PREDICTED: uncharacterized protein LOC101213083 [Cucumis sativus]
Csa6G520430	5.08572	4.68638	6.9289	1.12726	0.981025	0.652847	3.4808	3.45825	2.39448	-2.56184	down	-0.891281	down	1.68017	up	[O]	Posttranslational modification, protein turnover, chaperones	Molecular Function: serine-type endopeptidase activity (GO:0004252);; Cellular Component: extracellular region (GO:0005576);; Cellular Component: cell wall (GO:0005618);; Biological Process: proteolysis (GO:0006508);; Cellular Component: cytoplasmic vesicle (GO:0016023);; Molecular Function: oxidoreductase activity (GO:0016491);;	--	--	--	--	Subtilase family;; Peptidase inhibitor I9;; PA domain	Subtilisin-like protease SBT5.6 OS=Arabidopsis thaliana OX=3702 GN=SBT5.6 PE=2 SV=1	PREDICTED: subtilisin-like protease SBT5.3 [Cucumis sativus]
Csa6G522730	0.828028	0.773872	2.02955	0.002964	0	0.004774	0.003481	0.002379	0.002886	-6.85818	down	-6.55446	down	--	--	[G]	Carbohydrate transport and metabolism	Biological Process: carbohydrate metabolic process (GO:0005975);; Molecular Function: beta-glucosidase activity (GO:0008422);; Cellular Component: cytoplasmic vesicle (GO:0016023);;	K15920|0|pxb:103951258|K15920 beta-D-xylosidase 4 [EC:3.2.1.37] | (RefSeq) beta-xylosidase/alpha-L-arabinofuranosidase 1-like	Starch and sucrose metabolism (ko00500);; Amino sugar and nucleotide sugar metabolism (ko00520)	--	--	Glycosyl hydrolase family 3 C-terminal domain;; Glycosyl hydrolase family 3 N terminal domain	Probable beta-D-xylosidase 5 OS=Arabidopsis thaliana OX=3702 GN=BXL5 PE=2 SV=2	hypothetical protein Csa_6G522730 [Cucumis sativus]
Csa6G522820	29.1751	26.8064	29.7943	15.0377	16.0294	21.0458	14.5917	15.9963	16.2855	-0.707199	down	-0.930246	down	-0.215265	normal	[QV]	Secondary metabolites biosynthesis, transport and catabolism;; Defense mechanisms	Molecular Function: C-22 sterol desaturase activity (GO:0000249);; Molecular Function: monooxygenase activity (GO:0004497);; Molecular Function: iron ion binding (GO:0005506);; Cellular Component: extracellular region (GO:0005576);; Biological Process: lipid biosynthetic process (GO:0008610);; Molecular Function: electron carrier activity (GO:0009055);; Biological Process: toxin catabolic process…	K09832|0|csv:101221194|K09832 sterol 22-desaturase [EC:1.14.19.41] | (RefSeq) cytochrome P450 710A1-like	Steroid biosynthesis (ko00100)	[QI]	Secondary metabolites biosynthesis, transport and catabolism;; Lipid transport and metabolism	Cytochrome P450	Cytochrome P450 710A11 OS=Solanum lycopersicum OX=4081 GN=CYP710A11 PE=1 SV=1	PREDICTED: cytochrome P450 710A1-like [Cucumis sativus]
Csa6G523410	0.579271	2.12127	1.65471	0.414002	0.596431	0.387729	0.235102	0.118095	0.248936	-1.68283	down	-2.54975	down	--	--	--	--	Cellular Component: extracellular region (GO:0005576);; Biological Process: carbohydrate metabolic process (GO:0005975);; Biological Process: xylem development (GO:0010089);; Molecular Function: glucan endo-1,3-beta-D-glucosidase activity (GO:0042973);; Molecular Function: cation binding (GO:0043169);; Biological Process: cell wall macromolecule metabolic process (GO:0044036);;	--	--	--	--	Glycosyl hydrolases family 17	Glucan endo-1,3-beta-glucosidase 11 OS=Arabidopsis thaliana OX=3702 GN=At1g32860 PE=1 SV=1	PREDICTED: glucan endo-1,3-beta-glucosidase 11-like isoform X1 [Cucumis sativus]
Csa6G525430	5.84175	27.183	17.0866	4.8214	7.48542	5.91709	9.20656	7.62605	7.70965	-1.42443	down	-1.0673	down	0.367305	normal	--	--	Molecular Function: transcription factor activity, sequence-specific DNA binding (GO:0003700);; Cellular Component: nucleus (GO:0005634);; Biological Process: regulation of transcription, DNA-templated (GO:0006355);; Biological Process: sister chromatid cohesion (GO:0007062);; Biological Process: reciprocal meiotic recombination (GO:0007131);; Biological Process: cell adhesion (GO:0007155);; Biol…	K09338|0|csv:101210154|K09338 homeobox-leucine zipper protein | (RefSeq) homeobox-leucine zipper protein ATHB-14-like	--	--	--	MEKHLA domain;; START domain;; Homeobox domain	Homeobox-leucine zipper protein ATHB-14 OS=Arabidopsis thaliana OX=3702 GN=ATHB-14 PE=1 SV=1	PREDICTED: homeobox-leucine zipper protein ATHB-14-like [Cucumis sativus]
Csa7G004020	93.9789	65.7948	84.541	50.7895	47.7717	54.6506	7.18095	11.051	7.40782	-0.664328	down	-3.3115	down	-2.63971	down	[R]	General function prediction only	Biological Process: response to cadmium ion (GO:0046686);;	--	--	--	--	NmrA-like family;; NAD(P)H-binding;; 3-beta hydroxysteroid dehydrogenase/isomerase family;; NAD dependent epimerase/dehydratase family	Isoflavone reductase homolog PCBER OS=Populus trichocarpa OX=3694 GN=PCBER PE=1 SV=1	PREDICTED: isoflavone reductase-like protein [Cucumis sativus]
Csa7G009210	5.37316	4.05599	4.44582	1.58736	1.35669	2.58705	0.563233	0.357759	0.442623	-1.31017	down	-3.14274	down	-1.82651	down	[G]	Carbohydrate transport and metabolism	Molecular Function: sucrose alpha-glucosidase activity (GO:0004575);; Cellular Component: nucleus (GO:0005634);; Cellular Component: cytosol (GO:0005829);; Biological Process: metabolic process (GO:0008152);; Molecular Function: glycopeptide alpha-N-acetylgalactosaminidase activity (GO:0033926);;	--	--	--	--	Alkaline and neutral invertase;; Amylo-alpha-1,6-glucosidase	Probable alkaline/neutral invertase B OS=Arabidopsis thaliana OX=3702 GN=INVB PE=1 SV=1	PREDICTED: probable alkaline/neutral invertase B [Cucumis sativus]
Csa7G017710	8.24239	4.9231	5.17207	2.8714	2.36512	3.88409	0.971789	0.342587	0.955437	-0.997608	down	-3.06455	down	-2.05937	down	[K]	Transcription	Molecular Function: methyltransferase activity (GO:0008168);; Molecular Function: O-methyltransferase activity (GO:0008171);;	--	--	[R]	General function prediction only	O-methyltransferase;; Dimerisation domain	Acetylserotonin O-methyltransferase OS=Arabidopsis thaliana OX=3702 GN=ASMT PE=1 SV=1	PREDICTED: (R,S)-reticuline 7-O-methyltransferase-like [Cucumis sativus]
Csa7G018820	1.55429	20.0972	16.5819	0.61453	1.31838	0.90492	0.55741	0.487466	0.681075	-3.68756	down	-4.4749	down	--	--	--	--	Cellular Component: extracellular region (GO:0005576);; Cellular Component: cell wall (GO:0005618);; Biological Process: sexual reproduction (GO:0019953);;	--	--	--	--	Lytic transglycolase	Expansin-like A1 OS=Arabidopsis thaliana OX=3702 GN=EXLA1 PE=2 SV=1	hypothetical protein Csa_7G018820 [Cucumis sativus]
Csa7G027790	0.785817	2.96125	1.8219	0.357975	0.880769	0.26137	0.228898	0.237845	0.238626	-1.83323	down	-2.95783	down	--	--	[O]	Posttranslational modification, protein turnover, chaperones	Cellular Component: plant-type vacuole (GO:0000325);; Cellular Component: extracellular region (GO:0005576);; Cellular Component: cell wall (GO:0005618);; Cellular Component: nucleus (GO:0005634);; Biological Process: proteolysis (GO:0006508);; Molecular Function: cysteine-type peptidase activity (GO:0008234);; Cellular Component: chloroplast (GO:0009507);; Biological Process: regulation of meris…	K16290|0|csv:101206340|K16290 xylem cysteine proteinase [EC:3.4.22.-] | (RefSeq) xylem cysteine proteinase 1-like	--	[O]	Posttranslational modification, protein turnover, chaperones	Papain family cysteine protease;; Cathepsin propeptide inhibitor domain (I29)	Cysteine protease XCP1 OS=Arabidopsis thaliana OX=3702 GN=XCP1 PE=1 SV=1	PREDICTED: xylem cysteine proteinase 1-like [Cucumis sativus]
Csa7G030520	15.3857	8.83939	22.5383	6.50222	4.76299	10.0201	2.3254	3.02359	3.50802	-1.12526	down	-2.4617	down	-1.32749	down	[O]	Posttranslational modification, protein turnover, chaperones	Molecular Function: serine-type endopeptidase activity (GO:0004252);; Cellular Component: extracellular region (GO:0005576);; Cellular Component: cell wall (GO:0005618);; Biological Process: proteolysis (GO:0006508);; Biological Process: response to auxin (GO:0009733);; Biological Process: lateral root morphogenesis (GO:0010102);; Biological Process: glucosinolate biosynthetic process (GO:0019761…	--	--	--	--	Subtilase family;; Peptidase inhibitor I9;; PA domain	Subtilisin-like protease SBT5.3 OS=Arabidopsis thaliana OX=3702 GN=AIR3 PE=2 SV=1	PREDICTED: subtilisin-like protease SBT5.3 [Cucumis sativus]
Csa7G039790	1.81524	2.28185	4.58648	1.275	1.12895	1.5555	0.535758	0.389024	0.690409	-1.10494	down	-2.45744	down	-1.34193	down	[H]	Coenzyme transport and metabolism	Molecular Function: O-methyltransferase activity (GO:0008171);;	--	--	[R]	General function prediction only	O-methyltransferase;; Dimerisation domain	Probable O-methyltransferase 3 OS=Humulus lupulus OX=3486 GN=OMT3 PE=2 SV=1	PREDICTED: trans-resveratrol di-O-methyltransferase [Cucumis sativus]
Csa7G041320	2.67389	4.21779	2.28058	1.65836	1.72914	1.45985	1.04634	1.12719	1.096	-0.910413	down	-1.53293	down	-0.615272	normal	--	--	Molecular Function: transferase activity, transferring glycosyl groups (GO:0016757);; Molecular Function: transferase activity, transferring hexosyl groups (GO:0016758);;	--	--	[GC]	Carbohydrate transport and metabolism;; Energy production and conversion	UDP-glucoronosyl and UDP-glucosyl transferase	UDP-glycosyltransferase 79B30 OS=Glycine max OX=3847 GN=FG3 PE=1 SV=1	PREDICTED: anthocyanidin 3-O-glucoside 2&apos;&apos;-O-glucosyltransferase-like [Cucumis sativus]
Csa7G041370	6.4904	28.6983	15.5241	3.51399	3.49458	5.2584	1.32265	0.57378	0.816902	-2.01038	down	-4.23828	down	-2.2194	down	--	--	Molecular Function: DNA binding (GO:0003677);; Biological Process: cellular aromatic compound metabolic process (GO:0006725);; Biological Process: nitrogen compound metabolic process (GO:0006807);; Biological Process: pattern specification process (GO:0007389);; Biological Process: post-embryonic animal morphogenesis (GO:0009886);; Biological Process: cellular biosynthetic process (GO:0044249);; …	--	--	[K]	Transcription	KNOX2 domain;; KNOX1 domain;; Homeobox KN domain;; ELK domain;; Homeobox domain	Homeobox protein SBH1 OS=Glycine max OX=3847 GN=H1 PE=2 SV=1	PREDICTED: homeobox protein knotted-1-like LET6 [Cucumis sativus]
Csa7G060690	44.8281	30.8048	31.6904	20.7833	18.9846	21.2096	4.51782	6.71527	3.12239	-0.811293	down	-2.92256	down	-2.1047	down	[P]	Inorganic ion transport and metabolism	Cellular Component: plasma membrane (GO:0005886);; Molecular Function: secondary active sulfate transmembrane transporter activity (GO:0008271);; Biological Process: sulfate transport (GO:0008272);; Biological Process: cellular response to sulfate starvation (GO:0009970);; Cellular Component: integral component of membrane (GO:0016021);; Biological Process: transmembrane transport (GO:0055085);; …	K17470|0|csv:101202746|K17470 sulfate transporter 1, high-affinity | (RefSeq) sulfate transporter 1.2-like	--	[P]	Inorganic ion transport and metabolism	Sulfate permease family;; STAS domain	High affinity sulfate transporter 2 OS=Stylosanthes hamata OX=37660 GN=ST2 PE=2 SV=1	hypothetical protein Csa_7G060690 [Cucumis sativus]
Csa7G062910	0.848602	1.92057	1.52555	0.40466	0.401364	0.376215	0.33685	0.259877	0.451093	-1.72927	down	-2.03793	down	--	--	[R]	General function prediction only	--	--	--	[DO]	Cell cycle control, cell division, chromosome partitioning;; Posttranslational modification, protein turnover, chaperones	Caspase domain	Metacaspase-1 OS=Arabidopsis thaliana OX=3702 GN=AMC1 PE=1 SV=1	PREDICTED: metacaspase-1-like [Cucumis sativus]
Csa7G066190	10.9716	8.35281	8.16829	3.7047	5.71353	4.64196	0.972023	2.3492	2.04265	-0.959633	down	-2.41288	down	-1.44482	down	--	--	--	--	--	--	--	--	--	hypothetical protein Csa_7G066190 [Cucumis sativus]
Csa7G073660	29.138	28.188	31.9996	15.7606	21.3499	18.5284	13.3385	15.3437	15.0575	-0.669248	down	-1.08692	down	-0.409102	normal	[R]	General function prediction only	Cellular Component: nucleus (GO:0005634);; Cellular Component: cytosol (GO:0005829);; Biological Process: polyamine catabolic process (GO:0006598);; Biological Process: response to wounding (GO:0009611);; Biological Process: coumarin biosynthetic process (GO:0009805);; Biological Process: lignin biosynthetic process (GO:0009809);; Biological Process: positive regulation of flavonoid biosynthetic …	K00588|0|csv:101205648|K00588 caffeoyl-CoA O-methyltransferase [EC:2.1.1.104] | (RefSeq) caffeoyl-CoA O-methyltransferase 5	Phenylalanine metabolism (ko00360);; Phenylpropanoid biosynthesis (ko00940);; Flavonoid biosynthesis (ko00941);; Stilbenoid, diarylheptanoid and gingerol biosynthesis (ko00945)	[Q]	Secondary metabolites biosynthesis, transport and catabolism	O-methyltransferase;; Methyltransferase domain	Caffeoyl-CoA O-methyltransferase 1 OS=Populus trichocarpa OX=3694 GN=CCOAOMT1 PE=2 SV=1	Caffeoyl-CoA O-methyltransferase [Cucumis sativus]
Csa7G074860	0.361333	0.851188	1.66611	0.278676	0.488348	0.601234	0.38196	0.463203	0.578964	-1.04837	down	-1.06779	down	-0.0068553	normal	--	--	Cellular Component: mitochondrion (GO:0005739);;	--	--	[R]	General function prediction only	PPR repeat family;; PPR repeat;; PPR repeat;; Pentatricopeptide repeat domain;; Pentacotripeptide-repeat region of PRORP;; DYW family of nucleic acid deaminases;; Tetratricopeptide repeat	Pentatricopeptide repeat-containing protein At3g02330, mitochondrial OS=Arabidopsis thaliana OX=3702 GN=PCMP-E90 PE=2 SV=2	PREDICTED: pentatricopeptide repeat-containing protein At3g02330 isoform X1 [Cucumis sativus]
Csa7G074930	42.7721	23.0569	20.3954	13.3804	9.37267	16.3505	1.462	2.65868	1.27307	-1.15252	down	-4.11699	down	-2.95944	down	[Q]	Secondary metabolites biosynthesis, transport and catabolism	Molecular Function: iron ion binding (GO:0005506);; Molecular Function: oxidoreductase activity, acting on single donors with incorporation of molecular oxygen, incorporation of two atoms of oxygen (GO:0016702);; Molecular Function: gibberellin 3-beta-dioxygenase activity (GO:0016707);; Molecular Function: flavonol synthase activity (GO:0045431);; Biological Process: flavonol biosynthetic process…	--	--	[QR]	Secondary metabolites biosynthesis, transport and catabolism;; General function prediction only	2OG-Fe(II) oxygenase superfamily	Probable 2-oxoglutarate-dependent dioxygenase At5g05600 OS=Arabidopsis thaliana OX=3702 GN=At5g05600 PE=2 SV=1	hypothetical protein Csa_7G074930 [Cucumis sativus]
Csa7G075610	2.47066	5.89373	4.42383	2.03099	3.05018	2.56583	1.76824	1.43531	1.62187	-0.726141	down	-1.45627	down	-0.721122	down	[G]	Carbohydrate transport and metabolism	--	--	--	--	--	Protein of unknown function, DUF547;; Leucine-zipper of ternary complex factor MIP1	--	PREDICTED: uncharacterized protein LOC101203131 [Cucumis sativus]
Csa7G091220	1.91131	2.03388	1.41912	0.793521	0.961412	0.990259	0.362213	0.730773	0.263243	-0.948504	down	-2.00807	down	-1.05335	down	[M]	Cell wall/membrane/envelope biogenesis	--	--	--	--	--	Membrane bound O-acyl transferase family	Probable long-chain-alcohol O-fatty-acyltransferase 8 OS=Arabidopsis thaliana OX=3702 GN=At1g34520 PE=3 SV=1	PREDICTED: probable long-chain-alcohol O-fatty-acyltransferase 6 [Cucumis sativus]
Csa7G106800	6.02037	4.50384	10.975	2.79672	4.01935	5.01866	1.68902	4.34879	2.67802	-0.851652	down	-1.35366	down	-0.492567	normal	--	--	--	--	--	--	--	--	Kiwellin OS=Actinidia deliciosa OX=3627 PE=1 SV=1	PREDICTED: kiwellin-like [Cucumis sativus]
Csa7G179120	6.12709	1.87953	2.7404	1.60905	1.97168	2.07423	0.635958	0.69585	0.496523	-0.927597	down	-2.60932	down	-1.67486	down	[M]	Cell wall/membrane/envelope biogenesis	Molecular Function: transferase activity (GO:0016740);;	--	--	--	--	Membrane bound O-acyl transferase family	Probable long-chain-alcohol O-fatty-acyltransferase 3 OS=Arabidopsis thaliana OX=3702 GN=AT3 PE=3 SV=1	PREDICTED: probable long-chain-alcohol O-fatty-acyltransferase 5 [Cucumis sativus]
Csa7G239610	3.14167	2.50859	2.40292	0.700738	0.725475	1.21797	0.199661	0.29903	0.333562	-1.59315	down	-3.27033	down	--	--	--	--	Molecular Function: zinc ion transmembrane transporter activity (GO:0005385);; Biological Process: iron ion transport (GO:0006826);; Biological Process: water transport (GO:0006833);; Molecular Function: zinc ion binding (GO:0008270);; Biological Process: response to zinc ion (GO:0010043);; Biological Process: cellular response to iron ion starvation (GO:0010106);; Cellular Component: integral co…	K14709|0|csv:101216720|K14709 solute carrier family 39 (zinc transporter), member 1/2/3 | (RefSeq) zinc transporter 1	--	[P]	Inorganic ion transport and metabolism	ZIP Zinc transporter	Zinc transporter 1 OS=Arabidopsis thaliana OX=3702 GN=ZIP1 PE=2 SV=1	PREDICTED: zinc transporter 1 [Cucumis sativus]
Csa7G253820	0.597039	0.868549	0.664949	0.044017	0.082143	0.157339	0.06303	0.046052	0	-2.78529	down	-4.01644	down	--	--	[G]	Carbohydrate transport and metabolism	Molecular Function: galactose transmembrane transporter activity (GO:0005354);; Molecular Function: glucose transmembrane transporter activity (GO:0005355);; Molecular Function: myo-inositol transmembrane transporter activity (GO:0005365);; Cellular Component: plasma membrane (GO:0005886);; Molecular Function: D-xylose transmembrane transporter activity (GO:0015148);; Molecular Function: glycerol…	--	--	[R]	General function prediction only	Sugar (and other) transporter;; Major Facilitator Superfamily	Polyol transporter 5 OS=Arabidopsis thaliana OX=3702 GN=PLT5 PE=1 SV=2	PREDICTED: polyol transporter 5-like [Cucumis sativus]
Csa7G322060	18.9718	27.4535	22.5882	9.63187	12.1362	13.4149	4.43313	4.79132	5.07884	-0.954403	down	-2.3233	down	-1.36092	down	[R]	General function prediction only	Biological Process: response to hypoxia (GO:0001666);; Molecular Function: alcohol dehydrogenase (NAD) activity (GO:0004022);; Cellular Component: cytosol (GO:0005829);; Cellular Component: plasma membrane (GO:0005886);; Molecular Function: zinc ion binding (GO:0008270);; Biological Process: response to salt stress (GO:0009651);; Biological Process: response to cadmium ion (GO:0046686);; Molecula…	K18857|0|csv:101206036|K18857 alcohol dehydrogenase class-P [EC:1.1.1.1] | (RefSeq) alcohol dehydrogenase class-P	Glycolysis / Gluconeogenesis (ko00010);; Fatty acid degradation (ko00071);; Tyrosine metabolism (ko00350);; alpha-Linolenic acid metabolism (ko00592)	[Q]	Secondary metabolites biosynthesis, transport and catabolism	Zinc-binding dehydrogenase;; Alcohol dehydrogenase GroES-like domain	Alcohol dehydrogenase 1 OS=Petunia hybrida OX=4102 GN=ADH1 PE=1 SV=1	PREDICTED: alcohol dehydrogenase class-P [Cucumis sativus]
Csa7G343870	328.079	283.563	215.115	162.865	176.008	151.511	73.9112	75.8368	72.5537	-0.744235	down	-1.9565	down	-1.20514	down	[GI]	Carbohydrate transport and metabolism;; Lipid transport and metabolism	Molecular Function: hydrolase activity (GO:0016787);; Biological Process: carboxylic acid metabolic process (GO:0019752);; Biological Process: primary metabolic process (GO:0044238);; Cellular Component: cell periphery (GO:0071944);; Biological Process: organonitrogen compound metabolic process (GO:1901564);; Biological Process: organic substance catabolic process (GO:1901575);;	K01051|0|csv:101220821|K01051 pectinesterase [EC:3.1.1.11] | (RefSeq) pectinesterase-like	Pentose and glucuronate interconversions (ko00040);; Starch and sucrose metabolism (ko00500)	--	--	Pectinesterase;; Plant invertase/pectin methylesterase inhibitor	Pectinesterase/pectinesterase inhibitor U1 OS=Solanum lycopersicum OX=4081 GN=PMEU1 PE=2 SV=1	PREDICTED: pectinesterase-like [Cucumis sativus]
Csa7G352500	10.4287	11.4325	9.95378	5.08411	8.03449	7.57673	2.39517	2.52026	2.56006	-0.608263	down	-2.14471	down	-1.52874	down	--	--	--	--	--	--	--	--	Membrane protein of ER body 1 OS=Arabidopsis thaliana OX=3702 GN=MEB1 PE=1 SV=1	PREDICTED: membrane protein of ER body 2-like [Cucumis sativus]
Csa7G387730	0.736552	1.61954	1.42339	0.290203	0.320574	0.308299	0.178982	0.273198	0.440481	-1.99498	down	-2.10075	down	--	--	--	--	Molecular Function: binding (GO:0005488);;	--	--	[R]	General function prediction only	Zinc finger, C2H2 type;; Zinc-finger double-stranded RNA-binding	Protein indeterminate-domain 12 OS=Arabidopsis thaliana OX=3702 GN=IDD12 PE=2 SV=2	hypothetical protein Csa_7G387730 [Cucumis sativus]
Csa7G395800	0.963586	1.61861	0.985296	0.456576	0.639209	0.550528	0.343764	0	0.188488	-1.07301	down	-2.70044	down	--	--	[O]	Posttranslational modification, protein turnover, chaperones	Molecular Function: glutathione transferase activity (GO:0004364);; Cellular Component: plastid envelope (GO:0009526);; Cellular Component: chloroplast part (GO:0044434);;	K00799|1.27566e-158|csv:101212771|K00799 glutathione S-transferase [EC:2.5.1.18] | (RefSeq) glutathione S-transferase PARB-like	Glutathione metabolism (ko00480)	[O]	Posttranslational modification, protein turnover, chaperones	Glutathione S-transferase, N-terminal domain;; Glutathione S-transferase, C-terminal domain;; Glutathione S-transferase, N-terminal domain;; Glutathione S-transferase, N-terminal domain;; Glutathione S-transferase, C-terminal domain;; Glutathione S-transferase, C-terminal domain	Glutathione S-transferase PARB OS=Nicotiana tabacum OX=4097 GN=PARB PE=2 SV=1	PREDICTED: glutathione S-transferase PARB-like [Cucumis sativus]
Csa7G396480	14.3089	28.3936	21.169	11.8871	14.7459	12.1243	9.41924	13.4987	9.66329	-0.696115	down	-1.01582	down	-0.311364	normal	[T]	Signal transduction mechanisms	Biological Process: response to molecule of fungal origin (GO:0002238);; Cellular Component: vacuole (GO:0005773);; Cellular Component: Golgi apparatus (GO:0005794);; Cellular Component: plasma membrane (GO:0005886);; Biological Process: response to stress (GO:0006950);;	--	--	--	--	Universal stress protein family	Universal stress protein A-like protein OS=Arabidopsis thaliana OX=3702 GN=At3g01520 PE=1 SV=2	PREDICTED: universal stress protein A-like protein [Cucumis sativus]
Csa7G406990	14.9279	14.1405	17.1596	7.81851	7.09027	12.1836	6.52305	6.8818	9.54676	-0.758479	down	-1.07041	down	-0.303679	normal	--	--	Molecular Function: binding (GO:0005488);;	--	--	--	--	--	Zinc finger protein 6 OS=Arabidopsis thaliana OX=3702 GN=ZFP6 PE=2 SV=1	PREDICTED: zinc finger protein 6-like [Cucumis sativus]
Csa7G414390	1.93177	4.33581	3.04329	0.682913	1.55324	0.485781	1.45964	2.08984	1.67127	-1.73137	down	-0.877557	down	0.864989	normal	[GI]	Carbohydrate transport and metabolism;; Lipid transport and metabolism	Cellular Component: cell wall (GO:0005618);; Molecular Function: pectinesterase activity (GO:0030599);; Biological Process: cell wall modification (GO:0042545);; Molecular Function: aspartyl esterase activity (GO:0045330);;	K01051|0|csv:101217414|K01051 pectinesterase [EC:3.1.1.11] | (RefSeq) probable pectinesterase 53	Pentose and glucuronate interconversions (ko00040);; Starch and sucrose metabolism (ko00500)	--	--	Pectinesterase	Probable pectinesterase 53 OS=Arabidopsis thaliana OX=3702 GN=PME53 PE=2 SV=1	PREDICTED: probable pectinesterase 53 [Cucumis sativus]
Csa7G414430	2.03646	2.38204	1.49122	0.02887	0	0.034772	0.026827	0	0	-5.83519	down	-7.4663	down	--	--	[G]	Carbohydrate transport and metabolism	Molecular Function: polygalacturonase activity (GO:0004650);; Cellular Component: extracellular region (GO:0005576);; Biological Process: carbohydrate metabolic process (GO:0005975);; Molecular Function: galacturan 1,4-alpha-galacturonidase activity (GO:0047911);;	--	--	--	--	Glycosyl hydrolases family 28;; Pectate lyase superfamily protein	Polygalacturonase At1g48100 OS=Arabidopsis thaliana OX=3702 GN=At1g48100 PE=2 SV=1	PREDICTED: polygalacturonase At1g48100 [Cucumis sativus]
Csa7G414460	28.947	23.9735	27.6779	13.1314	20.1358	17.7361	11.6606	22.2501	6.92559	-0.628062	down	-1.04259	down	-0.407478	normal	[IQR]	Lipid transport and metabolism;; Secondary metabolites biosynthesis, transport and catabolism;; General function prediction only	Molecular Function: copper ion binding (GO:0005507);; Molecular Function: 2,3-dihydro-2,3-dihydroxybenzoate dehydrogenase activity (GO:0008667);; Molecular Function: testosterone dehydrogenase [NAD(P)] activity (GO:0030283);; Biological Process: oxidation-reduction process (GO:0055114);;	--	--	[R]	General function prediction only	Enoyl-(Acyl carrier protein) reductase;; short chain dehydrogenase;; KR domain	Short-chain dehydrogenase reductase 3b OS=Arabidopsis thaliana OX=3702 GN=SDR3b PE=2 SV=1	PREDICTED: short-chain dehydrogenase reductase 3b-like [Cucumis sativus]
Csa7G420760	4.30928	2.54474	2.79296	2.07327	1.89431	1.59969	0.607612	1.79799	0.730346	-0.768738	down	-1.67723	down	-0.89982	normal	--	--	--	--	--	--	--	--	Uncharacterized protein At5g23160 OS=Arabidopsis thaliana OX=3702 GN=At5g23160 PE=2 SV=1	PREDICTED: uncharacterized protein LOC105436182 isoform X1 [Cucumis sativus]
Csa7G428260	3.60933	3.31009	4.16193	0.731169	0.937805	1.21322	0.18194	0.41685	0.24519	-1.91859	down	-3.72177	down	--	--	--	--	Molecular Function: nucleic acid binding (GO:0003676);; Molecular Function: binding (GO:0005488);; Cellular Component: nucleus (GO:0005634);; Biological Process: regulation of transcription, DNA-templated (GO:0006355);; Biological Process: plant-type cell wall modification (GO:0009827);; Biological Process: pollen tube growth (GO:0009860);; Biological Process: transmitting tissue development (GO:…	--	--	[R]	General function prediction only	Zinc finger, C2H2 type	Zinc finger protein WIP2 OS=Arabidopsis thaliana OX=3702 GN=WIP2 PE=1 SV=1	PREDICTED: zinc finger protein WIP2-like [Cucumis sativus]
Csa7G428990	9.44519	18.2549	9.16141	4.42017	4.9905	5.2845	3.82612	3.61383	4.04678	-1.31154	down	-1.98466	down	-0.66578	down	[G]	Carbohydrate transport and metabolism	Molecular Function: hydrolase activity, hydrolyzing O-glycosyl compounds (GO:0004553);; Biological Process: carbohydrate metabolic process (GO:0005975);; Molecular Function: beta-glucosidase activity (GO:0008422);; Biological Process: carbohydrate catabolic process (GO:0016052);;	K01188|0|csv:101221825|K01188 beta-glucosidase [EC:3.2.1.21] | (RefSeq) vicianin hydrolase	Cyanoamino acid metabolism (ko00460);; Starch and sucrose metabolism (ko00500);; Phenylpropanoid biosynthesis (ko00940)	[G]	Carbohydrate transport and metabolism	Glycosyl hydrolase family 1	Vicianin hydrolase (Fragment) OS=Vicia sativa subsp. nigra OX=3909 PE=1 SV=1	PREDICTED: vicianin hydrolase [Cucumis sativus]
Csa7G429520	16.0774	19.6267	16.1906	10.9081	11.7256	10.1273	5.9858	6.53159	7.11838	-0.640606	down	-1.45738	down	-0.808465	down	--	--	Molecular Function: DNA binding (GO:0003677);; Biological Process: transcription, DNA-templated (GO:0006351);;	K09338|0|csv:101221600|K09338 homeobox-leucine zipper protein | (RefSeq) homeobox-leucine zipper protein HOX11-like	--	[K]	Transcription	Homeobox domain;; Homeobox associated leucine zipper;; Homeobox KN domain	Homeobox-leucine zipper protein HAT14 OS=Arabidopsis thaliana OX=3702 GN=HAT14 PE=2 SV=3	PREDICTED: homeobox-leucine zipper protein HOX11-like [Cucumis sativus]
Csa7G430130	3.30936	7.17048	3.1572	1.26002	2.43286	1.87481	1.32776	1.8473	0.926353	-1.26349	down	-1.76853	down	-0.498007	normal	--	--	Cellular Component: plasma membrane (GO:0005886);; Biological Process: lipid transport (GO:0006869);; Molecular Function: lipid binding (GO:0008289);; Cellular Component: anchored component of membrane (GO:0031225);;	--	--	--	--	Probable lipid transfer;; Protease inhibitor/seed storage/LTP family	Protein YLS3 OS=Arabidopsis thaliana OX=3702 GN=YLS3 PE=2 SV=1	PREDICTED: protein YLS3 [Cucumis sativus]
Csa7G430170	0.18702	3.32775	2.21007	0.296096	0.731725	0.08943	0.432821	0.205691	0.622547	-2.28597	down	-2.18612	down	--	--	--	--	--	--	--	--	--	Plant protein of unknown function (DUF936)	--	PREDICTED: uncharacterized protein LOC101207708 [Cucumis sativus]
Csa7G431330	10.0132	11.3413	8.36643	4.06466	6.73036	5.85652	2.4208	5.22025	2.60047	-0.765847	down	-1.50086	down	-0.727964	normal	--	--	Biological Process: transcription, DNA-templated (GO:0006351);; Biological Process: response to stress (GO:0006950);; Cellular Component: plastid (GO:0009536);; Biological Process: response to abiotic stimulus (GO:0009628);; Biological Process: regulation of biological process (GO:0050789);; Biological Process: response to oxygen-containing compound (GO:1901700);;	K09285|0|csv:101206499|K09285 AP2-like factor, ANT lineage | (RefSeq) AP2-like ethylene-responsive transcription factor At1g16060	--	--	--	AP2 domain	AP2-like ethylene-responsive transcription factor At1g16060 OS=Arabidopsis thaliana OX=3702 GN=At1g16060 PE=2 SV=1	PREDICTED: AP2-like ethylene-responsive transcription factor At1g16060 [Cucumis sativus]
Csa7G433250	1.6619	6.04249	3.56782	1.24978	1.74835	1.59874	0.771827	0.818375	1.44836	-1.25905	down	-1.93904	down	-0.671358	normal	--	--	--	--	--	[S]	Function unknown	--	Late embryogenesis abundant protein 2 OS=Cicer arietinum OX=3827 PE=2 SV=1	hypothetical protein Csa_7G433250 [Cucumis sativus]
Csa7G433950	61.9886	42.6798	40.7499	33.0517	28.6473	31.6408	11.9248	15.745	9.13055	-0.647478	down	-2.0901	down	-1.43641	down	[T]	Signal transduction mechanisms	Molecular Function: ATP binding (GO:0005524);; Biological Process: obsolete ATP catabolic process (GO:0006200);; Molecular Function: ATPase-coupled organic phosphonate transmembrane transporter activity (GO:0015416);; Molecular Function: heme-transporting ATPase activity (GO:0015439);; Cellular Component: membrane (GO:0016020);;	--	--	[Q]	Secondary metabolites biosynthesis, transport and catabolism	ABC-2 type transporter;; ABC transporter;; Plant PDR ABC transporter associated;; ABC-transporter extracellular N-terminal;; AAA domain, putative AbiEii toxin, Type IV TA system;; AAA domain;; ATPase family associated with various cellular activities (AAA)	Pleiotropic drug resistance protein 1 OS=Nicotiana tabacum OX=4097 GN=PDR1 PE=2 SV=1	PREDICTED: pleiotropic drug resistance protein 1-like isoform X1 [Cucumis sativus]
Csa7G446960	1.54349	2.97166	1.77901	0.706109	0.670889	0.877916	1.32414	1.22983	0.960596	-1.4432	down	-0.878643	down	0.571584	normal	[CHR]	Energy production and conversion;; Coenzyme transport and metabolism;; General function prediction only	Cellular Component: cytosol (GO:0005829);; Biological Process: oxidative photosynthetic carbon pathway (GO:0009854);; Molecular Function: hydroxypyruvate reductase activity (GO:0016618);; Molecular Function: glyoxylate reductase (NADP) activity (GO:0030267);; Molecular Function: glyoxylate reductase activity (GO:0047964);; Molecular Function: NAD binding (GO:0051287);; Biological Process: oxidati…	K15919|0|csv:101220677|K15919 hydroxypyruvate reductase 2 | (RefSeq) glyoxylate/hydroxypyruvate reductase A HPR2	Glycine, serine and threonine metabolism (ko00260);; Glyoxylate and dicarboxylate metabolism (ko00630);; Carbon metabolism (ko01200)	[C]	Energy production and conversion	D-isomer specific 2-hydroxyacid dehydrogenase, NAD binding domain;; D-isomer specific 2-hydroxyacid dehydrogenase, catalytic domain;; NAD binding domain of 6-phosphogluconate dehydrogenase	Hydroxyphenylpyruvate reductase OS=Plectranthus scutellarioides OX=4142 GN=HPPR PE=1 SV=2	PREDICTED: glyoxylate/hydroxypyruvate reductase A HPR2 [Cucumis sativus]
Csa7G451980	2.5202	1.55367	1.21252	0.634666	0.672233	1.20925	1.06093	0.795955	0.469331	-1.05273	down	-1.24257	down	--	--	--	--	--	--	--	--	--	--	--	hypothetical protein Csa_7G451980 [Cucumis sativus]
Csa7G452040	1.44402	1.03938	0.917253	0.50003	0.071607	0.06676	0.242378	0.563762	0.652522	-2.26535	down	-1.27604	down	--	--	--	--	Molecular Function: binding (GO:0005488);; Biological Process: regulation of transcription, DNA-templated (GO:0006355);;	--	--	--	--	Helix-loop-helix DNA-binding domain	Transcription factor bHLH87 OS=Arabidopsis thaliana OX=3702 GN=BHLH87 PE=1 SV=1	PREDICTED: transcription factor bHLH87 [Cucumis sativus]
Csa7G452290	0.762143	3.16376	1.73178	0.292312	0.418809	0.33546	0.147024	0.048404	0.269449	-2.36466	down	-3.55687	down	--	--	[IR]	Lipid transport and metabolism;; General function prediction only	Biological Process: lipid metabolic process (GO:0006629);; Molecular Function: hydrolase activity, acting on ester bonds (GO:0016788);;	--	--	--	--	GDSL-like Lipase/Acylhydrolase	GDSL esterase/lipase APG OS=Arabidopsis thaliana OX=3702 GN=APG PE=2 SV=1	PREDICTED: GDSL esterase/lipase APG [Cucumis sativus]
Csa7G452920	5.62182	13.581	8.89142	2.55531	2.78998	5.63871	1.60619	1.92008	2.95015	-1.33011	down	-2.15177	down	-0.813501	normal	--	--	--	--	--	--	--	Cotton fibre expressed protein	--	PREDICTED: uncharacterized protein LOC101213351 [Cucumis sativus]
Csa7G452940	4.39415	12.5235	8.25841	4.38082	6.10226	4.91824	5.66156	4.14179	5.61089	-0.825608	down	-0.795488	down	0.0393524	normal	--	--	Molecular Function: transcription factor activity, sequence-specific DNA binding (GO:0003700);; Cellular Component: nucleus (GO:0005634);; Biological Process: regulation of transcription, DNA-templated (GO:0006355);; Biological Process: cellular response to nitrogen starvation (GO:0006995);; Biological Process: cell adhesion (GO:0007155);; Biological Process: polarity specification of adaxial/aba…	K09338|0|csv:101213106|K09338 homeobox-leucine zipper protein | (RefSeq) homeobox-leucine zipper protein ATHB-15	--	--	--	START domain;; MEKHLA domain;; Homeobox domain	Homeobox-leucine zipper protein ATHB-15 OS=Arabidopsis thaliana OX=3702 GN=ATHB-15 PE=1 SV=1	PREDICTED: homeobox-leucine zipper protein ATHB-15 isoform X2 [Cucumis sativus]
CsaUNG006260	26.3368	23.4666	26.6431	11.014	13.9727	14.5948	2.82805	3.86781	2.82092	-0.885853	down	-3.34278	down	-2.45038	down	[I]	Lipid transport and metabolism	Molecular Function: acetate-CoA ligase activity (GO:0003987);; Cellular Component: cytosol (GO:0005829);; Biological Process: gluconeogenesis (GO:0006094);; Biological Process: cytoskeleton organization (GO:0007010);; Cellular Component: chloroplast stroma (GO:0009570);; Biological Process: proteasomal protein catabolic process (GO:0010498);; Molecular Function: AMP binding (GO:0016208);; Biologi…	K01895|0|cmo:103502952|K01895 acetyl-CoA synthetase [EC:6.2.1.1] | (RefSeq) acetyl-coenzyme A synthetase, chloroplastic/glyoxysomal-like	Glycolysis / Gluconeogenesis (ko00010);; Pyruvate metabolism (ko00620);; Propanoate metabolism (ko00640);; Carbon metabolism (ko01200)	[I]	Lipid transport and metabolism	AMP-binding enzyme;; AMP-binding enzyme C-terminal domain;; Acetyl-coenzyme A synthetase N-terminus	Acetyl-coenzyme A synthetase, chloroplastic/glyoxysomal OS=Arabidopsis thaliana OX=3702 GN=ACS PE=1 SV=1	PREDICTED: acetyl-coenzyme A synthetase, chloroplastic/glyoxysomal-like [Cucumis melo]
CsaUNG008290	2.46956	7.87637	4.90908	2.18304	1.51324	2.10553	2.45612	3.20993	2.90181	-1.36266	down	-0.87478	down	0.495817	normal	--	--	Molecular Function: aspartic-type endopeptidase activity (GO:0004190);; Cellular Component: extracellular region (GO:0005576);; Biological Process: proteolysis (GO:0006508);;	--	--	[O]	Posttranslational modification, protein turnover, chaperones	Xylanase inhibitor N-terminal;; Xylanase inhibitor C-terminal;; Eukaryotic aspartyl protease	Protein ASPARTIC PROTEASE IN GUARD CELL 2 OS=Arabidopsis thaliana OX=3702 GN=ASPG2 PE=2 SV=1	PREDICTED: protein ASPARTIC PROTEASE IN GUARD CELL 2 [Cucumis sativus]
Cucumis_sativus_newGene_101	8.39631	13.0784	13.8767	6.63549	6.30653	5.74559	5.46274	4.01045	2.8686	-0.893186	down	-1.56242	down	-0.660814	normal	--	--	--	--	--	--	--	--	--	--
Cucumis_sativus_newGene_1030	3.69316	9.24744	3.8768	4.20791	1.96046	2.0762	1.92169	1.41992	0.708682	-0.992903	down	-2.08168	down	-1.08231	down	--	--	--	--	--	--	--	--	--	PREDICTED: extensin-like [Cucumis sativus]
Cucumis_sativus_newGene_1220	1.17128	1.57525	1.44228	0.381123	0.776204	0.68893	0.088587	0.315535	0.179127	-1.14618	down	-2.741	down	--	--	--	--	--	--	--	[GMW]	Carbohydrate transport and metabolism;; Cell wall/membrane/envelope biogenesis;; Extracellular structures	Exostosin family	Xyloglucan-specific galacturonosyltransferase 1 OS=Arabidopsis thaliana OX=3702 GN=GT16 PE=2 SV=1	PREDICTED: xyloglucan-specific galacturonosyltransferase 1-like [Cucumis melo]
Cucumis_sativus_newGene_1374	0.432641	2.72436	1.15561	0.406485	0.890614	0.286004	0.628317	0.490465	0.551663	-1.4084	down	-1.39674	down	--	--	--	--	--	--	--	--	--	Stress up-regulated Nod 19	--	hypothetical protein Csa_1G024275 [Cucumis sativus]
Cucumis_sativus_newGene_209	2.71974	0.99698	1.23705	0.670725	0.419099	0.766973	0.72991	0.521172	0.413936	-1.40588	down	-1.62962	down	-0.218009	normal	--	--	Cellular Component: membrane (GO:0016020);; Molecular Function: ion binding (GO:0043167);; Molecular Function: organic cyclic compound binding (GO:0097159);; Molecular Function: heterocyclic compound binding (GO:1901363);;	--	--	[R]	General function prediction only	--	Retrovirus-related Pol polyprotein from transposon RE1 OS=Arabidopsis thaliana OX=3702 GN=RE1 PE=2 SV=1	PREDICTED: uncharacterized protein LOC103485923 [Cucumis melo]
Cucumis_sativus_newGene_223	3.07197	7.00505	5.37575	2.22219	2.32729	3.35888	1.98889	2.22855	2.90752	-0.939452	down	-1.16499	down	-0.217067	normal	[O]	Posttranslational modification, protein turnover, chaperones	--	--	--	[V]	Defense mechanisms	Serpin (serine protease inhibitor)	Serpin-ZX OS=Arabidopsis thaliana OX=3702 GN=At1g47710 PE=1 SV=1	PREDICTED: serpin-ZX-like [Cucumis sativus]
Cucumis_sativus_newGene_324	1.11453	3.26737	1.30821	1.14259	1.18313	1.01712	0.607101	0.712331	0.634519	-0.917492	down	-1.48045	down	-0.555755	normal	[M]	Cell wall/membrane/envelope biogenesis	Molecular Function: protein serine/threonine kinase activity (GO:0004674);; Molecular Function: ATP binding (GO:0005524);; Biological Process: protein phosphorylation (GO:0006468);; Cellular Component: integral component of membrane (GO:0016021);;	--	--	--	--	Protein kinase domain;; Protein tyrosine kinase;; Leucine rich repeat;; Leucine Rich repeats (2 copies);; Leucine rich repeat N-terminal domain;; Leucine Rich Repeat	Protein NSP-INTERACTING KINASE 2 OS=Arabidopsis thaliana OX=3702 GN=NIK2 PE=1 SV=1	PREDICTED: protein NSP-INTERACTING KINASE 2-like [Cucumis sativus]
Cucumis_sativus_newGene_569	8.04732	4.22404	4.91323	3.39938	2.28939	2.73122	0.387111	0.794905	0.448619	-1.0144	down	-3.37911	down	-2.35734	down	--	--	--	--	--	--	--	--	--	uncharacterized protein LOC111025354 [Momordica charantia]
Cucumis_sativus_newGene_808	1.56335	1.02988	0.823347	0.832538	0.432332	0.539039	0.191026	0.13989	0.118224	-0.889303	down	-2.85988	down	--	--	--	--	--	--	--	--	--	--	--	--
Cucumis_sativus_newGene_815	1.8259	4.09041	4.75647	1.23535	1.39364	1.2643	1.66184	1.39688	1.2707	-1.41993	down	-1.34221	down	0.0876666	normal	[R]	General function prediction only	Molecular Function: purine-specific mismatch base pair DNA N-glycosylase activity (GO:0000701);; Cellular Component: nucleus (GO:0005634);; Cellular Component: cytosol (GO:0005829);; Biological Process: cytokinin biosynthetic process (GO:0009691);; Molecular Function: single-strand selective uracil DNA N-glycosylase activity (GO:0017065);; Molecular Function: DNA-3-methylbase glycosylase activity…	K06966|6.85072e-138|csv:101216571|K06966 uncharacterized protein | (RefSeq) cytokinin riboside 5'-monophosphate phosphoribohydrolase LOG3	--	--	--	Possible lysine decarboxylase	Cytokinin riboside 5&apos;-monophosphate phosphoribohydrolase LOG3 OS=Arabidopsis thaliana OX=3702 GN=LOG3 PE=1 SV=1	PREDICTED: cytokinin riboside 5&apos;-monophosphate phosphoribohydrolase LOG3 [Cucumis sativus]
Cucumis_sativus_newGene_910	7.26261	5.77216	7.15227	1.64412	3.00352	5.90106	0.172006	0.377382	0.284192	-0.92644	down	-4.52878	down	-3.5936	down	--	--	--	--	--	--	--	--	--	--
Cucumis_sativus_newGene_93	84.04	4.99869	108.459	7.28816	2.90799	2.27044	3.98593	1.72567	5.16114	-3.92977	down	-4.21965	down	-0.279981	normal	--	--	--	--	--	--	--	--	--	hypothetical protein GLYMA_13G013900 [Glycine max]
Cucumis_sativus_newGene_94	1918.77	836.414	737.652	573.832	444.234	512.387	464.44	266.473	355.552	-1.19588	down	-1.76164	down	-0.560418	normal	--	--	--	--	--	--	--	--	--	hypothetical protein GLYMA_13G013900 [Glycine max]

## Sheet: DEG-II-IIIs
DEG-II-IIIs of wild type
	FPKM									log2FC	Regulated Direction	log2FC	Regulated Direction	log2FC	Regulated Direction	Database annotation
Gene_ID	StageII-1	StageII-2	StageII-3	StageIII-1	StageIII-2	StageIII-3	StageIV-1	StageIV-2	StageIV-3	StageIII vs StageII	StageIII vs StageII	StageIV vs StageII	StageIV vs StageII	StageIV vs StageIII	StageIV vs StageIII	COG_class	COG_class_annotation	GO_annotation	KEGG_annotation	KEGG_pathway_annotation	KOG_class	KOG_class_annotation	Pfam_annotation	Swiss_Prot_annotation	NR_annotation
Csa1G001450	26.6701	27.005	27.2932	20.9394	21.1984	22.8381	11.8624	13.6034	13.3727	-0.305565	normal	-1.11966	down	-0.806021	down	--	--	--	--	--	--	--	SBP domain	Squamosa promoter-binding-like protein 13B OS=Arabidopsis thaliana OX=3702 GN=SPL13B PE=3 SV=1	PREDICTED: squamosa promoter-binding-like protein 13A [Cucumis sativus]
Csa1G002130	95.4798	76.1316	92.408	51.1163	65.2851	69.206	25.1403	30.7818	52.2991	-0.498714	normal	-1.3512	down	-0.843372	down	[E]	Amino acid transport and metabolism	Molecular Function: argininosuccinate synthase activity (GO:0004055);; Molecular Function: ATP binding (GO:0005524);; Biological Process: arginine biosynthetic process (GO:0006526);; Biological Process: threonine catabolic process (GO:0006567);; Biological Process: nucleotide biosynthetic process (GO:0009165);; Cellular Component: chloroplast stroma (GO:0009570);;	K01940|0|csv:101215982|K01940 argininosuccinate synthase [EC:6.3.4.5] | (RefSeq) argininosuccinate synthase, chloroplastic	Arginine biosynthesis (ko00220);; Alanine, aspartate and glutamate metabolism (ko00250);; Biosynthesis of amino acids (ko01230)	[E]	Amino acid transport and metabolism	Arginosuccinate synthase	Argininosuccinate synthase, chloroplastic OS=Arabidopsis thaliana OX=3702 GN=At4g24830 PE=1 SV=3	hypothetical protein Csa_1G002130 [Cucumis sativus]
Csa1G005530	1.09686	0.909542	0.890021	0.701095	0.440407	0.70972	0.397353	0.275129	0.281098	-0.568444	normal	-1.59876	down	-1.02257	down	[T]	Signal transduction mechanisms	Molecular Function: voltage-gated potassium channel activity (GO:0005249);; Molecular Function: calmodulin binding (GO:0005516);; Cellular Component: plasma membrane (GO:0005886);; Biological Process: potassium ion transport (GO:0006813);; Cellular Component: integral component of membrane (GO:0016021);; Biological Process: cellular component organization (GO:0016043);; Molecular Function: cyclic…	K05391|0|csv:101209760|K05391 cyclic nucleotide gated channel, other eukaryote | (RefSeq) probable cyclic nucleotide-gated ion channel 16	Plant-pathogen interaction (ko04626)	[PT]	Inorganic ion transport and metabolism;; Signal transduction mechanisms	Ion transport protein;; Cyclic nucleotide-binding domain	Probable cyclic nucleotide-gated ion channel 16 OS=Arabidopsis thaliana OX=3702 GN=CNGC16 PE=2 SV=1	hypothetical protein Csa_1G005530 [Cucumis sativus]
Csa1G007830	62.7741	45.9107	52.0789	44.0996	43.4657	49.5493	23.9376	25.6994	25.3049	-0.221301	normal	-1.16371	down	-0.934918	down	--	--	--	--	--	--	--	HEAT repeat;; HEAT-like repeat;; HEAT repeats	TORTIFOLIA1-like protein 3 OS=Arabidopsis thaliana OX=3702 GN=TOR1L3 PE=2 SV=1	PREDICTED: microtubule-associated protein TORTIFOLIA1 [Cucumis sativus]
Csa1G015670	1.00475	1.22589	1.61183	1.20136	0.954724	1.13206	0.604718	0.56872	0.734516	-0.204897	normal	-1.07787	down	-0.86376	down	--	--	Biological Process: response to stress (GO:0006950);;	--	--	--	--	Universal stress protein family	--	hypothetical protein Csa_1G015670 [Cucumis sativus]
Csa1G024270	34.385	27.129	28.1262	24.8824	26.2073	29.4729	17.1241	20.2273	17.7066	-0.145115	normal	-0.763707	down	-0.611261	down	--	--	--	--	--	--	--	PB1 domain	--	PREDICTED: uncharacterized protein LOC101210340 [Cucumis sativus]
Csa1G025190	36.4289	30.0497	32.0629	31.0914	30.1038	34.4993	11.9112	11.4853	11.8572	-0.0304115	normal	-1.54177	down	-1.50341	down	--	--	Cellular Component: intracellular membrane-bounded organelle (GO:0043231);;	--	--	--	--	Domain of unknown function (DUF4228)	--	PREDICTED: uncharacterized protein LOC101203132 [Cucumis sativus]
Csa1G031750	73.7374	40.7676	46.5881	44.6155	41.3317	38.2347	23.0719	22.1651	18.6471	-0.435409	normal	-1.54968	down	-1.10728	down	--	--	Molecular Function: transcription regulatory region sequence-specific DNA binding (GO:0000976);; Molecular Function: transcription factor activity, sequence-specific DNA binding (GO:0003700);; Molecular Function: protein binding (GO:0005515);; Cellular Component: nucleus (GO:0005634);; Biological Process: regulation of transcription, DNA-templated (GO:0006355);; Biological Process: trichome branc…	K09338|0|csv:101215660|K09338 homeobox-leucine zipper protein | (RefSeq) homeobox-leucine zipper protein HDG11-like	--	--	--	START domain;; Homeobox domain	Homeobox-leucine zipper protein HDG11 OS=Arabidopsis thaliana OX=3702 GN=HDG11 PE=1 SV=1	PREDICTED: homeobox-leucine zipper protein HDG11-like isoform X1 [Cucumis sativus]
Csa1G038890	169.398	136.684	150.898	173.005	174.485	165.616	79.9937	122.326	91.0087	0.17786	normal	-0.698977	down	-0.869043	down	--	--	--	--	--	--	--	--	--	PREDICTED: uncharacterized protein LOC101220892 [Cucumis sativus]
Csa1G038930	24.4294	15.3612	22.6104	22.6652	19.7705	26.843	10.4404	12.472	17.2881	0.169688	normal	-0.686956	down	-0.848072	down	--	--	Cellular Component: extracellular region (GO:0005576);; Biological Process: lipoprotein metabolic process (GO:0042157);;	--	--	--	--	Protein of unknown function, DUF538	Uncharacterized protein At5g01610 OS=Arabidopsis thaliana OX=3702 GN=At5g01610 PE=1 SV=1	PREDICTED: uncharacterized protein At5g01610-like [Cucumis sativus]
Csa1G042150	2.4635	1.84013	2.00867	1.5689	1.70033	1.76281	0.870724	0.872355	0.974116	-0.312399	normal	-1.26618	down	-0.945544	down	--	--	Biological Process: response to molecule of fungal origin (GO:0002238);; Biological Process: response to stress (GO:0006950);;	--	--	--	--	Universal stress protein family	--	PREDICTED: uncharacterized protein LOC101206357 [Cucumis sativus]
Csa1G043020	11.7149	12.5897	10.9727	8.69143	9.82066	10.7567	6.44058	5.71511	7.79366	-0.255893	normal	-0.881252	down	-0.617363	down	--	--	Molecular Function: binding (GO:0005488);;	--	--	[R]	General function prediction only	--	Protein SHOOT GRAVITROPISM 5 OS=Arabidopsis thaliana OX=3702 GN=SGR5 PE=1 SV=1	PREDICTED: protein SHOOT GRAVITROPISM 5-like [Cucumis sativus]
Csa1G044840	3.07246	3.30291	3.2196	2.65525	3.005	2.37909	1.0279	1.78173	0.804768	-0.185397	normal	-1.44522	down	-1.25192	down	[Q]	Secondary metabolites biosynthesis, transport and catabolism	Molecular Function: oxidoreductase activity, acting on paired donors, with incorporation or reduction of molecular oxygen, 2-oxoglutarate as one donor, and incorporation of one atom each of oxygen into both donors (GO:0016706);; Molecular Function: dioxygenase activity (GO:0051213);;	--	--	[QR]	Secondary metabolites biosynthesis, transport and catabolism;; General function prediction only	2OG-Fe(II) oxygenase superfamily;; non-haem dioxygenase in morphine synthesis N-terminal	Probable 2-oxoglutarate-dependent dioxygenase AOP1.2 OS=Arabidopsis thaliana OX=3702 GN=AOP1.2 PE=2 SV=1	hypothetical protein Csa_1G044830 [Cucumis sativus]
Csa1G049960	135.773	103.07	123.813	142.719	126.185	108.681	78.347	62.5587	65.2733	0.0693738	normal	-0.876669	down	-0.938027	down	[G]	Carbohydrate transport and metabolism	Molecular Function: lyase activity (GO:0016829);; Molecular Function: pectate lyase activity (GO:0030570);;	K01728|0|csv:101209736|K01728 pectate lyase [EC:4.2.2.2] | (RefSeq) probable pectate lyase 5	Pentose and glucuronate interconversions (ko00040)	--	--	Pectate lyase	Probable pectate lyase 22 OS=Arabidopsis thaliana OX=3702 GN=At5g63180 PE=2 SV=1	PREDICTED: probable pectate lyase 5 [Cucumis sativus]
Csa1G050100	179.915	148.287	143.437	165.399	153.544	149.736	95.8959	104.121	75.8774	0.00130942	normal	-0.833057	down	-0.827252	down	[IR]	Lipid transport and metabolism;; General function prediction only	Molecular Function: carboxylic ester hydrolase activity (GO:0004091);; Cellular Component: extracellular region (GO:0005576);; Biological Process: lipid metabolic process (GO:0006629);; Cellular Component: cytoplasmic vesicle (GO:0016023);; Molecular Function: hydrolase activity, acting on ester bonds (GO:0016788);;	--	--	--	--	GDSL-like Lipase/Acylhydrolase	GDSL esterase/lipase At3g48460 OS=Arabidopsis thaliana OX=3702 GN=At3g48460 PE=2 SV=1	PREDICTED: GDSL esterase/lipase At3g48460 [Cucumis sativus]
Csa1G059180	16.3933	16.3587	17.4654	13.3069	16.06	16.5422	9.27376	10.3555	9.92479	-0.115691	normal	-0.821698	down	-0.697805	down	--	--	--	--	--	[R]	General function prediction only	Competence protein	Probable E3 ubiquitin-protein ligase XBOS33 OS=Oryza sativa subsp. japonica OX=39947 GN=XBOS33 PE=2 SV=1	hypothetical protein Csa_1G059180 [Cucumis sativus]
Csa1G059760	5.12827	10.5846	11.2585	6.32597	6.49338	5.90609	2.71692	2.87852	0	-0.499939	normal	-2.30306	down	-1.79726	down	--	--	Molecular Function: transferase activity, transferring phosphorus-containing groups (GO:0016772);;	--	--	[R]	General function prediction only	Ankyrin repeats (3 copies);; Ankyrin repeats (many copies);; Ankyrin repeats (many copies);; Ankyrin repeat;; Ankyrin repeat	--	hypothetical protein Csa_1G059760 [Cucumis sativus]
Csa1G064670	64.0326	62.6845	63.5678	47.9063	60.6979	55.7089	24.2318	32.5739	23.567	-0.198505	normal	-1.29929	down	-1.09287	down	--	--	Molecular Function: transcription factor activity, sequence-specific DNA binding (GO:0003700);; Cellular Component: nucleus (GO:0005634);; Cellular Component: cytoplasm (GO:0005737);; Biological Process: regulation of transcription, DNA-templated (GO:0006355);; Biological Process: protein acetylation (GO:0006473);; Biological Process: epidermal cell differentiation (GO:0009913);; Biological Proce…	K09338|0|csv:101212604|K09338 homeobox-leucine zipper protein | (RefSeq) homeobox-leucine zipper protein MERISTEM L1	--	--	--	START domain;; Homeobox domain	Homeobox-leucine zipper protein MERISTEM L1 OS=Arabidopsis thaliana OX=3702 GN=ATML1 PE=2 SV=1	PREDICTED: homeobox-leucine zipper protein MERISTEM L1 [Cucumis sativus]
Csa1G075590	1.30531	2.00549	1.61512	0.957629	1.08206	1.20165	0.710323	0.154657	0.540677	-0.571448	normal	-1.87536	down	-1.29641	down	--	--	Cellular Component: mitochondrion (GO:0005739);; Cellular Component: plastid (GO:0009536);;	--	--	[R]	General function prediction only	PPR repeat family;; PPR repeat;; PPR repeat;; Pentatricopeptide repeat domain;; Pentacotripeptide-repeat region of PRORP;; Tetratricopeptide repeat;; Mitochondrial ATPase expression	Pentatricopeptide repeat-containing protein At5g46100 OS=Arabidopsis thaliana OX=3702 GN=At5g46100 PE=2 SV=1	hypothetical protein Csa_1G075590 [Cucumis sativus]
Csa1G165730	95.3819	68.6085	86.8766	78.5955	77.8964	83.2772	37.1938	53.0338	44.1696	-0.0557231	normal	-0.961471	down	-0.897838	down	--	--	--	--	--	--	--	--	--	PREDICTED: uncharacterized protein LOC101207654 [Cucumis sativus]
Csa1G173170	0.980518	1.0932	1.13012	1.31031	1.36951	1.15243	0.771325	0.629472	0.311082	0.27774	normal	-0.95257	down	-1.22259	down	[P]	Inorganic ion transport and metabolism	Molecular Function: potassium channel activity (GO:0005267);; Molecular Function: calcium ion binding (GO:0005509);; Cellular Component: vacuolar membrane (GO:0005774);; Biological Process: regulation of seed germination (GO:0010029);; Biological Process: regulation of stomatal movement (GO:0010119);; Molecular Function: calcium-activated potassium channel activity (GO:0015269);; Cellular Compone…	K05389|0|csv:101214791|K05389 potassium channel subfamily K, other eukaryote | (RefSeq) two-pore potassium channel 1-like	--	[P]	Inorganic ion transport and metabolism	Ion channel;; Ion transport protein	Two-pore potassium channel 1 OS=Arabidopsis thaliana OX=3702 GN=TPK1 PE=1 SV=2	PREDICTED: two-pore potassium channel 1-like [Cucumis sativus]
Csa1G231530	24.4863	17.3374	20.2539	17.957	14.6175	19.132	7.16445	11.1753	8.65941	-0.252501	normal	-1.25171	down	-0.991563	down	--	--	Biological Process: cellular process (GO:0009987);;	K14484|4.69544e-128|csv:101203761|K14484 auxin-responsive protein IAA | (RefSeq) auxin-responsive protein IAA29-like	Plant hormone signal transduction (ko04075)	--	--	AUX/IAA family	Auxin-responsive protein IAA12 OS=Arabidopsis thaliana OX=3702 GN=IAA12 PE=1 SV=1	hypothetical protein Csa_1G231530 [Cucumis sativus]
Csa1G248110	5.04927	1.9426	4.4466	2.59721	1.64571	3.09853	1.55006	1.14257	1.53916	-0.635392	normal	-1.49505	down	-0.852151	down	[G]	Carbohydrate transport and metabolism	Biological Process: carbohydrate transport (GO:0008643);; Molecular Function: carbohydrate transmembrane transporter activity (GO:0015144);; Cellular Component: integral component of membrane (GO:0016021);; Biological Process: carboxylic acid metabolic process (GO:0019752);; Molecular Function: substrate-specific transmembrane transporter activity (GO:0022891);; Molecular Function: 2-alkenal redu…	--	--	[R]	General function prediction only	Sugar (and other) transporter;; Major Facilitator Superfamily	Probable polyol transporter 6 OS=Arabidopsis thaliana OX=3702 GN=PLT6 PE=2 SV=2	PREDICTED: probable polyol transporter 6 [Cucumis sativus]
Csa1G264010	78.1544	62.6843	70.1266	52.3077	54.6552	59.6825	24.9515	29.2568	26.5012	-0.330199	normal	-1.44642	down	-1.10853	down	--	--	--	--	--	--	--	--	--	PREDICTED: uncharacterized protein LOC101205285 [Cucumis sativus]
Csa1G423280	10.4107	8.0562	7.26908	5.69368	5.23749	6.67629	4.17724	2.9429	2.62114	-0.551539	normal	-1.46503	down	-0.906632	down	--	--	--	--	--	--	--	--	--	PREDICTED: uncharacterized protein LOC101222016 [Cucumis sativus]
Csa1G425940	8.55886	12.1012	8.57616	7.43332	10.7381	9.04276	4.5988	4.51505	7.16519	-0.062821	normal	-0.839424	down	-0.768001	down	--	--	Molecular Function: DNA binding (GO:0003677);; Molecular Function: transcription factor activity, sequence-specific DNA binding (GO:0003700);; Cellular Component: nucleus (GO:0005634);; Biological Process: regulation of transcription, DNA-templated (GO:0006355);; Biological Process: jasmonic acid metabolic process (GO:0009694);; Biological Process: response to jasmonic acid (GO:0009753);; Molecul…	--	--	--	--	Helix-loop-helix DNA-binding domain	Transcription factor bHLH35 OS=Arabidopsis thaliana OX=3702 GN=BHLH35 PE=2 SV=1	PREDICTED: transcription factor bHLH35-like [Cucumis sativus]
Csa1G427480	1.92713	2.37658	1.80208	1.17885	1.60375	1.78434	0.375931	0.660282	0.716561	-0.400897	normal	-1.85608	down	-1.44745	down	--	--	Cellular Component: lytic vacuole (GO:0000323);; Biological Process: regulation of cell size (GO:0008361);; Biological Process: response to blue light (GO:0009637);; Biological Process: photomorphogenesis (GO:0009640);; Molecular Function: auxin:proton symporter activity (GO:0009672);; Biological Process: response to ethylene (GO:0009723);; Biological Process: response to glucose (GO:0009749);; C…	K13947|0|csv:101204628|K13947 auxin efflux carrier family | (RefSeq) CSPIN5; auxin efflux carrier component 2-like	--	--	--	Membrane transport protein	Auxin efflux carrier component 2 OS=Arabidopsis thaliana OX=3702 GN=PIN2 PE=1 SV=2	PREDICTED: auxin efflux carrier component 2-like isoform X1 [Cucumis sativus]
Csa1G467120	5.96475	4.247	4.89307	3.69504	6.77229	2.91685	2.80241	2.40593	3.08469	-0.118452	normal	-0.808569	down	-0.681723	down	[T]	Signal transduction mechanisms	Molecular Function: protein serine/threonine kinase activity (GO:0004674);; Molecular Function: protein serine/threonine/tyrosine kinase activity (GO:0004712);; Molecular Function: non-membrane spanning protein tyrosine kinase activity (GO:0004715);; Molecular Function: ATP binding (GO:0005524);; Cellular Component: nucleus (GO:0005634);; Cellular Component: cytosol (GO:0005829);; Cellular Compon…	--	--	[T]	Signal transduction mechanisms	Protein tyrosine kinase;; Protein kinase domain;; Ankyrin repeats (3 copies);; Ankyrin repeat;; Ankyrin repeat;; Ankyrin repeats (many copies);; Ankyrin repeats (many copies)	Integrin-linked protein kinase 1 OS=Arabidopsis thaliana OX=3702 GN=ILK1 PE=1 SV=1	PREDICTED: serine/threonine-protein kinase HT1 [Cucumis sativus]
Csa1G467180	2.04255	0.00997	12.7481	12.0752	16.6998	13.2019	0.985727	1.54073	0.25814	1.528	normal	-2.42984	down	-3.94233	down	--	--	--	--	--	--	--	--	--	hypothetical protein Csa_1G467180 [Cucumis sativus]
Csa1G522540	561.465	481.483	636.72	611.803	594.604	622.368	336.56	375.785	394	0.135199	normal	-0.661844	down	-0.788415	down	--	--	Cellular Component: extracellular region (GO:0005576);; Biological Process: syncytium formation (GO:0006949);; Cellular Component: plant-type cell wall (GO:0009505);; Biological Process: plant-type cell wall organization (GO:0009664);; Cellular Component: membrane (GO:0016020);;	--	--	--	--	Pollen allergen;; Lytic transglycolase	Expansin-A4 OS=Arabidopsis thaliana OX=3702 GN=EXPA4 PE=1 SV=1	hypothetical protein Csa_1G522540 [Cucumis sativus]
Csa1G523640	1.38295	1.84627	1.0037	1.84518	3.33502	0.927445	0.640308	0.721187	0.757084	0.553376	normal	-1.06481	down	-1.60845	down	[H]	Coenzyme transport and metabolism	Molecular Function: hydrolase activity (GO:0016787);;	K07025|6.13701e-178|csv:101222528|K07025 putative hydrolase of the HAD superfamily | (RefSeq) suppressor of disruption of TFIIS	--	[R]	General function prediction only	Haloacid dehalogenase-like hydrolase;; HAD-hyrolase-like	--	PREDICTED: suppressor of disruption of TFIIS [Cucumis sativus]
Csa1G527870	33.604	32.0089	15.4259	33.9002	39.7746	19.1446	27.3727	8.88424	5.18834	0.206782	normal	-1.02582	down	-1.2267	down	[O]	Posttranslational modification, protein turnover, chaperones	Cellular Component: cytoplasm (GO:0005737);; Biological Process: response to stress (GO:0006950);;	K13993|9.35786e-79|csv:101204421|K13993 HSP20 family protein | (RefSeq) 18.5 kDa class I heat shock protein-like	Protein processing in endoplasmic reticulum (ko04141)	[O]	Posttranslational modification, protein turnover, chaperones	Hsp20/alpha crystallin family	17.6 kDa class I heat shock protein 2 OS=Arabidopsis thaliana OX=3702 GN=HSP17.6B PE=2 SV=1	PREDICTED: 18.5 kDa class I heat shock protein-like [Cucumis sativus]
Csa1G527930	67.5631	67.8735	62.4618	49.2701	57.8226	55.6011	32.3832	42.0382	37.3435	-0.269499	normal	-0.881573	down	-0.604178	down	--	--	Cellular Component: vacuolar membrane (GO:0005774);; Cellular Component: plasmodesma (GO:0009506);; Molecular Function: ceramidase activity (GO:0017040);;	K12349|0|csv:101209656|K12349 neutral ceramidase [EC:3.5.1.23] | (RefSeq) neutral ceramidase-like	Sphingolipid metabolism (ko00600)	[T]	Signal transduction mechanisms	Neutral/alkaline non-lysosomal ceramidase, N-terminal;; Neutral/alkaline non-lysosomal ceramidase, C-terminal	Neutral ceramidase 1 OS=Arabidopsis thaliana OX=3702 GN=NCER1 PE=2 SV=1	PREDICTED: neutral ceramidase-like [Cucumis sativus]
Csa1G531170	4.17357	1.92882	3.47715	3.05117	2.02992	2.83734	1.34584	1.27543	1.15832	-0.270587	normal	-1.28308	down	-1.00492	down	--	--	--	--	--	[R]	General function prediction only	Glycosyl transferase family 90	--	PREDICTED: O-glucosyltransferase rumi homolog [Cucumis sativus]
Csa1G532210	166.738	150.251	147.171	155.516	154.264	157.638	95.5877	118.601	90.2776	0.0218734	normal	-0.666506	down	-0.680938	down	[I]	Lipid transport and metabolism	Biological Process: lipid metabolic process (GO:0006629);; Biological Process: fatty acid biosynthetic process (GO:0006633);; Biological Process: response to cold (GO:0009409);; Cellular Component: chloroplast envelope (GO:0009941);; Molecular Function: oxidoreductase activity, acting on paired donors, with oxidation of a pair of donors resulting in the reduction of molecular oxygen to two molecu…	K10257|0|csv:101209295|K10257 acyl-lipid omega-3 desaturase [EC:1.14.19.25 1.14.19.35 1.14.19.36] | (RefSeq) omega-3 fatty acid desaturase, endoplasmic reticulum	--	--	--	Fatty acid desaturase;; Domain of unknown function (DUF3474)	Omega-3 fatty acid desaturase, endoplasmic reticulum OS=Nicotiana tabacum OX=4097 GN=FAD3 PE=2 SV=1	PREDICTED: omega-3 fatty acid desaturase, endoplasmic reticulum [Cucumis sativus]
Csa1G532360	17.4672	12.369	17.9308	13.939	15.0368	15.8791	9.02011	8.7402	10.6602	-0.0837206	normal	-0.813087	down	-0.720593	down	--	--	Cellular Component: chloroplast envelope (GO:0009941);;	--	--	--	--	--	Protein CHUP1, chloroplastic OS=Arabidopsis thaliana OX=3702 GN=CHUP1 PE=1 SV=1	PREDICTED: protein CHUP1, chloroplastic isoform X1 [Cucumis sativus]
Csa1G533610	6.30408	3.32938	4.0405	3.16416	3.20258	4.88625	0.808962	1.33719	1.09597	-0.252446	normal	-2.21003	down	-1.95098	down	--	--	Cellular Component: extracellular region (GO:0005576);; Biological Process: negative regulation of stomatal complex development (GO:2000122);;	--	--	--	--	Epidermal patterning factor proteins	EPIDERMAL PATTERNING FACTOR-like protein 6 OS=Arabidopsis thaliana OX=3702 GN=EPFL6 PE=1 SV=1	PREDICTED: EPIDERMAL PATTERNING FACTOR-like protein 6 [Cucumis sativus]
Csa1G540350	44.4108	33.2875	36.4275	33.5218	33.4384	37.5891	11.8014	14.9079	10.0756	-0.11687	normal	-1.69241	down	-1.56804	down	[C]	Energy production and conversion	Molecular Function: oxidoreductase activity, acting on CH-OH group of donors (GO:0016614);;	--	--	--	--	Berberine and berberine like	Cannabidiolic acid synthase OS=Cannabis sativa OX=3483 GN=CBDAS PE=1 SV=1	hypothetical protein Csa_1G540350 [Cucumis sativus]
Csa1G568500	4.3889	3.36896	1.81285	3.53561	1.21086	3.25126	0.196909	0.325415	0.42467	-0.281516	normal	-3.41668	down	-3.13018	down	--	--	--	--	--	--	--	Phloem protein 2	F-box protein VBF OS=Arabidopsis thaliana OX=3702 GN=VBF PE=1 SV=1	hypothetical protein Csa_1G568500 [Cucumis sativus]
Csa1G575100	106.508	67.6253	102.749	87.4675	83.8558	108.241	53.5487	52.8095	62.2912	0.0212841	normal	-0.779733	down	-0.793	down	--	--	--	--	--	--	--	No apical meristem (NAM) protein	NAC domain-containing protein 75 OS=Arabidopsis thaliana OX=3702 GN=NAC075 PE=2 SV=1	PREDICTED: uncharacterized protein LOC101216381 isoform X2 [Cucumis sativus]
Csa1G588560	1.74022	2.37582	2.78316	2.16916	2.48428	2.10246	0.32456	0.657192	1.06771	0.0132233	normal	-1.81353	down	-1.81724	down	[C]	Energy production and conversion	Molecular Function: binding (GO:0005488);; Biological Process: metabolic process (GO:0008152);; Molecular Function: oxidoreductase activity, acting on CH-OH group of donors (GO:0016614);; Cellular Component: intracellular membrane-bounded organelle (GO:0043231);; Cellular Component: cytoplasmic part (GO:0044444);;	K00279|0|csv:101222481|K00279 cytokinin dehydrogenase [EC:1.5.99.12] | (RefSeq) cytokinin dehydrogenase 3	Zeatin biosynthesis (ko00908)	[C]	Energy production and conversion	Cytokinin dehydrogenase 1, FAD and cytokinin binding;; FAD binding domain	Cytokinin dehydrogenase 3 OS=Arabidopsis thaliana OX=3702 GN=CKX3 PE=1 SV=1	PREDICTED: cytokinin dehydrogenase 3 [Cucumis sativus]
Csa1G597050	9.58858	6.25121	7.96704	5.67761	5.3502	6.9105	4.56004	5.5674	3.51183	-0.372095	normal	-0.998875	down	-0.61871	down	--	--	Molecular Function: signal transducer activity (GO:0004871);; Cellular Component: heterotrimeric G-protein complex (GO:0005834);; Biological Process: G-protein coupled receptor signaling pathway (GO:0007186);; Biological Process: response to abscisic acid (GO:0009737);; Cellular Component: intracellular organelle (GO:0043229);;	--	--	--	--	GGL domain	Guanine nucleotide-binding protein subunit gamma 3 OS=Arabidopsis thaliana OX=3702 GN=GG3 PE=2 SV=1	PREDICTED: guanine nucleotide-binding protein subunit gamma 3-like [Cucumis sativus]
Csa1G599470	5.39229	4.71041	4.45191	3.7445	3.89779	4.33534	3.13299	2.48067	1.9896	-0.140873	normal	-0.998296	down	-0.849892	down	--	--	Molecular Function: binding (GO:0005488);; Cellular Component: nucleus (GO:0005634);; Cellular Component: cytoplasm (GO:0005737);;	--	--	[J]	Translation, ribosomal structure and biogenesis	Pumilio-family RNA binding repeat	Pumilio homolog 12 OS=Arabidopsis thaliana OX=3702 GN=APUM12 PE=2 SV=2	PREDICTED: pumilio homolog 12-like [Cucumis sativus]
Csa1G602530	145.964	119.598	120.562	96.2652	110.604	114.184	26.2233	39.5449	28.2394	-0.255811	normal	-2.09728	down	-1.83415	down	[DPM]	Cell cycle control, cell division, chromosome partitioning;; Inorganic ion transport and metabolism;; Cell wall/membrane/envelope biogenesis	Molecular Function: copper ion binding (GO:0005507);; Cellular Component: extracellular region (GO:0005576);; Cellular Component: cell wall (GO:0005618);; Molecular Function: L-ascorbate oxidase activity (GO:0008447);; Cellular Component: cytoplasmic vesicle (GO:0016023);; Biological Process: oxidation-reduction process (GO:0055114);;	K00423|0|csv:101217209|K00423 L-ascorbate oxidase [EC:1.10.3.3] | (RefSeq) L-ascorbate oxidase-like	Ascorbate and aldarate metabolism (ko00053)	[Q]	Secondary metabolites biosynthesis, transport and catabolism	Multicopper oxidase;; Multicopper oxidase;; Multicopper oxidase	L-ascorbate oxidase OS=Cucumis sativus OX=3659 PE=1 SV=1	hypothetical protein Csa_1G602530 [Cucumis sativus]
Csa1G611290	153.876	188.582	226.86	83.7883	155.685	147.146	24.0712	21.9341	32.9303	-0.540991	normal	-2.90624	down	-2.35535	down	[G]	Carbohydrate transport and metabolism	Biological Process: metabolic process (GO:0008152);; Molecular Function: hydrolase activity, acting on glycosyl bonds (GO:0016798);;	K01188|0|csv:101213230|K01188 beta-glucosidase [EC:3.2.1.21] | (RefSeq) cyanogenic beta-glucosidase-like	Cyanoamino acid metabolism (ko00460);; Starch and sucrose metabolism (ko00500);; Phenylpropanoid biosynthesis (ko00940)	[G]	Carbohydrate transport and metabolism	Glycosyl hydrolase family 1	Beta-glucosidase 24 OS=Oryza sativa subsp. japonica OX=39947 GN=BGLU24 PE=2 SV=1	PREDICTED: cyanogenic beta-glucosidase-like [Cucumis sativus]
Csa1G615710	32.2919	22.0986	27.7903	22.9782	23.4801	24.0877	9.33249	12.2132	9.9071	-0.191554	normal	-1.41714	down	-1.21786	down	[M]	Cell wall/membrane/envelope biogenesis	--	--	--	--	--	PQQ-like domain	--	PREDICTED: uncharacterized protein LOC101214470 isoform X2 [Cucumis sativus]
Csa1G627480	20.6809	15.9031	15.3314	12.3569	12.5671	14.6145	3.41997	3.86797	3.88332	-0.383408	normal	-2.27434	down	-1.88336	down	--	--	--	--	--	--	--	Domain of unknown function (DUF4228)	--	PREDICTED: uncharacterized protein LOC101216872 [Cucumis sativus]
Csa1G629050	2.42815	2.75392	3.15705	1.71724	1.67567	1.80504	0.831051	0.724956	1.23687	-0.662762	normal	-1.63226	down	-0.960227	down	[M]	Cell wall/membrane/envelope biogenesis	Cellular Component: plasma membrane (GO:0005886);; Biological Process: metabolic process (GO:0008152);; Molecular Function: hydrolase activity, acting on ester bonds (GO:0016788);;	K01114|0|csv:101218054|K01114 phospholipase C [EC:3.1.4.3] | (RefSeq) non-specific phospholipase C2	Inositol phosphate metabolism (ko00562);; Glycerophospholipid metabolism (ko00564);; Ether lipid metabolism (ko00565)	--	--	Phosphoesterase family	Non-specific phospholipase C2 OS=Arabidopsis thaliana OX=3702 GN=NPC2 PE=2 SV=1	PREDICTED: non-specific phospholipase C2 [Cucumis sativus]
Csa1G630850	2.07152	3.28299	3.09137	1.70612	2.74239	2.59505	0.1387	0.744946	0.564238	-0.244082	normal	-2.57304	down	-2.32127	down	--	--	--	--	--	[R]	General function prediction only	Aluminium activated malate transporter;; Fusaric acid resistance protein-like	Aluminum-activated malate transporter 2 OS=Arabidopsis thaliana OX=3702 GN=ALMT2 PE=2 SV=2	PREDICTED: aluminum-activated malate transporter 2-like [Cucumis sativus]
Csa1G655920	3.45627	2.97038	3.69826	3.64002	3.04398	3.9953	2.29373	1.87964	1.79197	0.0897915	normal	-0.815329	down	-0.897183	down	[H]	Coenzyme transport and metabolism	Biological Process: inactivation of MAPK activity (GO:0000188);; Molecular Function: phosphorylase activity (GO:0004645);; Molecular Function: protein binding (GO:0005515);; Cellular Component: nucleus (GO:0005634);; Cellular Component: cytosol (GO:0005829);; Biological Process: protein dephosphorylation (GO:0006470);; Biological Process: synapsis (GO:0007129);; Molecular Function: protein tyrosi…	K11752|0|csv:101205892|K11752 diaminohydroxyphosphoribosylaminopyrimidine deaminase / 5-amino-6-(5-phosphoribosylamino)uracil reductase [EC:3.5.4.26 1.1.1.193] | (RefSeq) riboflavin biosynthesis protein PYRR, chloroplastic-like	Riboflavin metabolism (ko00740)	[F]	Nucleotide transport and metabolism	RibD C-terminal domain;; Domain of unknown function (DUF1768)	Riboflavin biosynthesis protein PYRR, chloroplastic OS=Zea mays OX=4577 GN=PYRR PE=1 SV=1	PREDICTED: riboflavin biosynthesis protein PYRR, chloroplastic-like [Cucumis sativus]
Csa1G657480	2.92167	2.84336	2.54838	2.31047	2.51615	2.58342	1.71932	1.82305	1.44041	-0.165208	normal	-0.851514	down	-0.678849	down	--	--	Molecular Function: DNA binding (GO:0003677);;	K18835|0|csv:101206605|K18835 WRKY transcription factor 2 | (RefSeq) probable WRKY transcription factor 2	Plant-pathogen interaction (ko04626)	--	--	WRKY DNA -binding domain	WRKY transcription factor SUSIBA2 OS=Hordeum vulgare OX=4513 GN=WRKY46 PE=1 SV=1	PREDICTED: probable WRKY transcription factor 2 [Cucumis sativus]
Csa1G662790	140.847	101.804	100.413	87.4149	73.3925	85.9399	44.7148	50.2835	46.8893	-0.467784	normal	-1.33695	down	-0.862273	down	--	--	Cellular Component: extracellular region (GO:0005576);; Molecular Function: manganese ion binding (GO:0030145);; Molecular Function: nutrient reservoir activity (GO:0045735);; Molecular Function: oxalate oxidase activity (GO:0050162);; Biological Process: oxidation-reduction process (GO:0055114);;	--	--	--	--	Cupin;; Cupin domain	Germin-like protein subfamily 1 member 17 OS=Arabidopsis thaliana OX=3702 GN=At5g39150 PE=2 SV=1	PREDICTED: germin-like protein subfamily 1 member 17 [Cucumis sativus]
Csa1G695390	33.391	24.9224	33.666	25.5731	29.0657	34.7134	15.5999	18.3885	17.1242	-0.0282872	normal	-0.909162	down	-0.872886	down	[T]	Signal transduction mechanisms	Molecular Function: protein serine/threonine kinase activity (GO:0004674);; Molecular Function: ATP binding (GO:0005524);; Biological Process: protein phosphorylation (GO:0006468);; Biological Process: circadian rhythm (GO:0007623);; Cellular Component: membrane (GO:0016020);;	K08867|0|csv:101222641|K08867 WNK lysine deficient protein kinase [EC:2.7.11.1] | (RefSeq) probable serine/threonine-protein kinase WNK9	--	[R]	General function prediction only	Protein kinase domain;; Protein tyrosine kinase;; Oxidative-stress-responsive kinase 1 C-terminal domain	Serine/threonine-protein kinase WNK1 OS=Arabidopsis thaliana OX=3702 GN=WNK1 PE=1 SV=1	PREDICTED: probable serine/threonine-protein kinase WNK9 [Cucumis sativus]
Csa1G696470	17.6667	20.7006	23.8595	11.3131	14.9775	15.2286	6.69114	6.59978	7.28966	-0.564815	normal	-1.64569	down	-1.07218	down	[R]	General function prediction only	Molecular Function: GTPase activity (GO:0003924);; Molecular Function: sphingomyelin phosphodiesterase activity (GO:0004767);; Molecular Function: GTP binding (GO:0005525);; Cellular Component: extracellular region (GO:0005576);; Cellular Component: intracellular (GO:0005622);; Cellular Component: plasma membrane (GO:0005886);; Biological Process: obsolete GTP catabolic process (GO:0006184);; Bio…	K04392|6.92741e-143|csv:101208639|K04392 Ras-related C3 botulinum toxin substrate 1 | (RefSeq) rac-like GTP-binding protein ARAC7	Phagosome (ko04145);; AGE-RAGE signaling pathway in diabetic complications (ko04933)	[R]	General function prediction only	Ras family;; Ras of Complex, Roc, domain of DAPkinase	Rac-like GTP-binding protein ARAC7 OS=Arabidopsis thaliana OX=3702 GN=ARAC7 PE=1 SV=1	hypothetical protein Csa_1G696470 [Cucumis sativus]
Csa1G701280	50.8636	45.3134	55.1218	48.6498	54.1488	57.2689	36.1694	35.7307	32.1675	0.0939757	normal	-0.597846	down	-0.683693	down	[T]	Signal transduction mechanisms	Molecular Function: G-protein coupled receptor kinase activity (GO:0004703);; Molecular Function: protein tyrosine kinase activity (GO:0004713);; Molecular Function: ATP binding (GO:0005524);; Cellular Component: extracellular region (GO:0005576);; Cellular Component: plasma membrane (GO:0005886);; Biological Process: protein phosphorylation (GO:0006468);; Biological Process: response to nematode…	--	--	--	--	Protein tyrosine kinase;; Protein kinase domain;; Leucine rich repeat;; Leucine rich repeat N-terminal domain;; Leucine Rich repeats (2 copies);; Leucine Rich repeat;; Leucine Rich Repeat	Protein STRUBBELIG-RECEPTOR FAMILY 8 OS=Arabidopsis thaliana OX=3702 GN=SRF8 PE=2 SV=1	PREDICTED: protein STRUBBELIG-RECEPTOR FAMILY 8 isoform X1 [Cucumis sativus]
Csa2G000440	0.716388	1.46383	0.576648	0.914623	2.20349	1.46566	0.374124	0.761492	0.409866	0.815605	normal	-1.01186	down	-1.81896	down	[C]	Energy production and conversion	Molecular Function: binding (GO:0005488);; Biological Process: metabolic process (GO:0008152);; Molecular Function: oxidoreductase activity, acting on CH-OH group of donors (GO:0016614);; Cellular Component: intracellular membrane-bounded organelle (GO:0043231);; Cellular Component: cytoplasmic part (GO:0044444);;	K00279|0|csv:105434535|K00279 cytokinin dehydrogenase [EC:1.5.99.12] | (RefSeq) cytokinin dehydrogenase 3-like	Zeatin biosynthesis (ko00908)	[C]	Energy production and conversion	Cytokinin dehydrogenase 1, FAD and cytokinin binding;; FAD binding domain	Cytokinin dehydrogenase 3 OS=Arabidopsis thaliana OX=3702 GN=CKX3 PE=1 SV=1	hypothetical protein Csa_2G000440 [Cucumis sativus]
Csa2G000520	5.12257	2.68397	5.55462	4.1464	3.7345	5.32646	1.78718	2.04913	2.9655	-0.00835959	normal	-1.03353	down	-1.0162	down	[Q]	Secondary metabolites biosynthesis, transport and catabolism	Molecular Function: aconitate hydratase activity (GO:0003994);; Molecular Function: copper ion binding (GO:0005507);; Cellular Component: mitochondrion (GO:0005739);; Cellular Component: vacuole (GO:0005773);; Cellular Component: cytosol (GO:0005829);; Cellular Component: plasma membrane (GO:0005886);; Biological Process: glycolytic process (GO:0006096);; Biological Process: citrate metabolic pro…	K05933|0|csv:101203726|K05933 aminocyclopropanecarboxylate oxidase [EC:1.14.17.4] | (RefSeq) 1-aminocyclopropane-1-carboxylate oxidase 1	Cysteine and methionine metabolism (ko00270)	[QR]	Secondary metabolites biosynthesis, transport and catabolism;; General function prediction only	2OG-Fe(II) oxygenase superfamily;; non-haem dioxygenase in morphine synthesis N-terminal	1-aminocyclopropane-1-carboxylate oxidase 1 OS=Arabidopsis thaliana OX=3702 GN=ACO1 PE=2 SV=1	PREDICTED: 1-aminocyclopropane-1-carboxylate oxidase 1 [Cucumis sativus]
Csa2G004740	0.334634	0.293921	0.490961	0.258213	0.201132	0.269554	0.039551	0.140277	0.174705	-0.596891	normal	-1.68753	down	-1.08	down	[R]	General function prediction only	Molecular Function: serine-type endopeptidase activity (GO:0004252);; Molecular Function: ARF guanyl-nucleotide exchange factor activity (GO:0005086);; Cellular Component: intracellular (GO:0005622);; Cellular Component: cytoplasm (GO:0005737);; Biological Process: proteolysis (GO:0006508);; Biological Process: plant-type cell wall modification (GO:0009827);; Biological Process: pollen germinatio…	K18443|0|csv:101210509|K18443 golgi-specific brefeldin A-resistance guanine nucleotide exchange factor 1 | (RefSeq) ARF guanine-nucleotide exchange factor GNL2	Endocytosis (ko04144)	[U]	Intracellular trafficking, secretion, and vesicular transport	Sec7 domain;; Guanine nucleotide exchange factor in Golgi transport N-terminal;; Dimerisation and cyclophilin-binding domain of Mon2	ARF guanine-nucleotide exchange factor GNL2 OS=Arabidopsis thaliana OX=3702 GN=GNL2 PE=2 SV=1	PREDICTED: ARF guanine-nucleotide exchange factor GNL2 [Cucumis sativus]
Csa2G005890	124.899	103.967	112.303	96.86	111.434	121.436	63.4732	75.6064	56.6443	-0.0406907	normal	-0.864456	down	-0.816175	down	[T]	Signal transduction mechanisms	Molecular Function: ATP binding (GO:0005524);; Cellular Component: plasma membrane (GO:0005886);; Biological Process: obsolete ATP catabolic process (GO:0006200);; Biological Process: drug transmembrane transport (GO:0006855);; Molecular Function: ATPase-coupled organic phosphonate transmembrane transporter activity (GO:0015416);; Biological Process: cuticle development (GO:0042335);; Molecular F…	--	--	[Q]	Secondary metabolites biosynthesis, transport and catabolism	ABC-2 type transporter;; ABC transporter;; Plant PDR ABC transporter associated;; ABC-transporter extracellular N-terminal;; AAA domain, putative AbiEii toxin, Type IV TA system;; ATPase family associated with various cellular activities (AAA)	ABC transporter G family member 32 OS=Arabidopsis thaliana OX=3702 GN=ABCG32 PE=1 SV=1	PREDICTED: ABC transporter G family member 32 [Cucumis sativus]
Csa2G006190	25.3553	25.229	21.1266	23.6717	21.8544	22.2172	15.3735	14.7431	12.998	-0.0559561	normal	-0.783215	down	-0.719991	down	--	--	Molecular Function: acetylglucosaminyltransferase activity (GO:0008375);; Cellular Component: membrane (GO:0016020);;	K20891|0|csv:101221760|K20891 beta-glucuronosyltransferase [EC:2.4.1.-] | (RefSeq) xylosyltransferase 1	--	[G]	Carbohydrate transport and metabolism	Core-2/I-Branching enzyme	Beta-glucuronosyltransferase GlcAT14B OS=Arabidopsis thaliana OX=3702 GN=GLCAT14B PE=2 SV=1	PREDICTED: xylosyltransferase 1 [Cucumis sativus]
Csa2G006270	204.172	144.353	210.877	173.107	165.764	213.336	79.8767	105.235	88.5584	-0.00939129	normal	-1.09221	down	-1.07495	down	--	--	Molecular Function: transcription factor activity, sequence-specific DNA binding (GO:0003700);; Cellular Component: nucleus (GO:0005634);; Biological Process: regulation of transcription, DNA-templated (GO:0006355);; Biological Process: macromolecule biosynthetic process (GO:0009059);; Biological Process: response to water deprivation (GO:0009414);; Biological Process: ethylene-activated signalin…	--	--	--	--	AP2 domain	Ethylene-responsive transcription factor WIN1 OS=Arabidopsis thaliana OX=3702 GN=WIN1 PE=2 SV=1	PREDICTED: ethylene-responsive transcription factor WIN1-like [Cucumis sativus]
Csa2G006280	22.9014	19.9467	20.7483	23.2776	18.3785	20.0957	13.3148	12.8141	11.0833	-0.0266134	normal	-0.840985	down	-0.806518	down	--	--	--	--	--	--	--	--	--	hypothetical protein Csa_2G006280 [Cucumis sativus]
Csa2G009330	25.0354	20.236	20.5714	17.5978	15.7011	19.06	3.22737	5.01886	3.96433	-0.320708	normal	-2.48655	down	-2.15809	down	--	--	Biological Process: membrane fusion (GO:0006944);; Biological Process: Golgi vesicle transport (GO:0048193);;	--	--	--	--	--	--	PREDICTED: uncharacterized protein LOC101211332 [Cucumis sativus]
Csa2G009350	3.15334	2.05004	2.1473	3.55139	2.58115	2.59417	1.08635	1.0276	1.36585	0.260516	normal	-1.13227	down	-1.38454	down	--	--	Biological Process: reproduction (GO:0000003);; Biological Process: cellular process (GO:0009987);;	--	--	--	--	--	--	PREDICTED: NEDD8-specific protease 1 [Cucumis sativus]
Csa2G013290	45.4854	39.1109	36.082	31.4303	35.6697	39.2379	21.0017	20.7815	18.5772	-0.172419	normal	-1.0582	down	-0.878515	down	[IQ]	Lipid transport and metabolism;; Secondary metabolites biosynthesis, transport and catabolism	Biological Process: fatty acid biosynthetic process (GO:0006633);; Cellular Component: plastid (GO:0009536);;	--	--	[CIQ]	Energy production and conversion;; Lipid transport and metabolism;; Secondary metabolites biosynthesis, transport and catabolism	Phosphopantetheine attachment site	Acyl carrier protein 1, chloroplastic OS=Casuarina glauca OX=3522 GN=ACP1 PE=2 SV=1	PREDICTED: acyl carrier protein 1, chloroplastic [Cucumis sativus]
Csa2G023900	4.20991	7.12352	5.51007	3.09865	5.33331	4.92046	1.82186	2.48223	0.638194	-0.311562	normal	-1.78976	down	-1.47288	down	--	--	Molecular Function: iron ion binding (GO:0005506);; Biological Process: response to wounding (GO:0009611);; Biological Process: response to abscisic acid (GO:0009737);; Biological Process: response to jasmonic acid (GO:0009753);; Biological Process: defense response to bacterium, incompatible interaction (GO:0009816);; Molecular Function: linoleate 13S-lipoxygenase activity (GO:0016165);; Biologi…	K15718|1.10987e-76|csv:101207163|K15718 linoleate 9S-lipoxygenase [EC:1.13.11.58] | (RefSeq) linoleate 9S-lipoxygenase 6	Linoleic acid metabolism (ko00591)	--	--	Lipoxygenase	Probable linoleate 9S-lipoxygenase 5 OS=Solanum tuberosum OX=4113 GN=LOX1.5 PE=2 SV=1	Lipoxygenase [Cucumis sativus]
Csa2G033880	7.49926	9.65788	14.9219	8.89383	9.81314	9.30665	0.806415	2.71461	2.43708	0.110234	normal	-2.64215	down	-2.74372	down	--	--	Cellular Component: nucleus (GO:0005634);;	--	--	--	--	Protein of unknown function (DUF1645)	--	hypothetical protein Csa_2G033880 [Cucumis sativus]
Csa2G048330	10.4571	7.99159	18.3921	9.91002	9.376	14.1269	6.35992	5.68626	6.40924	-0.126475	normal	-1.05427	down	-0.918229	down	[IQ]	Lipid transport and metabolism;; Secondary metabolites biosynthesis, transport and catabolism	Molecular Function: acetate-CoA ligase activity (GO:0003987);; Molecular Function: 4-coumarate-CoA ligase activity (GO:0016207);; Molecular Function: Photinus-luciferin 4-monooxygenase (ATP-hydrolyzing) activity (GO:0047077);; Biological Process: oxidation-reduction process (GO:0055114);;	K01904|0|csv:101210868|K01904 4-coumarate--CoA ligase [EC:6.2.1.12] | (RefSeq) 4-coumarate--CoA ligase 1-like	Ubiquinone and other terpenoid-quinone biosynthesis (ko00130);; Phenylalanine metabolism (ko00360);; Phenylpropanoid biosynthesis (ko00940)	[I]	Lipid transport and metabolism	AMP-binding enzyme;; AMP-binding enzyme C-terminal domain	4-coumarate--CoA ligase 1 OS=Nicotiana tabacum OX=4097 GN=4CL1 PE=2 SV=1	PREDICTED: 4-coumarate--CoA ligase 1-like [Cucumis sativus]
Csa2G080160	448.451	345.409	397.854	313.111	336.194	403.716	212.031	243.29	231.056	-0.169921	normal	-0.857577	down	-0.680115	down	[IR]	Lipid transport and metabolism;; General function prediction only	Molecular Function: carboxylic ester hydrolase activity (GO:0004091);; Cellular Component: extracellular region (GO:0005576);; Biological Process: lipid metabolic process (GO:0006629);;	--	--	--	--	GDSL-like Lipase/Acylhydrolase	GDSL esterase/lipase At5g33370 OS=Arabidopsis thaliana OX=3702 GN=At5g33370 PE=2 SV=1	PREDICTED: GDSL esterase/lipase At5g33370 [Cucumis sativus]
Csa2G119380	6.4105	3.50932	4.09139	5.34894	5.11303	4.99577	2.823	2.85671	2.4228	0.146713	normal	-0.855876	down	-0.995045	down	[M]	Cell wall/membrane/envelope biogenesis	Molecular Function: phospholipase C activity (GO:0004629);; Biological Process: phosphate-containing compound metabolic process (GO:0006796);; Cellular Component: membrane (GO:0016020);; Biological Process: cellular lipid metabolic process (GO:0044255);; Cellular Component: cytoplasmic part (GO:0044444);; Biological Process: response to stimulus (GO:0050896);;	K01114|0|csv:101203226|K01114 phospholipase C [EC:3.1.4.3] | (RefSeq) non-specific phospholipase C3-like	Inositol phosphate metabolism (ko00562);; Glycerophospholipid metabolism (ko00564);; Ether lipid metabolism (ko00565)	--	--	Phosphoesterase family	Non-specific phospholipase C3 OS=Arabidopsis thaliana OX=3702 GN=NPC3 PE=2 SV=1	hypothetical protein Csa_2G119380 [Cucumis sativus]
Csa2G138200	469.433	426.403	456.118	414.896	444.524	474.863	257.855	281.213	234.959	-0.00692139	normal	-0.862573	down	-0.847954	down	[CI]	Energy production and conversion;; Lipid transport and metabolism	Molecular Function: protein binding (GO:0005515);; Cellular Component: endoplasmic reticulum membrane (GO:0005789);; Molecular Function: nitrate reductase (NADH) activity (GO:0009703);; Cellular Component: integral component of membrane (GO:0016021);; Biological Process: sterol biosynthetic process (GO:0016126);; Biological Process: pentacyclic triterpenoid biosynthetic process (GO:0019745);; Mol…	--	--	[C]	Energy production and conversion	Cytochrome b5-like Heme/Steroid binding domain	Cytochrome b5 isoform B OS=Arabidopsis thaliana OX=3702 GN=CYTB5-B PE=1 SV=1	PREDICTED: cytochrome b5 isoform B [Cucumis sativus]
Csa2G140360	37.8529	23.7905	32.1751	22.8172	15.1886	24.7628	13.7229	12.4166	16.543	-0.572173	normal	-1.20115	down	-0.621611	down	--	--	--	--	--	--	--	Nucleotide-diphospho-sugar transferase	Uncharacterized protein At1g28695 OS=Arabidopsis thaliana OX=3702 GN=At1g28695 PE=2 SV=1	PREDICTED: uncharacterized protein At1g28695 [Cucumis sativus]
Csa2G147920	889.349	757.937	761.202	742.372	766.619	699.685	281.844	382.547	264.593	-0.11389	normal	-1.43291	down	-1.31154	down	--	--	Biological Process: metabolic process (GO:0008152);; Biological Process: cellular process (GO:0009987);;	--	--	--	--	Transferase family	Protein ECERIFERUM 26 OS=Arabidopsis thaliana OX=3702 GN=CER26 PE=2 SV=1	PREDICTED: protein ECERIFERUM 26-like [Cucumis sativus]
Csa2G162150	4.00277	3.96441	4.31973	2.55646	2.99483	3.66793	1.90472	2.0234	1.95016	-0.401051	normal	-1.12114	down	-0.712258	down	[K]	Transcription	Biological Process: activation of MAPKK activity (GO:0000186);; Biological Process: response to molecule of bacterial origin (GO:0002237);; Molecular Function: MAP kinase kinase kinase activity (GO:0004709);; Molecular Function: ATP binding (GO:0005524);; Cellular Component: plasma membrane (GO:0005886);; Biological Process: protein glycosylation (GO:0006486);; Biological Process: transmembrane r…	--	--	--	--	Protein kinase domain;; Protein tyrosine kinase;; Leucine rich repeat;; Leucine Rich repeats (2 copies);; Leucine rich repeat N-terminal domain;; Leucine Rich Repeat	Probable leucine-rich repeat receptor-like protein kinase At5g63930 OS=Arabidopsis thaliana OX=3702 GN=At5g63930 PE=2 SV=1	PREDICTED: probable leucine-rich repeat receptor-like protein kinase At2g33170 [Cucumis sativus]
Csa2G172480	17.7401	10.4275	11.7373	9.28202	10.7569	10.8294	2.0847	2.85136	1.31399	-0.350989	normal	-2.77313	down	-2.41527	down	[S]	Function unknown	Cellular Component: cytoplasm (GO:0005737);; Biological Process: lipid biosynthetic process (GO:0008610);; Molecular Function: cyclopropane-fatty-acyl-phospholipid synthase activity (GO:0008825);; Molecular Function: oxidoreductase activity (GO:0016491);; Biological Process: methylation (GO:0032259);; Biological Process: oxidation-reduction process (GO:0055114);;	K00574|0|csv:101213610|K00574 cyclopropane-fatty-acyl-phospholipid synthase [EC:2.1.1.79] | (RefSeq) uncharacterized LOC101213610	--	--	--	Mycolic acid cyclopropane synthetase;; Methyltransferase domain;; Methyltransferase domain;; Methyltransferase small domain	Probable (S)-tetrahydroprotoberberine N-methyltransferase 2 OS=Papaver bracteatum OX=215227 PE=2 SV=1	hypothetical protein Csa_2G172480 [Cucumis sativus]
Csa2G174080	26.5476	20.3397	25.3359	15.9205	16.4069	19.5573	5.11051	7.14794	6.50147	-0.465979	normal	-2.00314	down	-1.529	down	--	--	--	--	--	--	--	--	--	hypothetical protein Csa_2G174080 [Cucumis sativus]
Csa2G215520	4.73067	3.57423	3.35329	3.97399	3.51802	3.85791	2.24432	2.31476	2.87517	-0.0293358	normal	-0.713865	down	-0.676711	down	[P]	Inorganic ion transport and metabolism	Biological Process: maltose metabolic process (GO:0000023);; Biological Process: sulfate assimilation (GO:0000103);; Biological Process: selenium compound metabolic process (GO:0001887);; Molecular Function: sulfate adenylyltransferase (ATP) activity (GO:0004781);; Cellular Component: mitochondrion (GO:0005739);; Cellular Component: cytosol (GO:0005829);; Cellular Component: plasma membrane (GO:0…	K13811|0|csv:101218495|K13811 3'-phosphoadenosine 5'-phosphosulfate synthase [EC:2.7.7.4 2.7.1.25] | (RefSeq) ATP sulfurylase 1, chloroplastic	Purine metabolism (ko00230);; Monobactam biosynthesis (ko00261);; Selenocompound metabolism (ko00450);; Sulfur metabolism (ko00920)	[P]	Inorganic ion transport and metabolism	ATP-sulfurylase;; PUA-like domain	ATP sulfurylase 1, chloroplastic OS=Arabidopsis thaliana OX=3702 GN=APS1 PE=1 SV=1	PREDICTED: ATP sulfurylase 1, chloroplastic [Cucumis sativus]
Csa2G226860	5.8817	4.33946	4.21403	2.19672	3.48832	3.89145	0.190406	0.724252	0.344556	-0.583436	normal	-3.52067	down	-2.92993	down	--	--	Molecular Function: iron ion binding (GO:0005506);; Cellular Component: chloroplast (GO:0009507);; Cellular Component: plastid (GO:0009536);; Biological Process: secondary shoot formation (GO:0010223);; Molecular Function: cis-trans isomerase activity (GO:0016859);; Biological Process: strigolactone biosynthetic process (GO:1901601);;	K17911|0|csv:101219340|K17911 beta-carotene isomerase [EC:5.2.1.14] | (RefSeq) beta-carotene isomerase D27, chloroplastic	Carotenoid biosynthesis (ko00906)	--	--	Domain of unknown function (DUF4033)	Beta-carotene isomerase D27, chloroplastic OS=Oryza sativa subsp. japonica OX=39947 GN=D27 PE=1 SV=1	PREDICTED: beta-carotene isomerase D27, chloroplastic [Cucumis sativus]
Csa2G245420	0.629737	0.996789	1.14856	0.464269	0.789562	0.585869	0.379922	0.374877	0.297532	-0.225339	normal	-1.0961	down	-0.862347	down	--	--	Molecular Function: 1-phosphatidylinositol 4-kinase activity (GO:0004430);; Molecular Function: protein serine/threonine kinase activity (GO:0004674);; Molecular Function: ATP binding (GO:0005524);; Molecular Function: phosphatidylinositol-4,5-bisphosphate binding (GO:0005546);; Cellular Component: plasma membrane (GO:0005886);; Biological Process: protein phosphorylation (GO:0006468);; Cellular …	K00888|0|csv:101214424|K00888 phosphatidylinositol 4-kinase A [EC:2.7.1.67] | (RefSeq) phosphatidylinositol 4-kinase alpha 1	Inositol phosphate metabolism (ko00562);; Phosphatidylinositol signaling system (ko04070)	[T]	Signal transduction mechanisms	Phosphatidylinositol 3- and 4-kinase;; Phosphoinositide 3-kinase family, accessory domain (PIK domain)	Phosphatidylinositol 4-kinase alpha 1 OS=Arabidopsis thaliana OX=3702 GN=PI4KA1 PE=1 SV=2	hypothetical protein Csa_2G245420 [Cucumis sativus]
Csa2G248750	5.41438	5.48519	4.62812	3.48784	3.79279	4.39972	0.675906	0.86566	0.448924	-0.397082	normal	-3.00429	down	-2.60046	down	--	--	Molecular Function: transporter activity (GO:0005215);; Cellular Component: Golgi apparatus (GO:0005794);; Biological Process: transport (GO:0006810);; Molecular Function: phosphatidylinositol transporter activity (GO:0008526);; Biological Process: flower development (GO:0009908);; Biological Process: cell tip growth (GO:0009932);; Biological Process: root epidermal cell differentiation (GO:00100…	--	--	[I]	Lipid transport and metabolism	CRAL/TRIO domain;; CRAL/TRIO, N-terminal domain	Phosphatidylinositol/phosphatidylcholine transfer protein SFH3 OS=Arabidopsis thaliana OX=3702 GN=SFH3 PE=2 SV=1	PREDICTED: phosphatidylinositol/phosphatidylcholine transfer protein SFH3-like isoform X1 [Cucumis sativus]
Csa2G263940	988.391	811.578	1013.23	883.438	908.402	915.793	354.519	450.31	396.63	-0.0434889	normal	-1.28692	down	-1.23521	down	--	--	--	--	--	--	--	Pollen proteins Ole e I like	Proline-rich protein 4 OS=Arabidopsis thaliana OX=3702 GN=PRP4 PE=2 SV=1	PREDICTED: proline-rich protein 4 isoform X1 [Cucumis sativus]
Csa2G264000	1026.61	1002.72	975.562	911.693	940.323	880.447	462.312	601.614	418.611	-0.123549	normal	-1.0754	down	-0.944208	down	--	--	--	--	--	--	--	Pollen proteins Ole e I like	--	hypothetical protein Csa_2G264000 [Cucumis sativus]
Csa2G270840	17.5925	13.836	21.7242	15.7557	16.5247	19.142	9.02239	9.70767	12.1807	-0.03452	normal	-0.838233	down	-0.794638	down	--	--	Biological Process: response to stress (GO:0006950);;	--	--	--	--	Arabidopsis phospholipase-like protein (PEARLI 4)	--	PREDICTED: uncharacterized protein LOC101220927 isoform X1 [Cucumis sativus]
Csa2G286510	6.21678	4.75201	5.57032	4.78334	6.74145	5.2633	2.16941	4.32292	2.85423	0.0311557	normal	-0.881489	down	-0.904252	down	[T]	Signal transduction mechanisms	Molecular Function: kinase activity (GO:0016301);; Biological Process: cellular metabolic process (GO:0044237);;	K04733|0|csv:101211774|K04733 interleukin-1 receptor-associated kinase 4 [EC:2.7.11.1] | (RefSeq) protein LYK5-like	--	--	--	Protein tyrosine kinase;; Protein kinase domain	Serine/threonine receptor-like kinase NFP OS=Medicago truncatula OX=3880 GN=NFP PE=1 SV=1	PREDICTED: protein LYK5-like [Cucumis sativus]
Csa2G286540	5.59829	4.02078	3.74584	4.57617	4.41348	3.67792	3.7357	1.88774	1.5053	-0.0656396	normal	-0.962844	down	-0.889284	down	--	--	--	--	--	--	--	Domain of unknown function (DUF4228)	--	PREDICTED: uncharacterized protein LOC101206880 [Cucumis sativus]
Csa2G287070	10.2324	8.65081	7.77303	7.29988	7.3661	7.47498	3.75375	4.9682	4.56437	-0.255991	normal	-1.06146	down	-0.79777	down	--	--	--	--	--	--	--	Domain of unknown function (DUF4228)	--	hypothetical protein Csa_2G287070 [Cucumis sativus]
Csa2G292770	20.3779	18.4299	9.41201	18.0206	9.46036	8.95817	5.72992	7.24282	11.9948	-0.392744	normal	-1.01535	down	-0.615463	down	[E]	Amino acid transport and metabolism	Molecular Function: catalytic activity (GO:0003824);; Cellular Component: plasma membrane (GO:0005886);; Biological Process: metabolic process (GO:0008152);; Molecular Function: pyridoxal phosphate binding (GO:0030170);;	--	--	[H]	Coenzyme transport and metabolism	--	Molybdenum cofactor sulfurase OS=Solanum lycopersicum OX=4081 GN=FLACCA PE=2 SV=1	PREDICTED: uncharacterized protein LOC101209057 [Cucumis sativus]
Csa2G292840	49.1264	43.2806	52.0095	34.155	55.7374	48.7703	18.7205	25.6834	30.9464	-0.0471947	normal	-0.998678	down	-0.942318	down	[R]	General function prediction only	--	--	--	[I]	Lipid transport and metabolism	Patatin-like phospholipase	Patatin-like protein 1 OS=Oryza sativa subsp. indica OX=39946 GN=PLP1 PE=3 SV=1	hypothetical protein Csa_2G292840 [Cucumis sativus]
Csa2G346080	284.758	211.905	234.632	230.615	237.584	239.433	130.687	168.011	142.087	-0.038871	normal	-0.792024	down	-0.745609	down	[IR]	Lipid transport and metabolism;; General function prediction only	Molecular Function: hydrolase activity, acting on ester bonds (GO:0016788);;	--	--	--	--	GDSL-like Lipase/Acylhydrolase	GDSL esterase/lipase EXL3 OS=Arabidopsis thaliana OX=3702 GN=EXL3 PE=2 SV=1	PREDICTED: GDSL esterase/lipase EXL3 [Cucumis sativus]
Csa2G349000	30.4993	31.2909	27.7902	22.2139	28.4738	23.7573	14.0531	14.4778	12.9779	-0.252193	normal	-1.16177	down	-0.90165	down	[I]	Lipid transport and metabolism	Molecular Function: peroxidase activity (GO:0004601);; Cellular Component: extracellular region (GO:0005576);; Biological Process: response to oxidative stress (GO:0006979);; Molecular Function: heme binding (GO:0020037);; Molecular Function: metal ion binding (GO:0046872);; Biological Process: oxidation-reduction process (GO:0055114);;	--	--	--	--	--	--	PREDICTED: uncharacterized protein LOC101208155 [Cucumis sativus]
Csa2G354680	26.4416	28.288	28.3912	27.1496	21.7592	25.453	14.6938	23.0959	20.6459	-0.114042	normal	-0.729347	down	-0.606704	down	--	--	Molecular Function: transcription factor activity, sequence-specific DNA binding (GO:0003700);; Cellular Component: plasma membrane (GO:0005886);; Biological Process: regulation of transcription, DNA-templated (GO:0006355);; Biological Process: membrane fusion (GO:0006944);; Molecular Function: zinc ion binding (GO:0008270);; Molecular Function: actin filament binding (GO:0051015);; Biological Pr…	K09377|4.5216e-145|csv:101210188|K09377 cysteine and glycine-rich protein | (RefSeq) LIM domain-containing protein WLIM1	--	[TZ]	Signal transduction mechanisms;; Cytoskeleton	LIM domain	LIM domain-containing protein WLIM1 OS=Arabidopsis thaliana OX=3702 GN=WLIM1 PE=1 SV=1	PREDICTED: LIM domain-containing protein WLIM1 [Cucumis sativus]
Csa2G359930	2.94542	7.28608	5.62318	2.25004	2.55171	4.4585	1.8345	1.52295	1.82713	-0.750181	normal	-1.64782	down	-0.889231	down	--	--	--	--	--	[T]	Signal transduction mechanisms	EF hand;; EF-hand domain pair;; EF-hand domain;; EF-hand domain pair;; EF hand	Probable calcium-binding protein CML14 OS=Oryza sativa subsp. japonica OX=39947 GN=CML14 PE=2 SV=1	PREDICTED: calcium-binding protein-like [Cucumis sativus]
Csa2G360780	26.139	22.9932	24.8279	23.8997	26.7409	27.4458	14.5021	15.4617	19.1437	0.0900709	normal	-0.651706	down	-0.733365	down	[QV]	Secondary metabolites biosynthesis, transport and catabolism;; Defense mechanisms	Biological Process: sulfur amino acid metabolic process (GO:0000096);; Biological Process: MAPK cascade (GO:0000165);; Molecular Function: monooxygenase activity (GO:0004497);; Molecular Function: iron ion binding (GO:0005506);; Cellular Component: mitochondrion (GO:0005739);; Biological Process: glycine catabolic process (GO:0006546);; Biological Process: tryptophan catabolic process (GO:0006569…	K01723|0|csv:101221732|K01723 hydroperoxide dehydratase [EC:4.2.1.92] | (RefSeq) AOS; allene oxide synthase	alpha-Linolenic acid metabolism (ko00592)	--	--	Cytochrome P450	Allene oxide synthase 1, chloroplastic OS=Solanum lycopersicum OX=4081 GN=AOS1 PE=2 SV=1	allene oxide synthase [Cucumis sativus]
Csa2G361550	129.89	107.884	118.482	112.639	120.838	118.404	69.0493	76.6458	69.3429	-0.00786026	normal	-0.784118	down	-0.768355	down	--	--	Molecular Function: transporter activity (GO:0005215);; Cellular Component: membrane (GO:0016020);; Molecular Function: oxidoreductase activity (GO:0016491);; Biological Process: single-organism transport (GO:0044765);; Biological Process: response to stimulus (GO:0050896);;	--	--	--	--	Protein of unknown function (DUF1195)	--	PREDICTED: uncharacterized protein LOC101218892 [Cucumis sativus]
Csa2G361830	19.0557	14.1141	14.2557	15.7159	15.8754	17.8443	7.57887	8.0696	9.63922	0.0686114	normal	-0.970324	down	-1.03105	down	--	--	--	--	--	--	--	--	--	PREDICTED: uncharacterized protein LOC105434756 [Cucumis sativus]
Csa2G362390	81.1193	61.2594	62.7746	68.3738	59.9012	67.0593	37.3482	37.9696	39.1677	-0.0620439	normal	-0.90406	down	-0.834722	down	--	--	Molecular Function: transcription factor activity, sequence-specific DNA binding (GO:0003700);; Biological Process: regulation of transcription, DNA-templated (GO:0006355);; Molecular Function: sequence-specific DNA binding (GO:0043565);;	--	--	--	--	bZIP transcription factor;; Basic region leucine zipper	bZIP transcription factor 44 OS=Arabidopsis thaliana OX=3702 GN=BZIP44 PE=1 SV=1	PREDICTED: ocs element-binding factor 1 [Cucumis sativus]
Csa2G362490	7.9061	7.90537	10.0587	5.04513	6.07198	7.1681	1.62528	1.88479	2.08793	-0.48698	normal	-2.2531	down	-1.75743	down	[O]	Posttranslational modification, protein turnover, chaperones	Cellular Component: cell wall (GO:0005618);; Cellular Component: mitochondrion (GO:0005739);; Cellular Component: vacuole (GO:0005773);; Cellular Component: Golgi apparatus (GO:0005794);; Cellular Component: cytosol (GO:0005829);; Cellular Component: plasma membrane (GO:0005886);; Biological Process: protein folding (GO:0006457);; Biological Process: glycerol ether metabolic process (GO:0006662);…	K03671|4.05436e-77|csv:101212030|K03671 thioredoxin 1 | (RefSeq) thioredoxin H-type	--	[O]	Posttranslational modification, protein turnover, chaperones	Thioredoxin;; Thioredoxin-like domain;; Thioredoxin-like;; Thioredoxin-like;; AhpC/TSA family	Thioredoxin H-type OS=Fagopyrum esculentum OX=3617 PE=3 SV=1	PREDICTED: thioredoxin H-type [Cucumis sativus]
Csa2G376790	7.69775	5.83624	6.97377	3.93698	4.22322	6.65498	1.2474	1.27311	1.37245	-0.459043	normal	-2.44629	down	-1.97988	down	--	--	Molecular Function: DNA binding (GO:0003677);; Molecular Function: transcription factor activity, sequence-specific DNA binding (GO:0003700);; Biological Process: regulation of transcription, DNA-templated (GO:0006355);; Biological Process: multicellular organism development (GO:0007275);;	--	--	--	--	No apical meristem (NAM) protein	Protein CUP-SHAPED COTYLEDON 2 OS=Arabidopsis thaliana OX=3702 GN=NAC098 PE=1 SV=1	PREDICTED: transcription factor JUNGBRUNNEN 1 [Cucumis sativus]
Csa2G376800	88.1216	62.473	68.7747	64.3261	64.3447	71.5399	40.1536	33.6552	35.6014	-0.121767	normal	-1.07006	down	-0.941006	down	--	--	Cellular Component: vacuolar membrane (GO:0005774);; Cellular Component: endoplasmic reticulum (GO:0005783);; Cellular Component: Golgi apparatus (GO:0005794);; Biological Process: glucose catabolic process (GO:0006007);; Biological Process: D-xylose metabolic process (GO:0042732);;	--	--	--	--	--	--	PREDICTED: uncharacterized protein LOC101209922 [Cucumis sativus]
Csa2G376820	33.4555	26.2589	28.4126	16.3314	27.0735	29.8901	7.76184	8.26192	7.05105	-0.258704	normal	-1.98999	down	-1.72407	down	[T]	Signal transduction mechanisms	--	--	--	[T]	Signal transduction mechanisms	EF hand;; EF-hand domain;; EF hand;; EF-hand domain pair	Probable calcium-binding protein CML43 OS=Arabidopsis thaliana OX=3702 GN=CML43 PE=2 SV=1	PREDICTED: calmodulin-like protein 2 [Cucumis sativus]
Csa2G376830	51.3215	56.1522	59.1296	48.9358	45.6644	53.6439	31.1779	28.3341	31.8132	-0.152538	normal	-0.923851	down	-0.763072	down	--	--	Molecular Function: protein dimerization activity (GO:0046983);;	--	--	--	--	bZIP transcription factor;; Basic region leucine zipper;; Basic leucine-zipper C terminal	Basic leucine zipper 9 OS=Arabidopsis thaliana OX=3702 GN=BZIP9 PE=1 SV=1	PREDICTED: basic leucine zipper 9 [Cucumis sativus]
Csa2G377370	17.1744	17.6205	13.5841	14.1937	19.4875	15.164	11.6343	9.72667	11.8034	0.0269404	normal	-0.60362	down	-0.622557	down	[P]	Inorganic ion transport and metabolism	Molecular Function: hydrolase activity, hydrolyzing O-glycosyl compounds (GO:0004553);; Biological Process: carbohydrate metabolic process (GO:0005975);; Biological Process: response to lead ion (GO:0010288);; Biological Process: response to cadmium ion (GO:0046686);;	--	--	[P]	Inorganic ion transport and metabolism	ChaC-like protein	Gamma-glutamylcyclotransferase 2-1 OS=Arabidopsis thaliana OX=3702 GN=GGCT2;1 PE=1 SV=1	hypothetical protein Csa_2G377370 [Cucumis sativus]
Csa2G377950	5.69937	4.76295	4.35324	4.73688	5.46367	5.35604	3.15651	3.25741	3.12366	0.0600878	normal	-0.717857	down	-0.770209	down	[M]	Cell wall/membrane/envelope biogenesis	Molecular Function: nucleotide binding (GO:0000166);; Cellular Component: cytosol (GO:0005829);; Molecular Function: dTDP-glucose 4,6-dehydratase activity (GO:0008460);; Molecular Function: dTDP-4-dehydrorhamnose reductase activity (GO:0008831);; Cellular Component: plasmodesma (GO:0009506);; Biological Process: response to sucrose (GO:0009744);; Biological Process: mucilage biosynthetic process …	K12450|0|csv:101214230|K12450 UDP-glucose 4,6-dehydratase [EC:4.2.1.76] | (RefSeq) trifunctional UDP-glucose 4,6-dehydratase/UDP-4-keto-6-deoxy-D-glucose 3,5-epimerase/UDP-4-keto-L-rhamnose-reductase RHM2	Amino sugar and nucleotide sugar metabolism (ko00520)	[G]	Carbohydrate transport and metabolism	GDP-mannose 4,6 dehydratase;; NAD dependent epimerase/dehydratase family;; RmlD substrate binding domain;; 3-beta hydroxysteroid dehydrogenase/isomerase family;; Polysaccharide biosynthesis protein;; Male sterility protein	Trifunctional UDP-glucose 4,6-dehydratase/UDP-4-keto-6-deoxy-D-glucose 3,5-epimerase/UDP-4-keto-L-rhamnose-reductase RHM1 OS=Arabidopsis thaliana OX=3702 GN=RHM1 PE=1 SV=1	PREDICTED: trifunctional UDP-glucose 4,6-dehydratase/UDP-4-keto-6-deoxy-D-glucose 3,5-epimerase/UDP-4-keto-L-rhamnose-reductase RHM2 [Cucumis sativus]
Csa2G379200	17.86	15.7951	16.4953	17.2785	17.9486	16.2633	12.3814	11.6441	10.2586	0.1028	normal	-0.612024	down	-0.706863	down	--	--	--	--	--	--	--	zinc-finger of the FCS-type, C2-C2	Protein MARD1 OS=Arabidopsis thaliana OX=3702 GN=MARD1 PE=2 SV=2	hypothetical protein Csa_2G379200 [Cucumis sativus]
Csa2G385070	28.6222	23.9599	36.4082	19.5495	18.7368	30.8395	18.5835	10.4157	12.6194	-0.276538	normal	-1.1038	down	-0.81928	down	[O]	Posttranslational modification, protein turnover, chaperones	Molecular Function: phosphatidate cytidylyltransferase activity (GO:0004605);; Biological Process: phospholipid biosynthetic process (GO:0008654);; Cellular Component: chloroplast (GO:0009507);; Biological Process: vitamin E biosynthetic process (GO:0010189);; Molecular Function: phytol kinase activity (GO:0010276);; Cellular Component: membrane (GO:0016020);; Cellular Component: integral compone…	K18678|0|csv:101205798|K18678 phytol kinase [EC:2.7.1.182] | (RefSeq) probable phytol kinase 1, chloroplastic	--	[S]	Function unknown	--	Probable phytol kinase 1, chloroplastic OS=Glycine max OX=3847 PE=2 SV=1	PREDICTED: probable phytol kinase 1, chloroplastic isoform X1 [Cucumis sativus]
Csa2G403660	86.6296	80.2632	86.1943	74.9171	81.717	71.6266	50.3002	43.2334	40.1869	-0.165679	normal	-1.0071	down	-0.833378	down	--	--	--	--	--	--	--	--	--	PREDICTED: uncharacterized protein DDB_G0290685-like isoform X2 [Cucumis sativus]
Csa3G020060	40.841	27.9124	31.5626	23.706	28.5533	27.0556	7.35075	7.81252	8.18898	-0.331615	normal	-2.16633	down	-1.82695	down	--	--	Molecular Function: aspartic-type endopeptidase activity (GO:0004190);; Cellular Component: extracellular region (GO:0005576);; Biological Process: proteolysis (GO:0006508);; Cellular Component: plant-type cell wall (GO:0009505);;	--	--	[O]	Posttranslational modification, protein turnover, chaperones	Xylanase inhibitor N-terminal;; Xylanase inhibitor C-terminal;; Eukaryotic aspartyl protease	Probable aspartyl protease At4g16563 OS=Arabidopsis thaliana OX=3702 GN=At4g16563 PE=2 SV=1	PREDICTED: aspartic proteinase nepenthesin-1 [Cucumis sativus]
Csa3G036540	43.9866	32.7293	36.0202	40.2153	36.4146	29.6411	22.0878	15.8625	12.1349	-0.0748151	normal	-1.23095	down	-1.1487	down	[OT]	Posttranslational modification, protein turnover, chaperones;; Signal transduction mechanisms	Biological Process: metabolic process (GO:0008152);; Biological Process: response to abscisic acid (GO:0009737);; Molecular Function: amino acid binding (GO:0016597);;	--	--	--	--	ACT domain;; ACT domain;; ACT domain	ACT domain-containing protein ACR8 OS=Arabidopsis thaliana OX=3702 GN=ACR8 PE=2 SV=1	PREDICTED: ACT domain-containing protein ACR8-like [Cucumis sativus]
Csa3G038100	297.63	228.902	260.133	287.387	271.838	317.046	179.217	188.388	169.319	0.164777	normal	-0.612334	down	-0.769718	down	--	--	Cellular Component: plasma membrane (GO:0005886);; Molecular Function: organic anion transmembrane transporter activity (GO:0008514);; Biological Process: plant-type cell wall biogenesis (GO:0009832);; Biological Process: organic anion transport (GO:0015711);; Cellular Component: integral component of membrane (GO:0016021);; Biological Process: cell growth (GO:0016049);; Biological Process: cellu…	--	--	[GE]	Carbohydrate transport and metabolism;; Amino acid transport and metabolism	Triose-phosphate Transporter family;; EamA-like transporter family	Probable sugar phosphate/phosphate translocator At1g12500 OS=Arabidopsis thaliana OX=3702 GN=At1g12500 PE=1 SV=1	hypothetical protein Csa_3G038100 [Cucumis sativus]
Csa3G041370	74.6635	43.7845	55.8658	38.6762	34.5145	44.9353	4.07738	8.79097	4.75496	-0.553687	normal	-3.34258	down	-2.78219	down	--	--	Molecular Function: carbon-oxygen lyase activity, acting on phosphates (GO:0016838);;	--	--	--	--	Terpene synthase family, metal binding domain	(-)-germacrene D synthase OS=Vitis vinifera OX=29760 GN=VIT_19s0014g04930 PE=1 SV=1	PREDICTED: (-)-germacrene D synthase-like [Cucumis sativus]
Csa3G095020	65.1024	56.6493	56.3853	63.8609	62.1739	53.581	33.5745	39.3605	34.0762	0.0199668	normal	-0.793637	down	-0.805773	down	[G]	Carbohydrate transport and metabolism	Molecular Function: galactose transmembrane transporter activity (GO:0005354);; Molecular Function: glucose transmembrane transporter activity (GO:0005355);; Molecular Function: myo-inositol transmembrane transporter activity (GO:0005365);; Cellular Component: plasma membrane (GO:0005886);; Molecular Function: D-xylose transmembrane transporter activity (GO:0015148);; Molecular Function: glycerol…	--	--	[R]	General function prediction only	Sugar (and other) transporter;; Major Facilitator Superfamily	Polyol transporter 5 OS=Arabidopsis thaliana OX=3702 GN=PLT5 PE=1 SV=2	PREDICTED: putative polyol transporter 2 [Cucumis sativus]
Csa3G102320	9.28248	8.38458	5.81543	8.36713	5.87147	5.53382	2.41976	4.62416	1.9557	-0.234593	normal	-1.46259	down	-1.22132	down	[T]	Signal transduction mechanisms	Molecular Function: nucleotide binding (GO:0000166);; Molecular Function: substrate-specific transmembrane transporter activity (GO:0022891);; Molecular Function: ATPase activity, coupled to transmembrane movement of substances (GO:0042626);;	--	--	[Q]	Secondary metabolites biosynthesis, transport and catabolism	ABC-2 type transporter;; ABC transporter;; AAA domain, putative AbiEii toxin, Type IV TA system	ABC transporter G family member 9 OS=Arabidopsis thaliana OX=3702 GN=ABCG9 PE=3 SV=2	hypothetical protein Csa_3G102320 [Cucumis sativus]
Csa3G110620	335.564	127.243	334.354	293.664	209.36	223.179	104.569	189.595	83.9303	-0.129295	normal	-1.13949	down	-1.00256	down	[O]	Posttranslational modification, protein turnover, chaperones	Molecular Function: translation elongation factor activity (GO:0003746);; Cellular Component: eukaryotic translation elongation factor 1 complex (GO:0005853);; Biological Process: translational elongation (GO:0006414);; Biological Process: response to metal ion (GO:0010038);; Cellular Component: membrane (GO:0016020);; Cellular Component: intracellular membrane-bounded organelle (GO:0043231);; Ce…	K03233|0|csv:101215571|K03233 elongation factor 1-gamma | (RefSeq) elongation factor 1-gamma-like	--	[O]	Posttranslational modification, protein turnover, chaperones	Elongation factor 1 gamma, conserved domain;; Glutathione S-transferase, N-terminal domain;; Glutathione S-transferase, N-terminal domain;; Glutathione S-transferase, C-terminal domain;; Glutathione S-transferase, N-terminal domain;; Glutathione S-transferase, C-terminal domain	Elongation factor 1-gamma OS=Prunus avium OX=42229 PE=2 SV=1	hypothetical protein Csa_3G110620 [Cucumis sativus]
Csa3G114430	267.576	232.527	229.722	225.297	244.552	264.443	150.74	182.798	151.077	0.0191066	normal	-0.650759	down	-0.662469	down	--		Biological Process: polysaccharide biosynthetic process (GO:0000271);; Molecular Function: enoyl-CoA hydratase activity (GO:0004300);; Molecular Function: protein tyrosine phosphatase activity (GO:0004725);; Cellular Component: nucleus (GO:0005634);; Cellular Component: cytosol (GO:0005829);; Biological Process: multidimensional cell growth (GO:0009825);; Cellular Component: fatty acid elongase c…	K10703|2.07611e-150|csv:101214048|K10703 very-long-chain (3R)-3-hydroxyacyl-CoA dehydratase [EC:4.2.1.134] | (RefSeq) very-long-chain (3R)-3-hydroxyacyl-CoA dehydratase PASTICCINO 2A	Fatty acid elongation (ko00062);; Biosynthesis of unsaturated fatty acids (ko01040);; Fatty acid metabolism (ko01212)	[R]	General function prediction only	Protein tyrosine phosphatase-like protein, PTPLA	Very-long-chain (3R)-3-hydroxyacyl-CoA dehydratase PASTICCINO 2A OS=Oryza sativa subsp. japonica OX=39947 GN=PAS2A PE=2 SV=2	PREDICTED: very-long-chain (3R)-3-hydroxyacyl-CoA dehydratase PASTICCINO 2A [Cucumis sativus]
Csa3G114450	13.1958	9.12305	12.1448	10.1882	9.13096	11.9696	3.25722	4.63868	3.61665	-0.130927	normal	-1.64288	down	-1.50443	down	--	--	--	--	--	--	--	KIP1-like protein	Protein NETWORKED 2D OS=Arabidopsis thaliana OX=3702 GN=NET2D PE=3 SV=1	PREDICTED: protein NETWORKED 2D-like [Cucumis sativus]
Csa3G118210	6.17675	3.95683	4.76745	3.43208	3.7115	4.00752	2.03447	2.55674	1.77356	-0.413411	normal	-1.2758	down	-0.854398	down	--	--	--	--	--	--	--	--	--	hypothetical protein Csa_3G118210 [Cucumis sativus]
Csa3G119260	8.92427	9.51741	8.9936	5.94592	6.19635	7.64599	2.74697	2.9522	3.91089	-0.463479	normal	-1.57336	down	-1.10174	down	[CI]	Energy production and conversion;; Lipid transport and metabolism	Molecular Function: binding (GO:0005488);;	--	--	[C]	Energy production and conversion	Cytochrome b5-like Heme/Steroid binding domain	Cytochrome b5 OS=Brassica oleracea var. botrytis OX=3715 GN=CYB5 PE=1 SV=1	PREDICTED: cytochrome b5 [Cucumis sativus]
Csa3G119480	8.35776	13.8574	19.9117	13.3213	9.71085	12.0216	6.93881	7.49709	8.61608	-0.228218	normal	-0.939666	down	-0.701412	down	--	--	--	--	--	--	--	--	--	PREDICTED: uncharacterized protein At4g00950 isoform X1 [Cucumis sativus]
Csa3G121560	57.3968	60.0921	66.5079	44.9979	54.4703	67.143	18.1458	18.8634	32.2733	-0.129303	normal	-1.46908	down	-1.33082	down	[V]	Defense mechanisms	Cellular Component: cytosol (GO:0005829);; Cellular Component: plasma membrane (GO:0005886);; Biological Process: response to desiccation (GO:0009269);; Biological Process: response to cold (GO:0009409);; Biological Process: response to wounding (GO:0009611);; Biological Process: response to high light intensity (GO:0009644);; Biological Process: response to abscisic acid (GO:0009737);; Biologica…	--	--	--	--	Late embryogenesis abundant protein	Desiccation protectant protein Lea14 homolog OS=Glycine max OX=3847 PE=2 SV=1	PREDICTED: desiccation protectant protein Lea14 homolog [Cucumis sativus]
Csa3G126760	6.98803	7.23233	2.34462	5.77747	6.65256	3.88075	2.39343	2.8118	3.09057	0.0676081	normal	-0.88622	down	-0.947163	down	[C]	Energy production and conversion	Cellular Component: nucleus (GO:0005634);; Cellular Component: mitochondrion (GO:0005739);; Cellular Component: chloroplast (GO:0009507);; Molecular Function: oxidoreductase activity, acting on NAD(P)H, nitrogenous group as acceptor (GO:0016657);; Biological Process: oxidation-reduction process (GO:0055114);;	--	--	--	--	Nitroreductase family	--	PREDICTED: uncharacterized protein LOC101216535 [Cucumis sativus]
Csa3G127750	12.0033	5.26774	3.73962	7.84058	8.81652	7.62867	2.197	3.4994	1.34189	0.219291	normal	-1.62294	down	-1.83684	down	--	--	Molecular Function: iron ion binding (GO:0005506);; Biological Process: fatty acid biosynthetic process (GO:0006633);; Biological Process: wax biosynthetic process (GO:0010025);; Biological Process: cutin biosynthetic process (GO:0010143);; Cellular Component: integral component of membrane (GO:0016021);; Molecular Function: oxidoreductase activity (GO:0016491);; Biological Process: cuticle devel…	K15404|0|csv:101221193|K15404 aldehyde decarbonylase [EC:4.1.99.5] | (RefSeq) protein ECERIFERUM 1-like	Cutin, suberine and wax biosynthesis (ko00073)	--	--	WAX2 C-terminal domain;; Fatty acid hydroxylase superfamily	Protein ECERIFERUM 1 OS=Arabidopsis thaliana OX=3702 GN=CER1 PE=1 SV=1	hypothetical protein Csa_3G127750 [Cucumis sativus]
Csa3G127770	9.11872	6.54012	8.65817	6.93596	6.78087	6.85923	3.50686	3.733	2.24672	-0.186381	normal	-1.43078	down	-1.23645	down	--	--	Molecular Function: iron ion binding (GO:0005506);; Biological Process: fatty acid biosynthetic process (GO:0006633);; Biological Process: wax biosynthetic process (GO:0010025);; Biological Process: cutin biosynthetic process (GO:0010143);; Cellular Component: integral component of membrane (GO:0016021);; Molecular Function: oxidoreductase activity (GO:0016491);; Biological Process: cuticle devel…	K15404|0|csv:101203691|K15404 aldehyde decarbonylase [EC:4.1.99.5] | (RefSeq) protein ECERIFERUM 1-like	Cutin, suberine and wax biosynthesis (ko00073)	--	--	WAX2 C-terminal domain;; Fatty acid hydroxylase superfamily	Protein ECERIFERUM 1 OS=Arabidopsis thaliana OX=3702 GN=CER1 PE=1 SV=1	hypothetical protein Csa_3G127770 [Cucumis sativus]
Csa3G128900	41.5684	35.4961	34.3937	41.1263	38.3935	35.6819	23.5045	27.366	20.3232	0.0590949	normal	-0.70521	down	-0.756869	down	--	--	Molecular Function: ubiquitin-protein transferase activity (GO:0004842);; Biological Process: protein ubiquitination (GO:0016567);; Molecular Function: metal ion binding (GO:0046872);;	K10663|6.31891e-154|csv:101221900|K10663 E3 ubiquitin-protein ligase ATL4 [EC:2.3.2.27] | (RefSeq) E3 ubiquitin-protein ligase ATL4	--	[O]	Posttranslational modification, protein turnover, chaperones	Ring finger domain;; RING-like zinc finger;; RING-H2 zinc finger domain;; Zinc finger, C3HC4 type (RING finger);; Zinc finger, C3HC4 type (RING finger);; Anaphase-promoting complex subunit 11 RING-H2 finger	E3 ubiquitin-protein ligase ATL4 OS=Arabidopsis thaliana OX=3702 GN=ATL4 PE=1 SV=1	PREDICTED: E3 ubiquitin-protein ligase ATL4 [Cucumis sativus]
Csa3G129660	1.67843	3.25674	2.4415	1.44401	2.55229	1.8395	1.01498	0.92507	0.93231	-0.31484	normal	-1.40654	down	-1.08271	down	[H]	Coenzyme transport and metabolism	Molecular Function: nucleotide binding (GO:0000166);; Molecular Function: adenosylhomocysteinase activity (GO:0004013);; Molecular Function: copper ion binding (GO:0005507);; Cellular Component: vacuolar membrane (GO:0005774);; Cellular Component: cytosol (GO:0005829);; Cellular Component: plasma membrane (GO:0005886);; Biological Process: gluconeogenesis (GO:0006094);; Biological Process: glycol…	K01251|0|csv:101209658|K01251 adenosylhomocysteinase [EC:3.3.1.1] | (RefSeq) adenosylhomocysteinase-like	Cysteine and methionine metabolism (ko00270)	[H]	Coenzyme transport and metabolism	S-adenosyl-L-homocysteine hydrolase;; S-adenosyl-L-homocysteine hydrolase, NAD binding domain;; D-isomer specific 2-hydroxyacid dehydrogenase, NAD binding domain;; Acetohydroxy acid isomeroreductase, NADPH-binding domain	Adenosylhomocysteinase OS=Medicago sativa OX=3879 GN=SAHH PE=2 SV=1	PREDICTED: adenosylhomocysteinase-like [Cucumis sativus]
Csa3G135050	3.53657	3.47111	2.56175	2.751	4.45156	2.70638	1.1547	1.37487	2.55541	0.0506807	normal	-1.04904	down	-1.09067	down	--	--	Molecular Function: DNA binding (GO:0003677);; Molecular Function: chromatin binding (GO:0003682);;	K09422|5.16494e-58|csv:105434828|K09422 myb proto-oncogene protein, plant | (RefSeq) myb-related protein Myb4-like	--	[K]	Transcription	Myb-like DNA-binding domain;; Myb-like DNA-binding domain	Transcription factor MYB4 OS=Oryza sativa subsp. japonica OX=39947 GN=MYB4 PE=2 SV=2	hypothetical protein Csa_3G135050 [Cucumis sativus]
Csa3G144140	180.753	162.725	160.197	129.954	183.532	196.713	91.5772	123.527	108.74	0.0286227	normal	-0.69618	down	-0.717139	down	[Q]	Secondary metabolites biosynthesis, transport and catabolism	Biological Process: fatty acid biosynthetic process (GO:0006633);; Biological Process: response to osmotic stress (GO:0006970);; Biological Process: response to cold (GO:0009409);; Biological Process: response to light stimulus (GO:0009416);; Biological Process: response to wounding (GO:0009611);; Molecular Function: fatty acid elongase activity (GO:0009922);; Biological Process: suberin biosynth…	K15397|0|csv:101219531|K15397 3-ketoacyl-CoA synthase [EC:2.3.1.199] | (RefSeq) 3-ketoacyl-CoA synthase 19	Fatty acid elongation (ko00062)	--	--	FAE1/Type III polyketide synthase-like protein;; 3-Oxoacyl-[acyl-carrier-protein (ACP)] synthase III C terminal;; Chalcone and stilbene synthases, C-terminal domain	3-ketoacyl-CoA synthase 2 OS=Arabidopsis thaliana OX=3702 GN=KCS2 PE=2 SV=2	PREDICTED: 3-ketoacyl-CoA synthase 19 [Cucumis sativus]
Csa3G144210	36.8444	34.099	55.0086	26.1665	46.3995	60.0587	11.4196	12.1015	20.5809	0.0875521	normal	-1.57446	down	-1.65213	down	[T]	Signal transduction mechanisms	Molecular Function: calcium ion binding (GO:0005509);; Biological Process: detection of calcium ion (GO:0005513);; Biological Process: response to mechanical stimulus (GO:0009612);; Biological Process: calcium-mediated signaling (GO:0019722);; Biological Process: actin filament-based movement (GO:0030048);; Molecular Function: 2-alkenal reductase [NAD(P)] activity (GO:0032440);; Biological Proces…	K13448|2.80748e-101|csv:101220878|K13448 calcium-binding protein CML | (RefSeq) calmodulin-like protein 11	Plant-pathogen interaction (ko04626)	[T]	Signal transduction mechanisms	EF hand;; EF-hand domain pair;; EF-hand domain;; EF-hand domain pair;; EF hand;; EF-hand domain;; Cytoskeletal-regulatory complex EF hand;; Secreted protein acidic and rich in cysteine Ca binding region;; EF-hand domain	Calmodulin-like protein 11 OS=Arabidopsis thaliana OX=3702 GN=CML11 PE=2 SV=1	PREDICTED: calmodulin-like protein 11 [Cucumis sativus]
Csa3G165080	33.053	27.7868	35.226	22.4072	24.9645	26.5569	11.8343	15.6769	12.6548	-0.346311	normal	-1.29704	down	-0.942583	down	[O]	Posttranslational modification, protein turnover, chaperones	--	--	--	--	--	DnaJ domain	Chaperone protein dnaJ 49 OS=Arabidopsis thaliana OX=3702 GN=ATJ49 PE=2 SV=2	PREDICTED: uncharacterized protein LOC101213407 [Cucumis sativus]
Csa3G171860	119.462	90.54	102.185	141.667	98.2444	119.718	45.7083	40.415	30.5318	0.214749	normal	-1.47951	down	-1.68723	down	--	--	Biological Process: defense response (GO:0006952);; Cellular Component: chloroplast (GO:0009507);; Biological Process: response to biotic stimulus (GO:0009607);; Biological Process: cellular cation homeostasis (GO:0030003);; Biological Process: response to stimulus (GO:0050896);; Biological Process: divalent metal ion transport (GO:0070838);;	--	--	--	--	Pathogenesis-related protein Bet v I family	MLP-like protein 31 OS=Arabidopsis thaliana OX=3702 GN=MLP31 PE=2 SV=2	PREDICTED: MLP-like protein 31 [Cucumis sativus]
Csa3G171870	259.165	188.079	227.687	293.12	214.688	238.605	101.882	107.506	71.9294	0.155368	normal	-1.32245	down	-1.47067	down	--	--	Biological Process: defense response (GO:0006952);; Cellular Component: chloroplast (GO:0009507);; Biological Process: response to biotic stimulus (GO:0009607);; Biological Process: cellular cation homeostasis (GO:0030003);; Biological Process: divalent metal ion transport (GO:0070838);;	--	--	--	--	Pathogenesis-related protein Bet v I family	MLP-like protein 43 OS=Arabidopsis thaliana OX=3702 GN=MLP43 PE=1 SV=1	PREDICTED: MLP-like protein 43 [Cucumis sativus]
Csa3G172920	52.8545	101.435	61.3143	53.8685	79.6858	60.7147	47.4355	47.526	35.6344	-0.127028	normal	-0.769678	down	-0.634593	down	[O]	Posttranslational modification, protein turnover, chaperones	Biological Process: protein peptidyl-prolyl isomerization (GO:0000413);; Molecular Function: peptidyl-prolyl cis-trans isomerase activity (GO:0003755);; Molecular Function: calmodulin binding (GO:0005516);; Cellular Component: vacuole (GO:0005773);; Cellular Component: cytosol (GO:0005829);; Biological Process: protein folding (GO:0006457);; Biological Process: N-terminal protein myristoylation (…	K09571|0|csv:101210041|K09571 FK506-binding protein 4/5 [EC:5.2.1.8] | (RefSeq) 70 kDa peptidyl-prolyl isomerase-like	--	[O]	Posttranslational modification, protein turnover, chaperones	FKBP-type peptidyl-prolyl cis-trans isomerase;; Tetratricopeptide repeat;; Tetratricopeptide repeat;; Tetratricopeptide repeat;; Tetratricopeptide repeat;; Tetratricopeptide repeat;; TPR repeat	Peptidyl-prolyl cis-trans isomerase FKBP65 OS=Arabidopsis thaliana OX=3702 GN=FKBP65 PE=1 SV=1	PREDICTED: 70 kDa peptidyl-prolyl isomerase-like [Cucumis sativus]
Csa3G178500	25.2588	37.291	34.4606	17.2208	28.9781	21.464	11.5132	17.5509	12.944	-0.499867	normal	-1.25721	down	-0.748275	down	[Q]	Secondary metabolites biosynthesis, transport and catabolism	Biological Process: fatty acid biosynthetic process (GO:0006633);; Biological Process: lipid biosynthetic process (GO:0008610);; Cellular Component: membrane (GO:0016020);; Molecular Function: transferase activity, transferring acyl groups (GO:0016746);; Molecular Function: transferase activity, transferring acyl groups other than amino-acyl groups (GO:0016747);;	K15397|0|csv:101215310|K15397 3-ketoacyl-CoA synthase [EC:2.3.1.199] | (RefSeq) 3-ketoacyl-CoA synthase 6-like	Fatty acid elongation (ko00062)	--	--	FAE1/Type III polyketide synthase-like protein;; 3-Oxoacyl-[acyl-carrier-protein (ACP)] synthase III C terminal;; Chalcone and stilbene synthases, C-terminal domain	3-ketoacyl-CoA synthase 6 OS=Arabidopsis thaliana OX=3702 GN=CUT1 PE=1 SV=1	PREDICTED: 3-ketoacyl-CoA synthase 6-like [Cucumis sativus]
Csa3G182110	115.94	87.4056	97.1133	81.0078	77.0068	79.5352	46.234	58.9085	50.5797	-0.334188	normal	-1.00348	down	-0.661721	down	--	--	Cellular Component: extracellular region (GO:0005576);; Cellular Component: endosome (GO:0005768);; Cellular Component: Golgi apparatus (GO:0005794);; Cellular Component: trans-Golgi network (GO:0005802);;	--	--	[R]	General function prediction only	Glycosyl transferase family 90	--	PREDICTED: protein O-glucosyltransferase 1-like [Cucumis sativus]
Csa3G183330	977.917	865.754	858.704	733.603	809.249	779.499	408.203	531.65	394.788	-0.206532	normal	-1.07008	down	-0.856019	down	--	--	Biological Process: embryo development ending in seed dormancy (GO:0009793);; Biological Process: trichome morphogenesis (GO:0010090);; Biological Process: cutin biosynthetic process (GO:0010143);; Molecular Function: anthranilate N-benzoyltransferase activity (GO:0047672);; Biological Process: epidermis morphogenesis (GO:0048730);; Biological Process: localization (GO:0051179);;	K19747|0|csv:101214239|K19747 BAHD acyltransferase [EC:2.3.1.-] | (RefSeq) BAHD acyltransferase DCR	--	--	--	Transferase family	BAHD acyltransferase DCR OS=Arabidopsis thaliana OX=3702 GN=DCR PE=2 SV=1	PREDICTED: BAHD acyltransferase DCR [Cucumis sativus]
Csa3G232960	34.6682	28.468	30.518	25.2434	27.6378	26.9178	18.6944	12.4539	19.8626	-0.220947	normal	-0.942566	down	-0.713287	down	--	--	Cellular Component: Golgi apparatus (GO:0005794);; Molecular Function: acetylglucosaminyltransferase activity (GO:0008375);; Cellular Component: integral component of membrane (GO:0016021);; Biological Process: carbohydrate biosynthetic process (GO:0016051);; Molecular Function: protein xylosyltransferase activity (GO:0030158);;	--	--	[G]	Carbohydrate transport and metabolism	Core-2/I-Branching enzyme	Beta-glucuronosyltransferase GlcAT14B OS=Arabidopsis thaliana OX=3702 GN=GLCAT14B PE=2 SV=1	PREDICTED: xylosyltransferase 1 [Cucumis sativus]
Csa3G238740	43.5151	32.3024	33.7893	30.0934	30.5705	30.8602	17.902	19.9895	19.0856	-0.246238	normal	-0.997833	down	-0.744133	down	--	--	--	--	--	--	--	--	Protein ABIL2 OS=Arabidopsis thaliana OX=3702 GN=ABIL2 PE=2 SV=1	hypothetical protein Csa_3G238740 [Cucumis sativus]
Csa3G331330	3.85796	7.33456	5.27195	7.23095	6.91059	5.03497	2.42402	1.59385	0.996048	0.242006	normal	-1.75351	down	-1.9879	down	--	--	--	--	--	--	--	Pathogenesis-related protein Bet v I family	MLP-like protein 28 OS=Arabidopsis thaliana OX=3702 GN=MLP28 PE=1 SV=1	PREDICTED: MLP-like protein 28 [Cucumis sativus]
Csa3G357110	16.8831	14.3166	10.9979	11.3563	11.6559	9.15662	5.36397	4.77694	5.57312	-0.380243	normal	-1.48435	down	-1.09637	down	--	--	Biological Process: cellular process (GO:0009987);; Biological Process: single-organism process (GO:0044699);;	--	--	--	--	AP2 domain	Ethylene-responsive transcription factor CRF4 OS=Arabidopsis thaliana OX=3702 GN=CRF4 PE=1 SV=2	PREDICTED: ethylene-responsive transcription factor CRF4 [Cucumis sativus]
Csa3G374190	40.3541	31.6119	32.0625	28.236	32.0866	29.3709	19.4337	18.4688	14.7674	-0.204639	normal	-1.04178	down	-0.829743	down	[K]	Transcription	Biological Process: response to molecule of bacterial origin (GO:0002237);; Biological Process: developmental process involved in reproduction (GO:0003006);; Molecular Function: protein binding (GO:0005515);; Cellular Component: nucleus (GO:0005634);; Biological Process: signal transduction (GO:0007165);; Biological Process: metabolic process (GO:0008152);; Biological Process: response to light s…	--	--	[R]	General function prediction only	Leucine rich repeat;; Leucine Rich repeats (2 copies);; Leucine Rich Repeat;; Leucine Rich repeat	Protein TOO MANY MOUTHS OS=Arabidopsis thaliana OX=3702 GN=TMM PE=1 SV=1	PREDICTED: piriformospora indica-insensitive protein 2 [Cucumis sativus]
Csa3G416660	9.89158	7.45897	9.08993	10.2295	11.23	10.2052	5.02742	7.14386	6.00451	0.270241	normal	-0.601532	down	-0.8633	down	[QV]	Secondary metabolites biosynthesis, transport and catabolism;; Defense mechanisms	Molecular Function: monooxygenase activity (GO:0004497);; Molecular Function: oxidoreductase activity, acting on paired donors, with incorporation or reduction of molecular oxygen (GO:0016705);; Molecular Function: metal ion binding (GO:0046872);;	--	--	[QI]	Secondary metabolites biosynthesis, transport and catabolism;; Lipid transport and metabolism	Cytochrome P450	Taxadiene 5-alpha hydroxylase OS=Taxus cuspidata OX=99806 PE=1 SV=2	PREDICTED: taxadiene 5-alpha hydroxylase-like [Cucumis sativus]
Csa3G417720	22.3389	22.9783	20.2995	21.4077	19.3359	21.1247	10.3293	12.5296	9.13117	-0.0717593	normal	-1.09025	down	-1.01102	down	--	--	--	--	--	--	--	--	--	hypothetical protein Csa_3G417720 [Cucumis sativus]
Csa3G457670	21.9879	20.5585	25.3545	15.2611	16.3442	22.8036	7.46906	9.12909	9.96995	-0.307334	normal	-1.41022	down	-1.09463	down	--	--	Molecular Function: binding (GO:0005488);;	--	--	[K]	Transcription	GATA zinc finger	GATA transcription factor 9 OS=Arabidopsis thaliana OX=3702 GN=GATA9 PE=2 SV=1	PREDICTED: GATA transcription factor 4-like [Cucumis sativus]
Csa3G556210	18.958	35.7923	26.5494	14.9602	36.6295	24.0622	17.3877	14.2358	16.8308	-0.0619151	normal	-0.809656	down	-0.738104	down	[I]	Lipid transport and metabolism	Biological Process: glycerol metabolic process (GO:0006071);; Biological Process: lipid metabolic process (GO:0006629);; Molecular Function: glycerophosphodiester phosphodiesterase activity (GO:0008889);; Cellular Component: plastid (GO:0009536);; Biological Process: cellular phosphate ion homeostasis (GO:0030643);; Biological Process: response to cadmium ion (GO:0046686);; Molecular Function: gl…	--	--	[R]	General function prediction only	Glycerophosphoryl diester phosphodiesterase family	Glycerophosphodiester phosphodiesterase GDPD1, chloroplastic OS=Arabidopsis thaliana OX=3702 GN=GDPD1 PE=1 SV=1	PREDICTED: glycerophosphodiester phosphodiesterase GDPD1, chloroplastic [Cucumis sativus]
Csa3G611330	66.7068	51.9328	57.7238	55.8723	56.7166	61.4689	37.1963	38.3085	34.2902	-0.00955303	normal	-0.744697	down	-0.727641	down	--	--	Cellular Component: endosome (GO:0005768);; Cellular Component: trans-Golgi network (GO:0005802);; Biological Process: unidimensional cell growth (GO:0009826);; Biological Process: salicylic acid mediated signaling pathway (GO:0009863);; Biological Process: xyloglucan biosynthetic process (GO:0009969);; Biological Process: endomembrane system organization (GO:0010256);; Molecular Function: transf…	K20888|0|csv:101204813|K20888 xyloglucan galactosyltransferase MUR3 [EC:2.4.1.-] | (RefSeq) xyloglucan galactosyltransferase KATAMARI1	--	[GMW]	Carbohydrate transport and metabolism;; Cell wall/membrane/envelope biogenesis;; Extracellular structures	Exostosin family	Xyloglucan galactosyltransferase MUR3 OS=Arabidopsis thaliana OX=3702 GN=MUR3 PE=1 SV=1	PREDICTED: xyloglucan galactosyltransferase KATAMARI1 [Cucumis sativus]
Csa3G698500	41.3317	24.1224	36.8401	27.9937	21.1612	30.4871	14.0738	13.2045	18.169	-0.351629	normal	-1.23584	down	-0.876088	down	[QV]	Secondary metabolites biosynthesis, transport and catabolism;; Defense mechanisms	Molecular Function: binding (GO:0005488);; Molecular Function: oxidoreductase activity (GO:0016491);;	--	--	[Q]	Secondary metabolites biosynthesis, transport and catabolism	Cytochrome P450	3,9-dihydroxypterocarpan 6A-monooxygenase OS=Glycine max OX=3847 GN=CYP93A1 PE=1 SV=1	hypothetical protein Csa_3G698500 [Cucumis sativus]
Csa3G698510	34.5484	20.4569	37.1872	23.5693	18.0922	29.119	13.0674	11.2109	14.4208	-0.37339	normal	-1.31617	down	-0.934735	down	--	--	Molecular Function: monooxygenase activity (GO:0004497);; Molecular Function: binding (GO:0005488);; Molecular Function: iron ion binding (GO:0005506);; Molecular Function: electron carrier activity (GO:0009055);; Molecular Function: oxidoreductase activity (GO:0016491);; Molecular Function: oxidoreductase activity, acting on paired donors, with incorporation or reduction of molecular oxygen (GO:…	--	--	[Q]	Secondary metabolites biosynthesis, transport and catabolism	Cytochrome P450	Cytochrome P450 705A5 OS=Arabidopsis thaliana OX=3702 GN=CYP705A5 PE=2 SV=1	hypothetical protein Csa_3G698510 [Cucumis sativus]
Csa3G730160	16.8199	12.8337	10.2281	12.859	11.6575	11.6687	7.09767	7.56022	4.49773	-0.131207	normal	-1.11556	down	-0.977611	down	--	--	Biological Process: cellular metabolic process (GO:0044237);;	--	--	--	--	Transcriptional repressor, ovate;; DNA-binding domain	Transcription repressor OFP4 OS=Arabidopsis thaliana OX=3702 GN=OFP4 PE=1 SV=1	PREDICTED: transcription repressor OFP2-like [Cucumis sativus]
Csa3G731160	8.11642	6.85933	8.66816	7.09668	10.0767	7.40339	1.02201	1.45186	1.75017	0.0697866	normal	-2.53504	down	-2.59537	down	[Q]	Secondary metabolites biosynthesis, transport and catabolism	Molecular Function: iron ion binding (GO:0005506);; Molecular Function: oxidoreductase activity, acting on paired donors, with incorporation or reduction of molecular oxygen, 2-oxoglutarate as one donor, and incorporation of one atom each of oxygen into both donors (GO:0016706);; Biological Process: oxidation-reduction process (GO:0055114);; Biological Process: response to karrikin (GO:0080167);;	--	--	[QR]	Secondary metabolites biosynthesis, transport and catabolism;; General function prediction only	2OG-Fe(II) oxygenase superfamily;; non-haem dioxygenase in morphine synthesis N-terminal	Probable 2-oxoglutarate-dependent dioxygenase At3g111800 OS=Arabidopsis thaliana OX=3702 GN=At3g11180 PE=2 SV=1	PREDICTED: leucoanthocyanidin dioxygenase-like [Cucumis sativus]
Csa3G733360	17.0997	10.9527	9.52994	11.9575	9.63195	10.3402	5.27006	5.41392	4.46164	-0.229893	normal	-1.3749	down	-1.13839	down	--	--	Biological Process: response to reactive oxygen species (GO:0000302);; Cellular Component: mitochondrion (GO:0005739);; Biological Process: photoperiodism (GO:0009648);; Cellular Component: chloroplast inner membrane (GO:0009706);; Biological Process: leaf development (GO:0048366);;	--	--	--	--	Protein RETICULATA-related	Protein RETICULATA-RELATED 1, chloroplastic OS=Arabidopsis thaliana OX=3702 GN=RER1 PE=1 SV=1	PREDICTED: uncharacterized protein LOC101202748 [Cucumis sativus]
Csa3G734860	389.533	291.463	340.327	237.614	249.673	276.054	88.8004	115.863	107.217	-0.411398	normal	-1.77318	down	-1.35407	down	[IQR]	Lipid transport and metabolism;; Secondary metabolites biosynthesis, transport and catabolism;; General function prediction only	Biological Process: pollen tube growth (GO:0009860);; Molecular Function: protochlorophyllide reductase activity (GO:0016630);; Biological Process: oxidation-reduction process (GO:0055114);;	--	--	[Q]	Secondary metabolites biosynthesis, transport and catabolism	short chain dehydrogenase;; Enoyl-(Acyl carrier protein) reductase;; KR domain;; NAD dependent epimerase/dehydratase family	Short-chain dehydrogenase TIC 32, chloroplastic OS=Arabidopsis thaliana OX=3702 GN=TIC32 PE=2 SV=1	PREDICTED: short-chain dehydrogenase TIC 32, chloroplastic [Cucumis sativus]
Csa3G734890	3.35213	4.44764	2.88471	2.288	2.71062	4.90812	1.40513	1.97176	1.48576	-0.103342	normal	-1.1785	down	-1.06874	down	--	--	--	--	--	--	--	--	--	hypothetical protein Csa_3G734890 [Cucumis sativus]
Csa3G740080	537.371	450.409	559.9	530.941	528.784	531.029	341.443	315.183	268.233	0.0518553	normal	-0.801713	down	-0.845604	down	[G]	Carbohydrate transport and metabolism	Molecular Function: adenosine kinase activity (GO:0004001);; Molecular Function: copper ion binding (GO:0005507);; Cellular Component: plasma membrane (GO:0005886);; Biological Process: purine ribonucleoside salvage (GO:0006166);; Biological Process: AMP biosynthetic process (GO:0006167);; Cellular Component: chloroplast (GO:0009507);; Biological Process: phosphorylation (GO:0016310);; Molecular …	K00856|0|csv:101218678|K00856 adenosine kinase [EC:2.7.1.20] | (RefSeq) adenosine kinase 2	Purine metabolism (ko00230)	[G]	Carbohydrate transport and metabolism	pfkB family carbohydrate kinase	Adenosine kinase 2 OS=Arabidopsis thaliana OX=3702 GN=ADK2 PE=1 SV=1	PREDICTED: adenosine kinase 2 [Cucumis sativus]
Csa3G741330	1.96268	3.75272	2.22215	3.32068	2.21452	2.43229	1.62997	1.35709	0.87866	0.0246934	normal	-1.08476	down	-1.10264	down	[G]	Carbohydrate transport and metabolism	Molecular Function: hydrolase activity, hydrolyzing O-glycosyl compounds (GO:0004553);; Cellular Component: cell wall (GO:0005618);; Biological Process: cellular glucan metabolic process (GO:0006073);; Molecular Function: xyloglucan:xyloglucosyl transferase activity (GO:0016762);; Biological Process: cell wall macromolecule catabolic process (GO:0016998);; Biological Process: cell wall biogenesis…	K08235|0|csv:101221682|K08235 xyloglucan:xyloglucosyl transferase [EC:2.4.1.207] | (RefSeq) probable xyloglucan endotransglucosylase/hydrolase protein 32	--	--	--	Glycosyl hydrolases family 16;; Xyloglucan endo-transglycosylase (XET) C-terminus	Probable xyloglucan endotransglucosylase/hydrolase protein 32 OS=Arabidopsis thaliana OX=3702 GN=XTH32 PE=2 SV=1	putative xyloglucan endotransglucosylase/hydrolase [Cucumis sativus]
Csa3G745000	5.44115	3.35842	3.75535	3.23915	2.99643	3.77225	2.40002	2.02895	1.89148	-0.318462	normal	-1.05323	down	-0.72758	down	--	--	Biological Process: metabolic process (GO:0008152);; Molecular Function: transferase activity, transferring glycosyl groups (GO:0016757);; Molecular Function: UDP-glucosyltransferase activity (GO:0035251);;	K13496|0|csv:101218679|K13496 UDP-glucosyl transferase 73C [EC:2.4.1.-] | (RefSeq) anthocyanidin 3-O-glucosyltransferase 4-like	--	[GC]	Carbohydrate transport and metabolism;; Energy production and conversion	UDP-glucoronosyl and UDP-glucosyl transferase	UDP-glycosyltransferase 73C1 OS=Arabidopsis thaliana OX=3702 GN=UGT73C1 PE=2 SV=1	hypothetical protein Csa_3G745000 [Cucumis sativus]
Csa3G748180	1.00502	1.56881	0.970942	0.837902	1.15849	1.08472	0.385429	0.366951	0.477546	-0.178356	normal	-1.56404	down	-1.37811	down	--	--	Molecular Function: catalytic activity (GO:0003824);;	--	--	--	--	--	--	PREDICTED: interaptin [Cucumis sativus]
Csa3G748220	185.084	162.343	155.11	151.841	152.738	134.676	80.6458	79.4142	73.2572	-0.182432	normal	-1.1669	down	-0.976782	down	--	--	Molecular Function: transcription regulatory region sequence-specific DNA binding (GO:0000976);; Molecular Function: transcription factor activity, sequence-specific DNA binding (GO:0003700);; Cellular Component: nucleus (GO:0005634);; Biological Process: regulation of transcription, DNA-templated (GO:0006355);; Molecular Function: sequence-specific DNA binding (GO:0043565);; Biological Process: …	--	--	[K]	Transcription	Homeobox domain;; Homeobox associated leucine zipper;; Homeobox KN domain	Putative homeobox-leucine zipper protein ATHB-51 OS=Arabidopsis thaliana OX=3702 GN=ATHB-51 PE=2 SV=2	PREDICTED: homeobox-leucine zipper protein ATHB-22-like isoform X1 [Cucumis melo]
Csa3G777680	9.21955	5.8842	4.69396	8.05337	5.56715	2.64116	1.90292	1.85948	1.25758	-0.273603	normal	-2.0371	down	-1.75701	down	--	--	--	--	--	--	--	--	Probable F-box protein At2g36090 OS=Arabidopsis thaliana OX=3702 GN=At2g36090 PE=2 SV=1	PREDICTED: probable F-box protein At1g60180 [Cucumis sativus]
Csa3G778210	21.2285	17.7683	17.2809	18.2126	16.7675	16.6735	9.82769	10.429	8.1923	-0.112042	normal	-1.04261	down	-0.923097	down	--	--	Molecular Function: carboxypeptidase activity (GO:0004180);; Biological Process: proteolysis (GO:0006508);; Molecular Function: serine-type peptidase activity (GO:0008236);; Cellular Component: cytoplasmic vesicle (GO:0016023);;	K01285|0|csv:101203128|K01285 lysosomal Pro-X carboxypeptidase [EC:3.4.16.2] | (RefSeq) lysosomal Pro-X carboxypeptidase-like	--	[OR]	Posttranslational modification, protein turnover, chaperones;; General function prediction only	Serine carboxypeptidase S28	Probable serine protease EDA2 OS=Arabidopsis thaliana OX=3702 GN=EDA2 PE=2 SV=2	PREDICTED: lysosomal Pro-X carboxypeptidase-like [Cucumis sativus]
Csa3G780530	5.15249	3.93048	5.6093	5.65204	4.4569	6.18893	1.71288	2.08566	2.6073	0.164654	normal	-1.25586	down	-1.41178	down	--	--	--	--	--	--	--	--	--	hypothetical protein Csa_3G780530 [Cucumis sativus]
Csa3G806800	69.9322	53.3894	64.2262	67.0732	71.5939	77.8179	30.7982	43.1481	41.1517	0.21653	normal	-0.765667	down	-0.974165	down	[Z]	Cytoskeleton	Molecular Function: ATP binding (GO:0005524);; Cellular Component: cell wall (GO:0005618);; Cellular Component: nucleus (GO:0005634);; Cellular Component: cytoplasm (GO:0005737);; Cellular Component: cytoskeleton (GO:0005856);; Cellular Component: plasma membrane (GO:0005886);; Biological Process: root hair elongation (GO:0048767);;	K10355|0|pxb:103958921|K10355 actin, other eukaryote | (RefSeq) actin-like	--	[Z]	Cytoskeleton	Actin	Actin OS=Gossypium hirsutum OX=3635 PE=3 SV=1	PREDICTED: actin [Cucumis sativus]
Csa3G821040	5.87883	2.62952	5.37699	3.09223	3.74371	4.23934	2.08802	2.27001	1.99034	-0.321118	normal	-1.18825	down	-0.858733	down	--	--	Biological Process: positive regulation of cell proliferation (GO:0008284);; Biological Process: cellular response to auxin stimulus (GO:0071365);;	--	--	--	--	--	--	hypothetical protein Csa_3G821040 [Cucumis sativus]
Csa3G822510	75.1089	58.1248	67.652	67.4575	70.4536	74.8179	47.6605	48.4714	42.2147	0.0569436	normal	-0.612066	down	-0.661407	down	--	--	Molecular Function: DNA binding (GO:0003677);; Molecular Function: DNA topoisomerase type II (ATP-hydrolyzing) activity (GO:0003918);; Molecular Function: ATP binding (GO:0005524);; Cellular Component: chromosome (GO:0005694);; Cellular Component: plasma membrane (GO:0005886);; Biological Process: DNA topological change (GO:0006265);; Biological Process: purine nucleobase transport (GO:0006863);;…	--	--	[GE]	Carbohydrate transport and metabolism;; Amino acid transport and metabolism	Triose-phosphate Transporter family;; UAA transporter family;; EamA-like transporter family	Probable sugar phosphate/phosphate translocator At3g10290 OS=Arabidopsis thaliana OX=3702 GN=At3g10290 PE=3 SV=1	PREDICTED: probable sugar phosphate/phosphate translocator At5g04160 [Cucumis sativus]
Csa3G824850	157.379	123.917	140.668	153.388	145.624	145.886	73.8318	87.5735	85.631	0.0869033	normal	-0.833733	down	-0.912673	down	--	--	Molecular Function: DNA binding (GO:0003677);; Molecular Function: chromatin binding (GO:0003682);; Molecular Function: transcription factor activity, sequence-specific DNA binding (GO:0003700);; Cellular Component: nucleus (GO:0005634);; Biological Process: regulation of transcription, DNA-templated (GO:0006355);; Biological Process: response to salt stress (GO:0009651);; Biological Process: res…	K09422|1.12229e-141|csv:101212616|K09422 myb proto-oncogene protein, plant | (RefSeq) transcription factor MYB76	--	[K]	Transcription	Myb-like DNA-binding domain;; Myb-like DNA-binding domain	Transcription factor MYB106 OS=Arabidopsis thaliana OX=3702 GN=MYB106 PE=2 SV=1	PREDICTED: transcription factor MYB76 [Cucumis sativus]
Csa3G826650	1028.81	836.355	1057.94	866.901	892.269	990.25	499.663	520.763	508.369	-0.0772334	normal	-0.995325	down	-0.910008	down	[G]	Carbohydrate transport and metabolism	Molecular Function: silicate transmembrane transporter activity (GO:0015115);; Biological Process: silicate transport (GO:0015708);; Cellular Component: integral component of membrane (GO:0016021);; Cellular Component: Casparian strip (GO:0048226);;	K09874|1.99475e-180|csv:101205456|K09874 aquaporin NIP | (RefSeq) aquaporin NIP2-1-like	--	[G]	Carbohydrate transport and metabolism	Major intrinsic protein	Aquaporin NIP2-1 OS=Zea mays OX=4577 GN=NIP2-1 PE=2 SV=2	hypothetical protein Csa_3G826650 [Cucumis sativus]
Csa3G829130	1.2815	0.986122	5.27174	1.36689	1.42952	3.55813	1.14388	0.854291	1.39878	-0.227043	normal	-1.19888	down	-0.959731	down	[E]	Amino acid transport and metabolism	Cellular Component: plasma membrane (GO:0005886);; Biological Process: ion transport (GO:0006811);; Biological Process: oligopeptide transport (GO:0006857);; Biological Process: response to nematode (GO:0009624);; Molecular Function: ion transmembrane transporter activity (GO:0015075);; Molecular Function: amino acid transmembrane transporter activity (GO:0015171);; Cellular Component: membrane (…	--	--	[E]	Amino acid transport and metabolism	POT family;; Major Facilitator Superfamily	Protein NRT1/ PTR FAMILY 5.8 OS=Arabidopsis thaliana OX=3702 GN=NPF5.8 PE=2 SV=1	PREDICTED: protein NRT1/ PTR FAMILY 5.8-like [Cucumis sativus]
Csa3G829250	22.3974	14.647	20.0092	10.9894	13.5931	16.691	1.72962	3.2332	1.81847	-0.460776	normal	-3.12856	down	-2.66044	down	[Q]	Secondary metabolites biosynthesis, transport and catabolism	Biological Process: fatty acid alpha-oxidation (GO:0001561);; Molecular Function: peroxidase activity (GO:0004601);; Biological Process: iron ion transport (GO:0006826);; Biological Process: response to oxidative stress (GO:0006979);; Biological Process: cell death (GO:0008219);; Biological Process: systemic acquired resistance (GO:0009627);; Biological Process: response to abscisic acid (GO:0009…	K10529|0|csv:101218631|K10529 alpha-dioxygenase [EC:1.-.-.-] | (RefSeq) alpha-dioxygenase 1-like	alpha-Linolenic acid metabolism (ko00592)	[R]	General function prediction only	Animal haem peroxidase	Alpha-dioxygenase 1 OS=Arabidopsis thaliana OX=3702 GN=DOX1 PE=1 SV=1	PREDICTED: alpha-dioxygenase 1-like [Cucumis sativus]
Csa3G840350	92.3699	71.4884	84.7858	67.4588	64.8394	79.6024	46.1304	45.8638	48.0193	-0.22344	normal	-0.894238	down	-0.663142	down	[M]	Cell wall/membrane/envelope biogenesis	Molecular Function: protein serine/threonine kinase activity (GO:0004674);; Molecular Function: protein tyrosine kinase activity (GO:0004713);; Molecular Function: ATP binding (GO:0005524);; Biological Process: protein phosphorylation (GO:0006468);; Cellular Component: intracellular part (GO:0044424);; Biological Process: single-organism cellular process (GO:0044763);;	--	--	[R]	General function prediction only	Protein kinase domain;; Protein tyrosine kinase	Protein kinase PVPK-1 OS=Phaseolus vulgaris OX=3885 PE=2 SV=1	PREDICTED: protein kinase PVPK-1 [Cucumis sativus]
Csa3G852480	5.82344	3.94198	4.81149	6.22721	4.87765	4.58507	1.9821	2.62635	1.4857	0.112174	normal	-1.31936	down	-1.4235	down	[G]	Carbohydrate transport and metabolism	Biological Process: metabolic process (GO:0008152);; Molecular Function: hydrolase activity, acting on glycosyl bonds (GO:0016798);; Biological Process: organic substance metabolic process (GO:0071704);;	K05350|0|csv:101215621|K05350 beta-glucosidase [EC:3.2.1.21] | (RefSeq) beta-glucosidase 18-like	Cyanoamino acid metabolism (ko00460);; Starch and sucrose metabolism (ko00500);; Phenylpropanoid biosynthesis (ko00940)	[G]	Carbohydrate transport and metabolism	Glycosyl hydrolase family 1	Beta-glucosidase 18 OS=Oryza sativa subsp. japonica OX=39947 GN=BGLU18 PE=3 SV=2	hypothetical protein Csa_3G852480 [Cucumis sativus]
Csa3G857050	2.42714	2.09631	2.02387	1.63775	2.06807	2.58619	1.06764	0.887751	1.0296	-0.0368896	normal	-1.18159	down	-1.13732	down	[G]	Carbohydrate transport and metabolism	Molecular Function: sugar:proton symporter activity (GO:0005351);; Cellular Component: Golgi apparatus (GO:0005794);; Cellular Component: plasma membrane (GO:0005886);; Biological Process: jasmonic acid metabolic process (GO:0009694);; Cellular Component: plant-type vacuole membrane (GO:0009705);; Biological Process: response to jasmonic acid (GO:0009753);; Biological Process: positive regulation…	K08145|0|csv:101203175|K08145 MFS transporter, SP family, solute carrier family 2 (facilitated glucose transporter), member 8 | (RefSeq) sugar transporter ERD6-like 6	--	[R]	General function prediction only	Sugar (and other) transporter;; Major Facilitator Superfamily	Sugar transporter ERD6-like 6 OS=Arabidopsis thaliana OX=3702 GN=At1g75220 PE=1 SV=1	PREDICTED: sugar transporter ERD6-like 6 [Cucumis sativus]
Csa3G859730	34.9188	32.6068	31.1918	45.1652	37.3219	28.012	21.8853	21.7282	14.9451	0.177798	normal	-0.809802	down	-0.979948	down	[I]	Lipid transport and metabolism	Cellular Component: nucleus (GO:0005634);; Cellular Component: cytoplasm (GO:0005737);; Biological Process: protein targeting to membrane (GO:0006612);; Biological Process: response to stress (GO:0006950);; Molecular Function: S-adenosylmethionine-dependent methyltransferase activity (GO:0008757);; Biological Process: response to water deprivation (GO:0009414);; Biological Process: response to wo…	K08241|0|csv:101220850|K08241 jasmonate O-methyltransferase [EC:2.1.1.141] | (RefSeq) jasmonate O-methyltransferase	alpha-Linolenic acid metabolism (ko00592)	--	--	SAM dependent carboxyl methyltransferase	Jasmonate O-methyltransferase OS=Arabidopsis thaliana OX=3702 GN=JMT PE=1 SV=3	PREDICTED: jasmonate O-methyltransferase [Cucumis sativus]
Csa3G881610	20.4646	18.8648	17.4737	16.4318	16.9009	18.8682	12.548	11.2176	12.3309	-0.10303	normal	-0.706479	down	-0.595797	down	--	--	Cellular Component: extracellular region (GO:0005576);; Cellular Component: plasma membrane (GO:0005886);;	--	--	--	--	Protein of unknown function (DUF1218)	--	PREDICTED: uncharacterized protein LOC101222453 [Cucumis sativus]
Csa3G881700	7.91399	7.22922	5.78157	4.7167	4.01891	7.21547	3.08208	2.39081	3.808	-0.379935	normal	-1.23571	down	-0.848739	down	--	--	Biological Process: very long-chain fatty acid metabolic process (GO:0000038);; Molecular Function: catalytic activity (GO:0003824);; Cellular Component: nucleus (GO:0005634);; Cellular Component: mitochondrion (GO:0005739);; Cellular Component: plasma membrane (GO:0005886);; Biological Process: cuticle hydrocarbon biosynthetic process (GO:0006723);; Biological Process: post-embryonic development…	--	--	--	--	--	Flowering-promoting factor 1-like protein 1 OS=Arabidopsis thaliana OX=3702 GN=FLP1 PE=2 SV=2	PREDICTED: flowering-promoting factor 1-like protein 2 [Cucumis sativus]
Csa3G889780	101.273	83.1648	92.1476	89.5738	100.649	116.181	46.4146	60.8127	49.0234	0.15744	normal	-0.883223	down	-1.03314	down	--	--	Cellular Component: plant-type cell wall (GO:0009505);; Biological Process: response to brassinosteroid (GO:0009741);;	--	--	--	--	Phosphate-induced protein 1 conserved region	Protein EXORDIUM-like 1 OS=Arabidopsis thaliana OX=3702 GN=EXL1 PE=2 SV=1	PREDICTED: protein EXORDIUM-like 1 [Cucumis sativus]
Csa3G889850	3.59638	3.34918	3.02922	2.27916	2.43748	2.62774	0.956011	1.12349	0.704667	-0.424187	normal	-1.89096	down	-1.45959	down	--	--	Cellular Component: nucleosome (GO:0000786);; Molecular Function: DNA binding (GO:0003677);; Cellular Component: nucleus (GO:0005634);; Biological Process: nucleosome assembly (GO:0006334);; Molecular Function: protein heterodimerization activity (GO:0046982);;	--	--	--	--	GDP-fucose protein O-fucosyltransferase	O-fucosyltransferase 7 OS=Arabidopsis thaliana OX=3702 GN=OFUT7 PE=2 SV=1	PREDICTED: uncharacterized protein At1g04910-like isoform X2 [Cucumis sativus]
Csa3G902310	12.6829	14.2678	13.6621	8.49829	8.91914	12.7351	4.33689	5.28243	5.74929	-0.416145	normal	-1.45709	down	-1.03315	down	--	--	Molecular Function: receptor activity (GO:0004872);; Cellular Component: nucleus (GO:0005634);; Biological Process: tryptophan catabolic process (GO:0006569);; Biological Process: indoleacetic acid biosynthetic process (GO:0009684);; Biological Process: abscisic acid-activated signaling pathway (GO:0009738);; Molecular Function: abscisic acid binding (GO:0010427);; Biological Process: glucosinola…	K14496|3.08658e-143|csv:101218875|K14496 abscisic acid receptor PYR/PYL family | (RefSeq) abscisic acid receptor PYR1-like	Plant hormone signal transduction (ko04075)	--	--	Polyketide cyclase / dehydrase and lipid transport;; Polyketide cyclase / dehydrase and lipid transport	Abscisic acid receptor PYR1 OS=Arabidopsis thaliana OX=3702 GN=PYR1 PE=1 SV=1	PREDICTED: abscisic acid receptor PYR1-like [Cucumis sativus]
Csa3G902360	13.0465	12.5552	12.7571	8.58518	8.9213	10.0794	5.5869	6.06154	5.23587	-0.514621	normal	-1.32258	down	-0.800542	down	--	--	Molecular Function: transporter activity (GO:0005215);; Cellular Component: mitochondrion (GO:0005739);; Cellular Component: mitochondrial inner membrane (GO:0005743);; Biological Process: mitochondrial transport (GO:0006839);; Cellular Component: chloroplast (GO:0009507);; Biological Process: ornithine transport (GO:0015822);; Cellular Component: integral component of membrane (GO:0016021);; Bio…	K15109|0|csv:101219593|K15109 solute carrier family 25 (mitochondrial carnitine/acylcarnitine transporter), member 20/29 | (RefSeq) mitochondrial carnitine/acylcarnitine carrier-like protein	--	[C]	Energy production and conversion	Mitochondrial carrier protein	Mitochondrial carnitine/acylcarnitine carrier-like protein OS=Arabidopsis thaliana OX=3702 GN=BOU PE=1 SV=1	hypothetical protein Csa_3G902360 [Cucumis sativus]
Csa3G902380	16.7992	16.3064	23.2973	17.7172	17.2494	17.1548	9.25048	9.98534	13.0729	-0.0981521	normal	-0.861824	down	-0.754118	down	--	--	Biological Process: response to brassinosteroid (GO:0009741);;	--	--	--	--	--	--	PREDICTED: uncharacterized protein LOC105435042 [Cucumis sativus]
Csa4G000830	27.9738	26.0865	34.1271	23.0382	23.8485	27.3238	14.5099	11.865	14.3588	-0.234475	normal	-1.17017	down	-0.927047	down	--	--	--	--	--	--	--	--	--	hypothetical protein Csa_4G000830 [Cucumis sativus]
Csa4G001890	117.764	110.166	81.2547	80.3161	75.3198	65.9572	29.9023	28.4175	17.5923	-0.469011	normal	-2.08265	down	-1.60704	down	[HR]	Coenzyme transport and metabolism;; General function prediction only	Molecular Function: epoxide hydrolase activity (GO:0004301);; Cellular Component: peroxisome (GO:0005777);; Cellular Component: cytosol (GO:0005829);; Biological Process: metabolic process (GO:0008152);; Molecular Function: transferase activity (GO:0016740);;	--	--	[I]	Lipid transport and metabolism	alpha/beta hydrolase fold;; Alpha/beta hydrolase family;; Serine aminopeptidase, S33	--	PREDICTED: bifunctional epoxide hydrolase 2-like [Cucumis sativus]
Csa4G001910	78.3948	72.8552	83.2093	64.0988	72.5523	69.9502	26.0729	36.3385	40.5979	-0.169041	normal	-1.24576	down	-1.06793	down	[HR]	Coenzyme transport and metabolism;; General function prediction only	Molecular Function: epoxide hydrolase activity (GO:0004301);; Cellular Component: peroxisome (GO:0005777);; Cellular Component: cytosol (GO:0005829);; Molecular Function: transferase activity (GO:0016740);;	--	--	[I]	Lipid transport and metabolism	alpha/beta hydrolase fold;; Alpha/beta hydrolase family;; Serine aminopeptidase, S33	Proline iminopeptidase OS=Arabidopsis thaliana OX=3702 GN=PIP PE=2 SV=3	PREDICTED: bifunctional epoxide hydrolase 2-like [Cucumis sativus]
Csa4G001920	29.9351	27.7331	26.7407	29.429	28.924	24.822	16.9761	18.3937	19.4366	-0.00767031	normal	-0.682447	down	-0.666587	down	[HR]	Coenzyme transport and metabolism;; General function prediction only	Molecular Function: epoxide hydrolase activity (GO:0004301);; Molecular Function: non-membrane spanning protein tyrosine kinase activity (GO:0004715);; Cellular Component: peroxisome (GO:0005777);; Cellular Component: cytosol (GO:0005829);; Biological Process: metabolic process (GO:0008152);;	--	--	[I]	Lipid transport and metabolism	Alpha/beta hydrolase family;; alpha/beta hydrolase fold;; Serine aminopeptidase, S33	--	PREDICTED: bifunctional epoxide hydrolase 2-like isoform X1 [Cucumis sativus]
Csa4G001970	1.48854	2.13422	1.72082	1.02132	2.27806	1.79865	0.583203	0.697887	0.725139	-0.0506695	normal	-1.44628	down	-1.38692	down	--	--	Molecular Function: DNA binding (GO:0003677);; Molecular Function: transcription factor activity, sequence-specific DNA binding (GO:0003700);; Cellular Component: nucleus (GO:0005634);; Biological Process: regulation of transcription, DNA-templated (GO:0006355);;	K09286|0|csv:101203357|K09286 EREBP-like factor | (RefSeq) ethylene-responsive transcription factor ERF073-like	--	--	--	AP2 domain	Ethylene-responsive transcription factor RAP2-3 OS=Arabidopsis thaliana OX=3702 GN=RAP2-3 PE=1 SV=2	PREDICTED: ethylene-responsive transcription factor ERF073-like [Cucumis sativus]
Csa4G002530	26.0486	23.6275	28.0888	25.7505	25.7765	27.6337	25.0922	9.80665	8.95356	0.0309265	normal	-0.938746	down	-0.962693	down	[M]	Cell wall/membrane/envelope biogenesis	Cellular Component: Golgi apparatus (GO:0005794);; Cellular Component: cytoplasmic vesicle (GO:0016023);; Biological Process: carbohydrate biosynthetic process (GO:0016051);; Molecular Function: polygalacturonate 4-alpha-galacturonosyltransferase activity (GO:0047262);;	--	--	--	--	Glycosyl transferase family 8	Probable galacturonosyltransferase-like 7 OS=Arabidopsis thaliana OX=3702 GN=GATL7 PE=2 SV=1	PREDICTED: probable galacturonosyltransferase-like 7 [Cucumis sativus]
Csa4G006100	13.7948	7.1202	12.8921	7.12908	7.13229	7.76736	0.602845	3.04549	0.396214	-0.578448	normal	-3.477	down	-2.89154	down	[I]	Lipid transport and metabolism	Biological Process: long-chain fatty acid metabolic process (GO:0001676);; Biological Process: defense response to insect (GO:0002213);; Molecular Function: stearoyl-CoA 9-desaturase activity (GO:0004768);; Biological Process: unsaturated fatty acid biosynthetic process (GO:0006636);; Biological Process: phosphatidylglycerol biosynthetic process (GO:0006655);; Cellular Component: chloroplast (GO:…	K20416|2.13768e-66|csv:101209735|K20416 palmitoyl-[glycerolipid] 7-desaturase [EC:1.14.19.42] | (RefSeq) palmitoyl-monogalactosyldiacylglycerol delta-7 desaturase, chloroplastic-like	--	[I]	Lipid transport and metabolism	Fatty acid desaturase	Palmitoyl-monogalactosyldiacylglycerol delta-7 desaturase, chloroplastic OS=Arabidopsis thaliana OX=3702 GN=ADS3 PE=1 SV=2	hypothetical protein Csa_4G006100 [Cucumis sativus]
Csa4G006120	17.0907	14.7985	14.0139	10.7243	9.82746	12.1848	1.41021	0	1.93933	-0.476637	normal	-3.84242	down	-3.35624	down	[I]	Lipid transport and metabolism	Biological Process: lipid metabolic process (GO:0006629);; Biological Process: fatty acid biosynthetic process (GO:0006633);; Biological Process: isoprenoid biosynthetic process (GO:0008299);; Biological Process: phospholipid biosynthetic process (GO:0008654);; Molecular Function: oxidoreductase activity, acting on paired donors, with oxidation of a pair of donors resulting in the reduction of mo…	K20416|0|csv:101209490|K20416 palmitoyl-[glycerolipid] 7-desaturase [EC:1.14.19.42] | (RefSeq) palmitoyl-monogalactosyldiacylglycerol delta-7 desaturase, chloroplastic-like	--	[I]	Lipid transport and metabolism	Fatty acid desaturase	Palmitoyl-monogalactosyldiacylglycerol delta-7 desaturase, chloroplastic OS=Arabidopsis thaliana OX=3702 GN=ADS3 PE=1 SV=2	PREDICTED: palmitoyl-monogalactosyldiacylglycerol delta-7 desaturase, chloroplastic-like [Cucumis sativus]
Csa4G006140	2279.62	2045.22	1536.96	2103.86	1822.36	1648.77	1210.98	1258.17	791.107	-0.0616747	normal	-0.904933	down	-0.836811	down	[I]	Lipid transport and metabolism	Biological Process: long-chain fatty acid metabolic process (GO:0001676);; Biological Process: defense response to insect (GO:0002213);; Biological Process: fatty acid biosynthetic process (GO:0006633);; Biological Process: unsaturated fatty acid biosynthetic process (GO:0006636);; Biological Process: phosphatidylglycerol biosynthetic process (GO:0006655);; Biological Process: isoprenoid biosynth…	K20416|0|csv:101208999|K20416 palmitoyl-[glycerolipid] 7-desaturase [EC:1.14.19.42] | (RefSeq) palmitoyl-monogalactosyldiacylglycerol delta-7 desaturase, chloroplastic-like	--	[I]	Lipid transport and metabolism	Fatty acid desaturase	Palmitoyl-monogalactosyldiacylglycerol delta-7 desaturase, chloroplastic OS=Arabidopsis thaliana OX=3702 GN=ADS3 PE=1 SV=2	PREDICTED: palmitoyl-monogalactosyldiacylglycerol delta-7 desaturase, chloroplastic-like [Cucumis sativus]
Csa4G012500	20.5744	23.7673	27.2708	18.6836	18.7945	22.0173	10.2619	8.17386	9.38224	-0.250276	normal	-1.41871	down	-1.16004	down	[V]	Defense mechanisms	--	K16904|1.28099e-99|csv:101213795|K16904 dCTP diphosphatase [EC:3.6.1.12] | (RefSeq) dCTP pyrophosphatase 1-like	Pyrimidine metabolism (ko00240)	--	--	MazG-like family;; MazG nucleotide pyrophosphohydrolase domain	--	PREDICTED: dCTP pyrophosphatase 1-like [Cucumis sativus]
Csa4G016510	13.6244	9.54736	7.77924	8.18995	6.23846	7.98991	1.63578	2.8897	1.58519	-0.459471	normal	-2.39514	down	-1.92923	down	--	--	Molecular Function: transferase activity, transferring acyl groups other than amino-acyl groups (GO:0016747);;	--	--	--	--	Transferase family	Salutaridinol 7-O-acetyltransferase OS=Papaver somniferum OX=3469 GN=SALAT PE=1 SV=1	PREDICTED: salutaridinol 7-O-acetyltransferase-like [Cucumis sativus]
Csa4G031010	1.55436	0.699215	0.982714	0.892138	0.979959	0.829504	0.276669	0.243499	0.13158	-0.252193	normal	-2.32316	down	-2.06188	down	[P]	Inorganic ion transport and metabolism	Molecular Function: secondary active sulfate transmembrane transporter activity (GO:0008271);; Biological Process: sulfate transport (GO:0008272);; Biological Process: indoleacetic acid biosynthetic process (GO:0009684);; Cellular Component: integral component of membrane (GO:0016021);; Biological Process: cysteine biosynthetic process (GO:0019344);; Biological Process: glucosinolate biosynthetic…	K17469|0|csv:101213063|K17469 sulfate transporter 2, low-affinity | (RefSeq) low affinity sulfate transporter 3-like	--	[P]	Inorganic ion transport and metabolism	Sulfate permease family;; STAS domain	Low affinity sulfate transporter 3 OS=Stylosanthes hamata OX=37660 GN=ST3 PE=2 SV=1	PREDICTED: low affinity sulfate transporter 3-like [Cucumis sativus]
Csa4G038620	13.2549	9.36863	9.40544	7.51225	7.41612	11.7358	5.92755	4.48911	4.90953	-0.259151	normal	-1.12575	down	-0.860134	down	[G]	Carbohydrate transport and metabolism	Molecular Function: transferase activity (GO:0016740);; Molecular Function: transferase activity, transferring glycosyl groups (GO:0016757);;	K12356|0|csv:101214511|K12356 coniferyl-alcohol glucosyltransferase [EC:2.4.1.111] | (RefSeq) anthocyanidin 3-O-glucosyltransferase 5-like	Phenylpropanoid biosynthesis (ko00940)	[GC]	Carbohydrate transport and metabolism;; Energy production and conversion	UDP-glucoronosyl and UDP-glucosyl transferase	Anthocyanidin 3-O-glucosyltransferase 5 OS=Manihot esculenta OX=3983 GN=GT5 PE=2 SV=1	PREDICTED: anthocyanidin 3-O-glucosyltransferase 5-like [Cucumis sativus]
Csa4G047890	12.8396	10.7509	15.5921	7.90155	12.0486	14.9645	6.87175	5.76456	6.9951	-0.154766	normal	-1.05551	down	-0.892308	down	--	--	--	--	--	--	--	Domain of unknown function (DUF4228)	--	PREDICTED: uncharacterized protein LOC101218947 [Cucumis sativus]
Csa4G050260	2.99007	2.58574	3.72377	2.41596	3.63782	2.17001	1.02201	1.69009	1.80596	-0.162584	normal	-1.09817	down	-0.925406	down	[T]	Signal transduction mechanisms	Cellular Component: late endosome (GO:0005770);; Biological Process: regulation of pH (GO:0006885);; Cellular Component: chloroplast (GO:0009507);; Molecular Function: sodium:proton antiporter activity (GO:0015385);; Cellular Component: integral component of membrane (GO:0016021);; Biological Process: sodium ion transmembrane transport (GO:0035725);;	--	--	[P]	Inorganic ion transport and metabolism	Sodium/hydrogen exchanger family	Cation/H(+) antiporter 18 OS=Arabidopsis thaliana OX=3702 GN=CHX18 PE=2 SV=1	PREDICTED: cation/H(+) antiporter 18-like [Cucumis sativus]
Csa4G051550	279.11	207.023	272.97	229.497	240.83	250.38	113.936	157.266	135.082	-0.063451	normal	-0.964669	down	-0.893151	down	[I]	Lipid transport and metabolism	Cellular Component: plasma membrane (GO:0005886);; Biological Process: metabolic process (GO:0008152);; Molecular Function: ligase activity (GO:0016874);;	K01897|0|csv:101202800|K01897 long-chain acyl-CoA synthetase [EC:6.2.1.3] | (RefSeq) long chain acyl-CoA synthetase 4-like	Fatty acid biosynthesis (ko00061);; Fatty acid degradation (ko00071);; Fatty acid metabolism (ko01212);; Peroxisome (ko04146)	[I]	Lipid transport and metabolism	AMP-binding enzyme	Long chain acyl-CoA synthetase 4 OS=Arabidopsis thaliana OX=3702 GN=LACS4 PE=2 SV=1	PREDICTED: long chain acyl-CoA synthetase 4-like [Cucumis sativus]
Csa4G052740	60.1228	55.0228	58.1401	40.2839	41.9429	40.9897	27.6288	29.8895	25.8275	-0.479194	normal	-1.11396	down	-0.626874	down	--	--	Molecular Function: binding (GO:0005488);; Biological Process: transcription, DNA-templated (GO:0006351);; Biological Process: response to hormone (GO:0009725);; Biological Process: regulation of cellular process (GO:0050794);;	K14486|0|csv:101213942|K14486 auxin response factor | (RefSeq) auxin response factor 9	Plant hormone signal transduction (ko04075)	--	--	Auxin response factor;; B3 DNA binding domain;; AUX/IAA family	Auxin response factor 9 OS=Arabidopsis thaliana OX=3702 GN=ARF9 PE=1 SV=1	PREDICTED: auxin response factor 9 [Cucumis sativus]
Csa4G063460	8.5898	8.24399	8.97634	6.02122	5.86939	8.15994	2.663	3.54512	3.37589	-0.386037	normal	-1.48282	down	-1.08888	down	--	--	Biological Process: response to carbohydrate (GO:0009743);; Biological Process: hemicellulose metabolic process (GO:0010410);; Molecular Function: transferase activity, transferring glycosyl groups (GO:0016757);; Biological Process: cell wall biogenesis (GO:0042546);; Biological Process: single-organism carbohydrate metabolic process (GO:0044723);;	K13681|0|csv:101222105|K13681 xyloglucan fucosyltransferase [EC:2.4.1.-] | (RefSeq) probable fucosyltransferase 8	--	--	--	Xyloglucan fucosyltransferase	Galactoside 2-alpha-L-fucosyltransferase OS=Arabidopsis thaliana OX=3702 GN=FUT1 PE=1 SV=2	PREDICTED: probable fucosyltransferase 8 [Cucumis sativus]
Csa4G064690	7.49202	4.44288	6.30828	3.93174	3.93466	4.12156	0.520274	1.09723	0.962859	-0.595321	normal	-2.8663	down	-2.26251	down	[Q]	Secondary metabolites biosynthesis, transport and catabolism	Molecular Function: beta-carotene 15,15'-monooxygenase activity (GO:0003834);; Biological Process: response to water deprivation (GO:0009414);; Cellular Component: chloroplast thylakoid membrane (GO:0009535);; Cellular Component: chloroplast stroma (GO:0009570);; Biological Process: hyperosmotic salinity response (GO:0042538);; Molecular Function: 9-cis-epoxycarotenoid dioxygenase activity (GO:00…	K09840|0|csv:101219505|K09840 9-cis-epoxycarotenoid dioxygenase [EC:1.13.11.51] | (RefSeq) NCED2; 9-cis-epoxycarotenoid dioxygenase NCED3, chloroplastic-like	Carotenoid biosynthesis (ko00906)	[Q]	Secondary metabolites biosynthesis, transport and catabolism	Retinal pigment epithelial membrane protein	9-cis-epoxycarotenoid dioxygenase NCED1, chloroplastic OS=Phaseolus vulgaris OX=3885 GN=NCED1 PE=2 SV=1	PREDICTED: 9-cis-epoxycarotenoid dioxygenase NCED3, chloroplastic-like [Cucumis sativus]
Csa4G082440	73.946	51.9379	59.4199	57.3974	43.3634	57.4634	17.3677	18.7982	14.8708	-0.219349	normal	-1.9202	down	-1.69393	down	[R]	General function prediction only	Cellular Component: cytoplasm (GO:0005737);;	--	--	--	--	--	Pathogen-related protein OS=Hordeum vulgare OX=4513 PE=2 SV=2	PREDICTED: pathogen-related protein-like [Cucumis sativus]
Csa4G083610	86.4682	55.4857	79.4791	62.2855	62.5085	86.1041	30.325	29.736	36.1851	-0.0635832	normal	-1.26667	down	-1.19532	down	--	--	Cellular Component: extracellular region (GO:0005576);; Cellular Component: chloroplast (GO:0009507);;	--	--	--	--	GDSL/SGNH-like Acyl-Esterase family found in Pmr5 and Cas1p;; PMR5 N terminal Domain	Protein trichome birefringence-like 41 OS=Arabidopsis thaliana OX=3702 GN=TBL41 PE=2 SV=1	PREDICTED: protein trichome birefringence-like 41 [Cucumis sativus]
Csa4G099770	47.3743	39.6166	52.0078	36.863	39.7997	46.1256	23.79	23.0896	31.4581	-0.167264	normal	-0.888608	down	-0.712626	down	[E]	Amino acid transport and metabolism	Molecular Function: serine-type carboxypeptidase activity (GO:0004185);; Cellular Component: extracellular region (GO:0005576);; Biological Process: proteolysis (GO:0006508);;	K16297|0|csv:101204596|K16297 serine carboxypeptidase-like clade II [EC:3.4.16.-] | (RefSeq) serine carboxypeptidase-like 25	--	[OE]	Posttranslational modification, protein turnover, chaperones;; Amino acid transport and metabolism	Serine carboxypeptidase	Serine carboxypeptidase-like 25 OS=Arabidopsis thaliana OX=3702 GN=SCPL25 PE=2 SV=2	PREDICTED: serine carboxypeptidase-like 25 isoform X1 [Cucumis sativus]
Csa4G111590	0.683584	0.958226	0.833725	0.791776	0.736199	0.904979	0.095725	0.262155	0.271513	-0.00709649	normal	-1.98864	down	-1.97368	down	[H]	Coenzyme transport and metabolism	Molecular Function: GTP cyclohydrolase II activity (GO:0003935);; Biological Process: circadian rhythm (GO:0007623);; Molecular Function: 3,4-dihydroxy-2-butanone-4-phosphate synthase activity (GO:0008686);; Biological Process: riboflavin biosynthetic process (GO:0009231);; Cellular Component: chloroplast stroma (GO:0009570);; Cellular Component: membrane (GO:0016020);; Biological Process: root h…	K14652|0|csv:101222220|K14652 3,4-dihydroxy 2-butanone 4-phosphate synthase / GTP cyclohydrolase II [EC:4.1.99.12 3.5.4.25] | (RefSeq) bifunctional riboflavin biosynthesis protein RIBA 1, chloroplastic-like	Riboflavin metabolism (ko00740)	[H]	Coenzyme transport and metabolism	3,4-dihydroxy-2-butanone 4-phosphate synthase;; GTP cyclohydrolase II	Bifunctional riboflavin biosynthesis protein RIBA 1, chloroplastic OS=Arabidopsis thaliana OX=3702 GN=RIBA1 PE=1 SV=2	PREDICTED: bifunctional riboflavin biosynthesis protein RIBA 1, chloroplastic-like [Cucumis sativus]
Csa4G126480	17.347	20.0131	17.7033	16.8431	14.2046	13.1646	9.21812	9.09295	7.5142	-0.298776	normal	-1.14575	down	-0.839048	down	--	--	--	K09264|4.85659e-137|csv:101218674|K09264 MADS-box transcription factor, plant | (RefSeq) truncated transcription factor CAULIFLOWER A	--	[K]	Transcription	K-box region	Agamous-like MADS-box protein AGL8 homolog OS=Solanum tuberosum OX=4113 PE=2 SV=1	PREDICTED: truncated transcription factor CAULIFLOWER A isoform X1 [Cucumis sativus]
Csa4G153810	0.525288	0.923922	0.618153	0.544586	0.394731	0.466859	0.246742	0.253422	0.251351	-0.532556	normal	-1.48119	down	-0.94081	down	--	--	Molecular Function: protein binding (GO:0005515);; Cellular Component: nucleus (GO:0005634);; Cellular Component: endoplasmic reticulum (GO:0005783);; Cellular Component: plasmodesma (GO:0009506);; Cellular Component: integral component of membrane (GO:0016021);; Biological Process: cellular protein localization (GO:0034613);; Biological Process: long-day photoperiodism, flowering (GO:0048574);;	--	--	--	--	Plant phosphoribosyltransferase C-terminal;; C2 domain	FT-interacting protein 1 OS=Arabidopsis thaliana OX=3702 GN=FTIP1 PE=1 SV=1	PREDICTED: multiple C2 and transmembrane domain-containing protein 1 [Cucumis sativus]
Csa4G165900	3.81457	3.97393	2.43357	3.14982	3.53928	2.8422	1.79611	2.26761	1.72928	-0.0841207	normal	-0.874142	down	-0.782915	down	--	--	Cellular Component: extracellular region (GO:0005576);; Biological Process: steroid biosynthetic process (GO:0006694);; Molecular Function: S-adenosylmethionine-dependent methyltransferase activity (GO:0008757);; Cellular Component: plant-type cell wall (GO:0009505);; Biological Process: cellular process (GO:0009987);; Biological Process: methylation (GO:0032259);; Biological Process: single-orga…	--	--	--	--	Protein of unknown function (DUF642)	--	PREDICTED: uncharacterized protein LOC101213859 [Cucumis sativus]
Csa4G286930	28.8147	31.9692	26.3463	20.8942	28.6808	22.9747	13.7006	16.1989	13.8199	-0.255137	normal	-1.04721	down	-0.783984	down	[L]	Replication, recombination and repair	Biological Process: mitotic cell cycle (GO:0000278);; Biological Process: regionalization (GO:0003002);; Molecular Function: DNA binding (GO:0003677);; Molecular Function: DNA topoisomerase type II (ATP-hydrolyzing) activity (GO:0003918);; Molecular Function: ATP binding (GO:0005524);; Cellular Component: nucleus (GO:0005634);; Cellular Component: chromosome (GO:0005694);; Biological Process: DNA…	--	--	--	--	Topoisomerase VI B subunit, transducer;; Histidine kinase-, DNA gyrase B-, and HSP90-like ATPase;; Histidine kinase-, DNA gyrase B-, and HSP90-like ATPase	DNA topoisomerase 6 subunit B OS=Arabidopsis thaliana OX=3702 GN=TOP6B PE=1 SV=1	PREDICTED: DNA topoisomerase 6 subunit B [Cucumis sativus]
Csa4G286940	2960.03	2432.6	2545.87	2118.77	2508.49	3944.87	917.475	1282.22	913.166	-0.176679	normal	-1.41422	down	-1.22997	down	--	--	Biological Process: fatty acid metabolic process (GO:0006631);; Biological Process: lipid biosynthetic process (GO:0008610);; Cellular Component: plastid (GO:0009536);; Biological Process: response to abiotic stimulus (GO:0009628);; Biological Process: cofactor metabolic process (GO:0051186);; Biological Process: monocarboxylic acid biosynthetic process (GO:0072330);; Biological Process: organic …	K00454|8.65367e-72|csv:101216566|K00454 lipoxygenase [EC:1.13.11.12] | (RefSeq) linoleate 13S-lipoxygenase 2-1, chloroplastic	Linoleic acid metabolism (ko00591);; alpha-Linolenic acid metabolism (ko00592)	--	--	Lipoxygenase;; PLAT/LH2 domain	Lipoxygenase 2.3, chloroplastic OS=Hordeum vulgare OX=4513 GN=LOX2.3 PE=1 SV=1	hypothetical protein Csa_4G286940 [Cucumis sativus]
Csa4G286950	1899.35	1599.43	1653.78	1213.93	1476.41	1128.86	587.211	700.048	539.66	-0.420805	normal	-1.55498	down	-1.12624	down	--	--	Molecular Function: iron ion binding (GO:0005506);; Biological Process: cellular amino acid metabolic process (GO:0006520);; Biological Process: coenzyme metabolic process (GO:0006732);; Biological Process: sulfur compound metabolic process (GO:0006790);; Biological Process: phosphate-containing compound metabolic process (GO:0006796);; Biological Process: isoprenoid biosynthetic process (GO:0008…	K00454|2.28069e-34|csv:101216566|K00454 lipoxygenase [EC:1.13.11.12] | (RefSeq) linoleate 13S-lipoxygenase 2-1, chloroplastic	Linoleic acid metabolism (ko00591);; alpha-Linolenic acid metabolism (ko00592)	--	--	Lipoxygenase	Lipoxygenase 2, chloroplastic OS=Arabidopsis thaliana OX=3702 GN=LOX2 PE=1 SV=1	hypothetical protein Csa_4G286950 [Cucumis sativus]
Csa4G286960	386.713	323.807	310.097	214.215	329.999	296.746	93.0178	138.393	126.863	-0.270518	normal	-1.57112	down	-1.29272	down	--	--	Molecular Function: oxidoreductase activity (GO:0016491);; Biological Process: single-organism metabolic process (GO:0044710);;	K00454|2.47775e-178|csv:101216318|K00454 lipoxygenase [EC:1.13.11.12] | (RefSeq) linoleate 13S-lipoxygenase 2-1, chloroplastic-like	Linoleic acid metabolism (ko00591);; alpha-Linolenic acid metabolism (ko00592)	--	--	Lipoxygenase;; PLAT/LH2 domain	Lipoxygenase 2.3, chloroplastic OS=Hordeum vulgare OX=4513 GN=LOX2.3 PE=1 SV=1	hypothetical protein Csa_4G286960 [Cucumis sativus]
Csa4G287530	6.7615	8.05953	5.96493	4.72153	11.3073	8.65764	1.12672	1.37116	3.40049	0.257547	normal	-1.87835	down	-2.12627	down	--	--	Cellular Component: cytoplasm (GO:0005737);; Biological Process: response to stress (GO:0006950);; Biological Process: lipid biosynthetic process (GO:0008610);; Biological Process: response to abiotic stimulus (GO:0009628);; Biological Process: monocarboxylic acid metabolic process (GO:0032787);; Biological Process: cellular lipid metabolic process (GO:0044255);; Biological Process: carboxylic ac…	K00454|3.17424e-101|csv:101215361|K00454 lipoxygenase [EC:1.13.11.12] | (RefSeq) lipoxygenase 2, chloroplastic-like	Linoleic acid metabolism (ko00591);; alpha-Linolenic acid metabolism (ko00592)	--	--	Lipoxygenase	Lipoxygenase 2.3, chloroplastic OS=Hordeum vulgare OX=4513 GN=LOX2.3 PE=1 SV=1	hypothetical protein Csa_4G287530 [Cucumis sativus]
Csa4G288080	13.0637	5.17825	11.1531	7.09479	6.53568	11.9301	3.47038	2.8303	3.8165	-0.202762	normal	-1.60876	down	-1.3987	down	--	--	Molecular Function: oxidoreductase activity (GO:0016491);; Cellular Component: chloroplast part (GO:0044434);; Biological Process: response to stimulus (GO:0050896);; Biological Process: monocarboxylic acid biosynthetic process (GO:0072330);;	K00454|0|csv:101209531|K00454 lipoxygenase [EC:1.13.11.12] | (RefSeq) linoleate 13S-lipoxygenase 2-1, chloroplastic-like	Linoleic acid metabolism (ko00591);; alpha-Linolenic acid metabolism (ko00592)	--	--	Lipoxygenase;; PLAT/LH2 domain	Linoleate 13S-lipoxygenase 2-1, chloroplastic OS=Solanum tuberosum OX=4113 GN=LOX2.1 PE=1 SV=1	hypothetical protein Csa_4G288080 [Cucumis sativus]
Csa4G291370	472.096	404.009	417.043	306.227	351.863	321.391	105.31	136.794	102.137	-0.389866	normal	-1.96809	down	-1.57056	down	[C]	Energy production and conversion	Molecular Function: aldehyde dehydrogenase [NAD(P)+] activity (GO:0004030);; Cellular Component: endoplasmic reticulum (GO:0005783);; Biological Process: cellular aldehyde metabolic process (GO:0006081);; Biological Process: cell communication (GO:0007154);; Biological Process: response to external stimulus (GO:0009605);; Biological Process: response to abiotic stimulus (GO:0009628);; Cellular Co…	K00128|0|csv:101205263|K00128 aldehyde dehydrogenase (NAD+) [EC:1.2.1.3] | (RefSeq) aldehyde dehydrogenase family 3 member F1-like	Glycolysis / Gluconeogenesis (ko00010);; Pentose and glucuronate interconversions (ko00040);; Ascorbate and aldarate metabolism (ko00053);; Fatty acid degradation (ko00071);; Valine, leucine and isoleucine degradation (ko00280);; Lysine degradation (ko00310);; Arginine and proline metabolism (ko00330);; Histidine metabolism (ko00340);; Tryptophan metabolism (ko00380);; beta-Alanine metabolism (ko…	[C]	Energy production and conversion	Aldehyde dehydrogenase family	Aldehyde dehydrogenase family 3 member F1 OS=Arabidopsis thaliana OX=3702 GN=ALDH3F1 PE=2 SV=2	PREDICTED: aldehyde dehydrogenase family 3 member F1-like [Cucumis sativus]
Csa4G293860	162.04	118.252	188.388	147.993	155.117	201.558	93.2736	80.5969	113.537	0.117016	normal	-0.768321	down	-0.8766	down	[CP]	Energy production and conversion;; Inorganic ion transport and metabolism	Molecular Function: magnesium ion binding (GO:0000287);; Molecular Function: inorganic diphosphatase activity (GO:0004427);; Cellular Component: cytosol (GO:0005829);; Biological Process: phosphate-containing compound metabolic process (GO:0006796);; Cellular Component: membrane (GO:0016020);; Biological Process: response to cadmium ion (GO:0046686);;	K01507|8.52796e-157|csv:101217432|K01507 inorganic pyrophosphatase [EC:3.6.1.1] | (RefSeq) soluble inorganic pyrophosphatase 4	Oxidative phosphorylation (ko00190)	[C]	Energy production and conversion	Inorganic pyrophosphatase	Soluble inorganic pyrophosphatase 4 OS=Arabidopsis thaliana OX=3702 GN=PPA4 PE=1 SV=1	PREDICTED: soluble inorganic pyrophosphatase 4 [Cucumis sativus]
Csa4G295530	20.4664	14.1211	15.0317	17.9801	13.917	8.86361	5.41356	7.35965	4.60447	-0.271961	normal	-1.57027	down	-1.29044	down	--	--	--	--	--	--	--	--	--	hypothetical protein Csa_4G295530 [Cucumis sativus]
Csa4G296030	7.34062	6.45124	5.99977	4.97863	4.28335	3.87828	1.86547	2.08752	1.47916	-0.570487	normal	-1.92944	down	-1.35123	down	[Z]	Cytoskeleton	Molecular Function: structural constituent of cytoskeleton (GO:0005200);; Molecular Function: ATP binding (GO:0005524);; Cellular Component: cell wall (GO:0005618);; Cellular Component: nucleus (GO:0005634);; Cellular Component: mitochondrion (GO:0005739);; Cellular Component: cytoskeleton (GO:0005856);; Cellular Component: plasma membrane (GO:0005886);; Biological Process: gluconeogenesis (GO:00…	K10355|0|csv:101214246|K10355 actin, other eukaryote | (RefSeq) actin-like	--	[Z]	Cytoskeleton	Actin	Actin OS=Gossypium hirsutum OX=3635 PE=3 SV=1	hypothetical protein Csa_4G296030 [Cucumis sativus]
Csa4G297420	16.6779	19.2694	22.4056	9.80718	13.1167	17.0832	5.08905	4.38683	8.03241	-0.529442	normal	-1.79398	down	-1.25561	down	--	--	--	--	--	--	--	C1 domain	--	PREDICTED: uncharacterized protein LOC101223041 [Cucumis sativus]
Csa4G312830	106.258	92.1714	85.7149	85.4633	72.6133	76.5562	45.0907	43.0342	43.251	-0.264896	normal	-1.17328	down	-0.901012	down	--	--	Molecular Function: catalytic activity (GO:0003824);; Cellular Component: extracellular region (GO:0005576);;	K08059|5.60257e-161|csv:101211199|K08059 interferon, gamma-inducible protein 30 | (RefSeq) gamma-interferon-inducible lysosomal thiol reductase	--	[O]	Posttranslational modification, protein turnover, chaperones	Gamma interferon inducible lysosomal thiol reductase (GILT)	--	PREDICTED: gamma-interferon-inducible lysosomal thiol reductase [Cucumis sativus]
Csa4G314420	82.2997	52.8652	66.3497	52.9457	53.4246	73.0737	26.8094	27.9587	35.7331	-0.161821	normal	-1.22048	down	-1.05112	down	--	--	Cellular Component: intracellular membrane-bounded organelle (GO:0043231);; Cellular Component: cytoplasmic part (GO:0044444);;	--	--	[U]	Intracellular trafficking, secretion, and vesicular transport	PRA1 family protein	PRA1 family protein B4 OS=Arabidopsis thaliana OX=3702 GN=PRA1B4 PE=1 SV=1	PREDICTED: PRA1 family protein B2 [Cucumis sativus]
Csa4G314520	12.8699	11.625	12.0269	8.54949	10.4379	9.95892	4.14361	5.47694	4.53374	-0.402645	normal	-1.47067	down	-1.05977	down	--	--	Molecular Function: iron ion transmembrane transporter activity (GO:0005381);; Cellular Component: plasma membrane (GO:0005886);; Biological Process: cobalt ion transport (GO:0006824);; Cellular Component: plant-type vacuole membrane (GO:0009705);; Biological Process: cellular response to iron ion starvation (GO:0010106);; Biological Process: response to nitrate (GO:0010167);; Molecular Function:…	K14685|0|csv:101209963|K14685 solute carrier family 40 (iron-regulated transporter), member 1 | (RefSeq) solute carrier family 40 member 2	--	[P]	Inorganic ion transport and metabolism	Ferroportin1 (FPN1)	Solute carrier family 40 member 2 OS=Arabidopsis thaliana OX=3702 GN=IREG2 PE=2 SV=1	PREDICTED: solute carrier family 40 member 2 isoform X2 [Cucumis sativus]
Csa4G325520	48.186	24.172	35.4786	25.2812	14.4392	36.3463	10.9194	8.71273	14.7733	-0.502327	normal	-1.71804	down	-1.20907	down	--	--	--	--	--	--	--	Wound-induced protein WI12	Senescence associated gene 20 OS=Arabidopsis thaliana OX=3702 GN=SAG20 PE=2 SV=1	PREDICTED: wound-induced protein 1 [Cucumis sativus]
Csa4G334730	55.7954	52.4427	55.3661	39.2537	43.3764	44.7587	29.7698	35.5518	28.3666	-0.273137	normal	-0.960945	down	-0.680321	down	[K]	Transcription	Molecular Function: protein serine/threonine kinase activity (GO:0004674);; Molecular Function: protein tyrosine kinase activity (GO:0004713);; Molecular Function: ATP binding (GO:0005524);; Cellular Component: plasma membrane (GO:0005886);; Biological Process: acetyl-CoA metabolic process (GO:0006084);; Biological Process: protein phosphorylation (GO:0006468);; Biological Process: microtubule nu…	--	--	--	--	Protein kinase domain;; Protein tyrosine kinase;; Leucine rich repeat;; Leucine Rich repeats (2 copies);; Leucine rich repeat N-terminal domain;; Leucine Rich Repeat	Probable inactive receptor kinase At5g58300 OS=Arabidopsis thaliana OX=3702 GN=At5g58300 PE=2 SV=1	PREDICTED: probable inactive receptor kinase At5g58300 [Cucumis sativus]
Csa4G337320	3.34816	2.07135	3.18691	2.19072	2.23471	2.58969	1.23154	1.19799	1.46849	-0.285842	normal	-1.20582	down	-0.911365	down	--	--	--	--	--	--	--	--	--	PREDICTED: uncharacterized protein LOC101205031 isoform X1 [Cucumis sativus]
Csa4G411390	11.7894	13.9216	14.0291	8.79787	9.42705	10.6375	5.33092	6.9459	6.88015	-0.445693	normal	-1.1073	down	-0.653351	down	--	--	Cellular Component: extracellular region (GO:0005576);; Biological Process: response to chitin (GO:0010200);; Molecular Function: transferase activity (GO:0016740);;	--	--	[S]	Function unknown	Protein of unknown function (DUF563)	--	PREDICTED: EGF domain-specific O-linked N-acetylglucosamine transferase-like [Cucumis sativus]
Csa4G429290	3.82042	2.58557	4.16563	4.40233	3.39238	4.11233	1.17148	1.77279	1.00915	0.170833	normal	-1.4567	down	-1.61908	down	[IQR]	Lipid transport and metabolism;; Secondary metabolites biosynthesis, transport and catabolism;; General function prediction only	Molecular Function: 3-oxoacyl-[acyl-carrier-protein] reductase (NADPH) activity (GO:0004316);; Cellular Component: peroxisome (GO:0005777);; Cellular Component: membrane (GO:0016020);; Biological Process: response to cadmium ion (GO:0046686);; Biological Process: oxidation-reduction process (GO:0055114);;	--	--	[R]	General function prediction only	Enoyl-(Acyl carrier protein) reductase;; short chain dehydrogenase	Tropinone reductase homolog At2g29370 OS=Arabidopsis thaliana OX=3702 GN=At2g29370 PE=3 SV=1	hypothetical protein Csa_4G429290 [Cucumis sativus]
Csa4G439080	9.43218	7.70367	12.4587	10.1242	8.49336	11.7878	5.39667	7.79521	6.53662	0.0324896	normal	-0.63746	down	-0.66139	down	--	--	Molecular Function: DNA binding (GO:0003677);; Cellular Component: nucleus (GO:0005634);; Biological Process: metabolic process (GO:0008152);; Molecular Function: 5'-3' exonuclease activity (GO:0008409);;	--	--	--	--	--	--	hypothetical protein Csa_4G439080 [Cucumis sativus]
Csa4G495210	141.1	113.004	122.865	106.413	120.251	118.513	59.5571	68.0363	51.7024	-0.11533	normal	-1.13308	down	-1.01028	down	[J]	Translation, ribosomal structure and biogenesis	Molecular Function: transferase activity (GO:0016740);; Molecular Function: carbon-nitrogen ligase activity, with glutamine as amido-N-donor (GO:0016884);;	--	--	[J]	Translation, ribosomal structure and biogenesis	Amidase	Fatty acid amide hydrolase OS=Arabidopsis thaliana OX=3702 GN=FAAH PE=1 SV=1	hypothetical protein Csa_4G495210 [Cucumis sativus]
Csa4G615760	35.0263	29.8414	33.1984	31.9805	32.3302	35.2151	21.8831	24.3244	20.9828	0.0327238	normal	-0.604571	down	-0.629577	down	--	--	Molecular Function: calmodulin binding (GO:0005516);; Cellular Component: nucleus (GO:0005634);; Biological Process: brassinosteroid biosynthetic process (GO:0016132);; Molecular Function: transferase activity (GO:0016740);;	--	--	[T]	Signal transduction mechanisms	Tetratricopeptide repeat;; Tetratricopeptide repeat;; Tetratricopeptide repeat;; Tetratricopeptide repeat;; Tetratricopeptide repeat;; Tetratricopeptide repeat	Protein NPG1 OS=Arabidopsis thaliana OX=3702 GN=NPG1 PE=1 SV=1	PREDICTED: tetratricopeptide repeat protein 7B [Cucumis sativus]
Csa4G620640	113.203	90.7092	105.696	104.645	105.065	106.68	61.7625	77.5342	61.8358	0.0420759	normal	-0.681874	down	-0.716159	down	[K]	Transcription	Biological Process: signal transduction (GO:0007165);;	--	--	[R]	General function prediction only	Leucine rich repeat;; Leucine Rich repeats (2 copies);; Leucine Rich Repeat;; Leucine rich repeat N-terminal domain;; Leucine Rich repeat	LRR receptor-like serine/threonine-protein kinase GSO1 OS=Arabidopsis thaliana OX=3702 GN=GSO1 PE=1 SV=1	PREDICTED: LRR receptor-like serine/threonine-protein kinase ERL1 [Cucumis sativus]
Csa4G631570	254.915	185.81	247.992	173.408	206.982	225.73	65.9594	82.6457	83.1692	-0.175444	normal	-1.63327	down	-1.44963	down	[G]	Carbohydrate transport and metabolism	Molecular Function: hydrolase activity, hydrolyzing O-glycosyl compounds (GO:0004553);; Biological Process: metabolic process (GO:0008152);; Molecular Function: galactinol-raffinose galactosyltransferase activity (GO:0047268);;	K06617|0|csv:101214893|K06617 raffinose synthase [EC:2.4.1.82] | (RefSeq) AGA1; probable galactinol--sucrose galactosyltransferase 1	Galactose metabolism (ko00052)	--	--	Raffinose synthase or seed imbibition protein Sip1	Probable galactinol--sucrose galactosyltransferase 1 OS=Arabidopsis thaliana OX=3702 GN=RFS1 PE=2 SV=1	PREDICTED: probable galactinol--sucrose galactosyltransferase 1 [Cucumis sativus]
Csa4G631600	16.3044	16.4281	16.9631	18.4977	15.1348	13.7741	10.9905	9.41304	9.30681	-0.046708	normal	-0.797905	down	-0.742811	down	--	--	--	--	--	--	--	--	--	PREDICTED: uncharacterized protein LOC101215612 [Cucumis sativus]
Csa4G637820	30.9514	28.7354	22.6339	23.1131	23.3775	23.0539	15.2399	12.7671	14.1152	-0.232043	normal	-1.0267	down	-0.787281	down	--	--	Molecular Function: adenyl nucleotide binding (GO:0030554);;	--	--	[C]	Energy production and conversion	CBS domain	CBS domain-containing protein CBSX5 OS=Arabidopsis thaliana OX=3702 GN=CBSX5 PE=2 SV=2	PREDICTED: CBS domain-containing protein CBSX5 [Cucumis sativus]
Csa4G638520	13.7608	10.5194	10.3597	7.25699	8.32756	8.74454	3.50741	3.28794	3.09826	-0.501294	normal	-1.86242	down	-1.35365	down	--	--	Cellular Component: chloroplast (GO:0009507);;	--	--	--	--	Protein of unknown function, DUF617	Protein MIZU-KUSSEI 1 OS=Arabidopsis thaliana OX=3702 GN=MIZ1 PE=1 SV=1	PREDICTED: protein MIZU-KUSSEI 1 [Cucumis sativus]
Csa4G639860	15.1791	7.48096	8.31822	10.7918	8.72404	7.76724	3.46803	3.34563	3.48719	-0.18701	normal	-1.63779	down	-1.44375	down	[I]	Lipid transport and metabolism	--	--	--	[I]	Lipid transport and metabolism	Lipase (class 3);; Protein of unknown function (DUF2974)	--	PREDICTED: uncharacterized protein LOC101203391 [Cucumis sativus]
Csa4G639890	425.74	301.517	285.876	453.3	405.147	417.607	187.662	244.195	193.465	0.339415	normal	-0.759404	down	-1.09201	down	[I]	Lipid transport and metabolism	Cellular Component: vacuole (GO:0005773);; Cellular Component: membrane (GO:0016020);;	--	--	[I]	Lipid transport and metabolism	Lipase (class 3);; Protein of unknown function (DUF2974)	Phospholipase A(1) DAD1, chloroplastic OS=Arabidopsis thaliana OX=3702 GN=DAD1 PE=1 SV=1	PREDICTED: uncharacterized protein LOC101203879 [Cucumis sativus]
Csa4G641570	12.4283	8.47813	10.0397	7.92943	8.18645	7.995	2.52978	3.93193	3.37498	-0.35143	normal	-1.7137	down	-1.35408	down	--	--	--	--	--	--	--	SPRY domain	--	PREDICTED: uncharacterized protein LOC101217358 [Cucumis sativus]
Csa4G641730	87.0687	93.5727	83.5691	80.29	79.6086	85.6452	76.4929	2.59901	5.64751	-0.0912506	normal	-1.69717	down	-1.60018	down	--	--	Molecular Function: protein binding (GO:0005515);; Cellular Component: nuclear outer membrane (GO:0005640);; Cellular Component: cytosol (GO:0005829);; Cellular Component: plasma membrane (GO:0005886);; Biological Process: nucleocytoplasmic transport (GO:0006913);; Biological Process: mitotic cell cycle (GO:0007067);; Cellular Component: membrane (GO:0016020);; Cellular Component: intracellular m…	--	--	--	--	WPP domain	MFP1 attachment factor 1 OS=Solanum lycopersicum OX=4081 GN=MAF1 PE=1 SV=1	PREDICTED: MFP1 attachment factor 1-like [Cucumis sativus]
Csa4G643610	12.0201	10.8478	10.356	8.01249	8.19442	7.20061	4.43728	4.49501	4.27557	-0.458229	normal	-1.35307	down	-0.886772	down	[E]	Amino acid transport and metabolism	Molecular Function: catalytic activity (GO:0003824);;	K16296|0|cmo:103493616|K16296 serine carboxypeptidase-like clade I [EC:3.4.16.-] | (RefSeq) serine carboxypeptidase-like 7	--	[OE]	Posttranslational modification, protein turnover, chaperones;; Amino acid transport and metabolism	Serine carboxypeptidase	Serine carboxypeptidase-like 7 OS=Arabidopsis thaliana OX=3702 GN=SCPL7 PE=2 SV=1	hypothetical protein Csa_4G643610 [Cucumis sativus]
Csa4G643620	44.7452	41.3265	28.5884	38.9327	41.3148	28.3665	23.2143	28.0006	23.3517	-0.12404	normal	-0.819972	down	-0.688244	down	[E]	Amino acid transport and metabolism	Molecular Function: carboxypeptidase activity (GO:0004180);; Biological Process: cellular amino acid metabolic process (GO:0006520);; Biological Process: cellular aromatic compound metabolic process (GO:0006725);; Biological Process: coenzyme metabolic process (GO:0006732);; Biological Process: sulfur compound metabolic process (GO:0006790);; Molecular Function: transferase activity, transferring…	K16296|0|csv:101207623|K16296 serine carboxypeptidase-like clade I [EC:3.4.16.-] | (RefSeq) serine carboxypeptidase-like 1	--	[OE]	Posttranslational modification, protein turnover, chaperones;; Amino acid transport and metabolism	Serine carboxypeptidase	Serine carboxypeptidase-like 7 OS=Arabidopsis thaliana OX=3702 GN=SCPL7 PE=2 SV=1	PREDICTED: serine carboxypeptidase-like 1 isoform X1 [Cucumis sativus]
Csa4G645820	22.919	17.1368	16.6489	17.3885	15.9805	18.3486	6.47615	6.63821	6.81395	-0.124051	normal	-1.58746	down	-1.45588	down	--	--	Biological Process: transcription, DNA-templated (GO:0006351);; Biological Process: protein acetylation (GO:0006473);; Biological Process: response to cytokinin (GO:0009735);; Biological Process: primary metabolic process (GO:0044238);; Biological Process: cellular macromolecule metabolic process (GO:0044260);;	K09338|7.23944e-123|csv:101212868|K09338 homeobox-leucine zipper protein | (RefSeq) homeobox-leucine zipper protein HAT9-like	--	[K]	Transcription	Homeobox domain;; Homeobox associated leucine zipper;; Homeobox KN domain	Homeobox-leucine zipper protein HAT22 OS=Arabidopsis thaliana OX=3702 GN=HAT22 PE=1 SV=1	PREDICTED: homeobox-leucine zipper protein HAT9-like [Cucumis sativus]
Csa4G646170	0.974643	1.22852	1.00185	0.969555	0.964216	0.708071	0.182333	0.309272	0.343676	-0.246794	normal	-1.95039	down	-1.69438	down	[QV]	Secondary metabolites biosynthesis, transport and catabolism;; Defense mechanisms	Molecular Function: iron ion binding (GO:0005506);; Biological Process: protein targeting to membrane (GO:0006612);; Molecular Function: electron carrier activity (GO:0009055);; Biological Process: response to wounding (GO:0009611);; Biological Process: coumarin biosynthetic process (GO:0009805);; Biological Process: auxin polar transport (GO:0009926);; Biological Process: regulation of meristem …	K20771|0|csv:101209772|K20771 carlactone C-19 oxidase [EC:1.14.-.-] | (RefSeq) cytochrome P450 711A1	--	[Q]	Secondary metabolites biosynthesis, transport and catabolism	Cytochrome P450	Cytochrome P450 711A1 OS=Arabidopsis thaliana OX=3702 GN=CYP711A1 PE=2 SV=1	PREDICTED: cytochrome P450 711A1 [Cucumis sativus]
Csa4G646330	24.5536	67.2064	38.803	6.27589	55.6702	34.6829	4.71795	6.79059	6.18964	-0.420775	normal	-2.88767	down	-2.45697	down	[K]	Transcription	Cellular Component: cytoplasm (GO:0005737);;	K15264|0|csv:101212715|K15264 putative methyltransferase [EC:2.1.1.-] | (RefSeq) probable 28S rRNA (cytosine-C(5))-methyltransferase	--	[D]	Cell cycle control, cell division, chromosome partitioning	16S rRNA methyltransferase RsmB/F;; Methyltransferase domain;; ubiE/COQ5 methyltransferase family	--	hypothetical protein Csa_4G646330 [Cucumis sativus]
Csa4G649640	609.517	484.143	551.812	438.73	478.788	586.297	259.578	310.506	272.228	-0.120911	normal	-1.02668	down	-0.898321	down	[Q]	Secondary metabolites biosynthesis, transport and catabolism	Biological Process: very long-chain fatty acid metabolic process (GO:0000038);; Cellular Component: nucleus (GO:0005634);; Cellular Component: endoplasmic reticulum (GO:0005783);; Biological Process: fatty acid biosynthetic process (GO:0006633);; Biological Process: response to cold (GO:0009409);; Biological Process: response to light stimulus (GO:0009416);; Biological Process: epidermal cell dif…	K15397|0|csv:101217359|K15397 3-ketoacyl-CoA synthase [EC:2.3.1.199] | (RefSeq) 3-ketoacyl-CoA synthase 10	Fatty acid elongation (ko00062)	--	--	FAE1/Type III polyketide synthase-like protein;; 3-Oxoacyl-[acyl-carrier-protein (ACP)] synthase III C terminal;; Chalcone and stilbene synthases, C-terminal domain	3-ketoacyl-CoA synthase 10 OS=Arabidopsis thaliana OX=3702 GN=FDH PE=1 SV=2	PREDICTED: 3-ketoacyl-CoA synthase 10 [Cucumis sativus]
Csa4G658620	53.4465	35.4594	42.8871	35.9334	38.7043	42.1326	19.0042	21.0009	18.4784	-0.168185	normal	-1.23564	down	-1.06011	down	--	--	Cellular Component: vacuolar membrane (GO:0005774);; Cellular Component: plasma membrane (GO:0005886);; Molecular Function: hedgehog receptor activity (GO:0008158);; Cellular Component: plasmodesma (GO:0009506);; Cellular Component: integral component of membrane (GO:0016021);; Biological Process: cholesterol transport (GO:0030301);;	K12385|0|csv:101203163|K12385 Niemann-Pick C1 protein | (RefSeq) Niemann-Pick C1 protein	--	[I]	Lipid transport and metabolism	Patched family;; Niemann-Pick C1 N terminus;; Sterol-sensing domain of SREBP cleavage-activation	--	PREDICTED: Niemann-Pick C1 protein isoform X1 [Cucumis sativus]
Csa5G029450	280.205	242.336	215.744	182.461	218.233	217.452	152.17	152.48	112.932	-0.24674	normal	-0.881308	down	-0.627623	down	--	--	Biological Process: trichome morphogenesis (GO:0010090);; Cellular Component: apoplast (GO:0048046);;	--	--	--	--	Protein of unknown function, DUF538	--	PREDICTED: uncharacterized protein LOC101204611 [Cucumis sativus]
[truncated: 172 more rows]

## Sheet: DEG-IVs  
DEG-IVs of wild type
	FPKM									log2FC	Regulated Direction	log2FC	Regulated Direction	log2FC	Regulated Direction	Database annotation
[truncated: 723 more rows]

## Sheet: up-regulated
Up-regulated genes in Mutant
	FPKM												log2FC	Regulated Direction	log2FC	Regulated Direction	Database annotation
[truncated: 250 more rows]

## Sheet: down-regulated
Down-regulated genes in Mutant
	FPKM												log2FC	Regulated Direction	log2FC	Regulated Direction	Database annotation
[truncated: 380 more rows]

## Sheet: DEG-IIIs
DEG-IIIs of wild type
[truncated: 28 more rows]
