# Supplementary material for: Comparative Transcriptome Analysis of Hard and Tender Fruit Spines of Cucumber to Identify Genes Involved in the Morphological Development of Fruit Spines
Source: Front Plant Sci. 2022 Mar 15;13:797433. doi: 10.3389/fpls.2022.797433 (PMC8965156; doi:10.3389/fpls.2022.797433)
Supplement: Supplementary Table S1 — The DEGs in this study. DEG-IIs represent differentially expressed genes (DEGs) with the highest expression levels at stage II of wild type; DEG-II–IIIs represent differentially expressed genes (DEGs) that showed no significant difference in expression level between stage II and stage III but were significantly downregulated at stage IV (for convenience, we called them DEG-II–IIIs) of wild type; DEG-IVs represent differentially expressed genes (DEGs) with the highest expression levels at stage IV of wild type; u-regulation represents upregulated differentially expressed genes (DEGs) in mutant; and downregulation represents downregulated differentially expressed genes (DEGs) in mutant. [file Data_Sheet_1.ZIP › Additional files/Table S2.xlsx]

## Sheet: DEG-IIs
KEGG analysis of DEG-IIs of wild type
Pathway	KEGG_ID	Gene number in pathway	Gene_ID	KEGG_Orthology
alpha-Linolenic acid metabolism	ko00592	4	Csa3G829270;Csa4G287550;Csa5G622450;Csa7G322060	K10529+K00454+K10526+K18857
Glutathione metabolism	ko00480	2	Csa6G507100;Csa7G395800	K00434+K00799
ABC transporters	ko02010	2	Csa3G710840;Csa5G633170	K05674+K05658
Arginine and proline metabolism	ko00330	2	Csa2G036680;Csa2G036690	K01611+K01611
Brassinosteroid biosynthesis	ko00905	1	Csa4G038710	K09587
Plant hormone signal transduction	ko04075	9	Csa1G006300;Csa3G431430;Csa3G872040;Csa3G895090;Csa4G063470;Csa4G256430;Csa4G454150;Csa5G374730;Csa6G493310	K14492+K14487+K14488+K14484+K14508+K14508+K14498+K13946+K14487
2-Oxocarboxylic acid metabolism	ko01210	1	Csa3G902920	K01438
Cyanoamino acid metabolism	ko00460	2	Csa3G812220;Csa7G428990	K01188+K01188
Protein processing in endoplasmic reticulum	ko04141	1	Csa3G812150	K10956
Glyoxylate and dicarboxylate metabolism	ko00630	2	Csa5G410730;Csa7G446960	K01915+K15919
Amino sugar and nucleotide sugar metabolism	ko00520	4	Csa1G012150;Csa1G267240;Csa5G139730;Csa6G522730	K00012+K01183+K01183+K15920
Glycolysis / Gluconeogenesis	ko00010	3	Csa1G701210;Csa7G322060;CsaUNG006260	K00895+K18857+K01895
Purine metabolism	ko00230	1	Csa3G033230	K00759
Stilbenoid, diarylheptanoid and gingerol biosynthesis	ko00945	3	Csa4G190010;Csa4G190020;Csa7G073660	K13065+K13065+K00588
Biosynthesis of amino acids	ko01230	3	Csa1G050380;Csa3G902920;Csa5G410730	K01940+K01438+K01915
Glycine, serine and threonine metabolism	ko00260	3	Csa4G326550;Csa6G423470;Csa7G446960	K00827+K00276+K15919
Pentose phosphate pathway	ko00030	1	Csa1G701210	K00895
Peroxisome	ko04146	1	Csa4G551130	K13356
Zeatin biosynthesis	ko00908	1	Csa4G415920	K13495
Pyruvate metabolism	ko00620	1	CsaUNG006260	K01895
Alanine, aspartate and glutamate metabolism	ko00250	4	Csa1G050380;Csa4G192110;Csa4G326550;Csa5G410730	K01940+K00261+K00827+K01915
Vitamin B6 metabolism	ko00750	1	Csa6G139790	K08681
Protein export	ko03060	1	Csa3G812150	K10956
Glycerophospholipid metabolism	ko00564	1	Csa4G004780	K06130
Glycerolipid metabolism	ko00561	1	Csa3G00090	K14457
Valine, leucine and isoleucine degradation	ko00280	1	Csa4G326550	K00827
Arginine biosynthesis	ko00220	4	Csa1G050380;Csa3G902920;Csa4G192110;Csa5G410730	K01940+K01438+K00261+K01915
Carbon metabolism	ko01200	3	Csa4G192110;Csa7G446960;CsaUNG006260	K00261+K15919+K01895
Fructose and mannose metabolism	ko00051	1	Csa1G701210	K00895
Starch and sucrose metabolism	ko00500	8	Csa1G012150;Csa3G812220;Csa5G322500;Csa6G500540;Csa6G522730;Csa7G343870;Csa7G414390;Csa7G428990	K00012+K01188+K00695+K01087+K15920+K01051+K01051+K01188
beta-Alanine metabolism	ko00410	1	Csa6G423470	K00276
Flavonoid biosynthesis	ko00941	3	Csa4G190010;Csa4G190020;Csa7G073660	K13065+K13065+K00588
Propanoate metabolism	ko00640	1	CsaUNG006260	K01895
Nitrogen metabolism	ko00910	4	Csa1G120470;Csa3G836520;Csa4G192110;Csa5G410730	K01674+K01673+K00261+K01915
Cutin, suberine and wax biosynthesis	ko00073	2	Csa4G551130;Csa6G079750	K13356+K15404
Steroid biosynthesis	ko00100	2	Csa3G036480;Csa6G522820	K14423+K09832
Ascorbate and aldarate metabolism	ko00053	4	Csa1G012150;Csa1G602540;Csa3G099720;Csa6G507100	K00012+K00423+K08232+K00434
Phenylpropanoid biosynthesis	ko00940	6	Csa3G812220;Csa4G190010;Csa4G190020;Csa4G443110;Csa7G073660;Csa7G428990	K01188+K13065+K13065+K00430+K00588+K01188
Ubiquinone and other terpenoid-quinone biosynthesis	ko00130	1	Csa2G432780	K05928
Cysteine and methionine metabolism	ko00270	3	Csa2G036680;Csa2G036690;Csa4G326550	K01611+K01611+K00827
Tyrosine metabolism	ko00350	3	Csa1G073640;Csa6G423470;Csa7G322060	K00422+K00276+K18857
Pentose and glucuronate interconversions	ko00040	3	Csa1G012150;Csa7G343870;Csa7G414390	K00012+K01051+K01051
Plant-pathogen interaction	ko04626	5	Csa2G286450;Csa3G119630;Csa3G119640;Csa3G881910;Csa5G529950	K13448+K05391+K05391+K05391+K13447
Phenylalanine metabolism	ko00360	2	Csa6G423470;Csa7G073660	K00276+K00588
Phagosome	ko04145	1	Csa3G812150	K10956
Diterpenoid biosynthesis	ko00904	1	Csa5G172270	K05282
Fatty acid degradation	ko00071	1	Csa7G322060	K18857
Linoleic acid metabolism	ko00591	3	Csa2G028480;Csa2G028490;Csa4G287550	K15718+K15718+K00454
Isoquinoline alkaloid biosynthesis	ko00950	2	Csa1G073640;Csa6G423470	K00422+K00276
Tropane, piperidine and pyridine alkaloid biosynthesis	ko00960	1	Csa6G423470	K00276

## Sheet: DEG-II-IIIs
KEGG analysis of DEG-II-IIIs of wild type
Pathway	KEGG_ID	Gene number in pathway	Gene_ID	KEGG_Orthology
Pentose phosphate pathway	ko00030	1	Csa6G077460	K00615
Fatty acid biosynthesis	ko00061	1	Csa4G051550	K01897
Peroxisome	ko04146	2	Csa4G051550;Csa6G151790	K01897+K13356
Ascorbate and aldarate metabolism	ko00053	3	Csa1G602530;Csa4G291370;Csa6G298480	K00423+K00128+K00434
Amino sugar and nucleotide sugar metabolism	ko00520	1	Csa2G377950	K12450
Ubiquitin mediated proteolysis	ko04120	1	Csa5G156190	K03364
Glycolysis / Gluconeogenesis	ko00010	5	Csa4G291370;Csa6G008590;Csa6G361250;Csa6G361260;Csa7G239050	K00128+K00134+K00121+K00121+K00134
Isoquinoline alkaloid biosynthesis	ko00950	1	Csa6G423480	K00276
Plant-pathogen interaction	ko04626	3	Csa1G005530;Csa1G657480;Csa3G144210	K05391+K18835+K13448
Alanine, aspartate and glutamate metabolism	ko00250	1	Csa1G002130	K01940
Carbon metabolism	ko01200	5	Csa6G008590;Csa6G077460;Csa6G361250;Csa6G361260;Csa7G239050	K00134+K00615+K00121+K00121+K00134
Inositol phosphate metabolism	ko00562	3	Csa1G629050;Csa2G119380;Csa2G245420	K01114+K01114+K00888
Glutathione metabolism	ko00480	2	Csa6G298480;Csa7G395820	K00434+K00799
Pyrimidine metabolism	ko00240	1	Csa4G012500	K16904
Arginine and proline metabolism	ko00330	1	Csa4G291370	K00128
Phagosome	ko04145	1	Csa1G696470	K04392
Oxidative phosphorylation	ko00190	1	Csa4G293860	K01507
Ubiquinone and other terpenoid-quinone biosynthesis	ko00130	1	Csa2G048330	K01904
Monobactam biosynthesis	ko00261	1	Csa2G215520	K13811
Phenylalanine metabolism	ko00360	2	Csa2G048330;Csa6G423480	K01904+K00276
Ether lipid metabolism	ko00565	2	Csa1G629050;Csa2G119380	K01114+K01114
AGE-RAGE signaling pathway in diabetic complications	ko04933	1	Csa1G696470	K04392
Carotenoid biosynthesis	ko00906	2	Csa2G226860;Csa4G064690	K17911+K09840
Tyrosine metabolism	ko00350	3	Csa6G361250;Csa6G361260;Csa6G423480	K00121+K00121+K00276
Cysteine and methionine metabolism	ko00270	3	Csa2G000520;Csa3G129660;Csa5G609660	K05933+K01251+K00547
Starch and sucrose metabolism	ko00500	6	Csa1G611290;Csa3G852480;Csa5G612810;Csa6G514890;Csa7G037590;Csa7G447990	K01188+K05350+K01051+K01051+K01213+K01051
Flavonoid biosynthesis	ko00941	1	Csa5G505170	K01859
Sulfur metabolism	ko00920	1	Csa2G215520	K13811
Purine metabolism	ko00230	2	Csa2G215520;Csa3G740080	K13811+K00856
Biosynthesis of unsaturated fatty acids	ko01040	1	Csa3G114430	K10703
Plant hormone signal transduction	ko04075	6	Csa1G231530;Csa3G902310;Csa4G052740;Csa5G434550;Csa6G106780;Csa7G007930	K14484+K14496+K14486+K14492+K14488+K14488
Biosynthesis of amino acids	ko01230	4	Csa1G002130;Csa6G008590;Csa6G077460;Csa7G239050	K01940+K00134+K00615+K00134
Arginine biosynthesis	ko00220	1	Csa1G002130	K01940
Pentose and glucuronate interconversions	ko00040	6	Csa1G049960;Csa4G291370;Csa5G612810;Csa6G514890;Csa7G037590;Csa7G447990	K01728+K00128+K01051+K01051+K01213+K01051
Pyruvate metabolism	ko00620	1	Csa4G291370	K00128
ABC transporters	ko02010	2	Csa5G585950;Csa6G521010	K05658+K05658
Phenylpropanoid biosynthesis	ko00940	6	Csa1G611290;Csa2G048330;Csa3G852480;Csa4G038620;Csa6G495000;Csa7G058560	K01188+K01904+K05350+K12356+K00430+K00430
Fatty acid metabolism	ko01212	2	Csa3G114430;Csa4G051550	K10703+K01897
alpha-Linolenic acid metabolism	ko00592	8	Csa2G360780;Csa3G829250;Csa3G859730;Csa4G286940;Csa4G286950;Csa4G286960;Csa4G287530;Csa4G288080	K01723+K10529+K08241+K00454+K00454+K00454+K00454+K00454
Tryptophan metabolism	ko00380	1	Csa4G291370	K00128
Glycerophospholipid metabolism	ko00564	2	Csa1G629050;Csa2G119380	K01114+K01114
Endocytosis	ko04144	1	Csa2G004740	K18443
Sphingolipid metabolism	ko00600	1	Csa1G527930	K12349
Cutin, suberine and wax biosynthesis	ko00073	5	Csa3G127750;Csa3G127770;Csa6G004550;Csa6G151790;Csa7G420770	K15404+K15404+K15398+K13356+K15402
beta-Alanine metabolism	ko00410	2	Csa4G291370;Csa6G423480	K00128+K00276
Protein processing in endoplasmic reticulum	ko04141	1	Csa1G527870	K13993
Carbon fixation in photosynthetic organisms	ko00710	3	Csa6G008590;Csa6G077460;Csa7G239050	K00134+K00615+K00134
Linoleic acid metabolism	ko00591	6	Csa2G023900;Csa4G286940;Csa4G286950;Csa4G286960;Csa4G287530;Csa4G288080	K15718+K00454+K00454+K00454+K00454+K00454
Selenocompound metabolism	ko00450	1	Csa2G215520	K13811
Fatty acid degradation	ko00071	4	Csa4G051550;Csa4G291370;Csa6G361250;Csa6G361260	K01897+K00128+K00121+K00121
Tropane, piperidine and pyridine alkaloid biosynthesis	ko00960	1	Csa6G423480	K00276
Riboflavin metabolism	ko00740	2	Csa1G655920;Csa4G111590	K11752+K14652
Phosphatidylinositol signaling system	ko04070	1	Csa2G245420	K00888
Cyanoamino acid metabolism	ko00460	2	Csa1G611290;Csa3G852480	K01188+K05350
Glycine, serine and threonine metabolism	ko00260	1	Csa6G423480	K00276
Valine, leucine and isoleucine degradation	ko00280	2	Csa4G291370;Csa6G395130	K00128+K00166
Zeatin biosynthesis	ko00908	2	Csa1G588560;Csa2G000440	K00279+K00279
Propanoate metabolism	ko00640	1	Csa6G395130	K00166
Lysine degradation	ko00310	1	Csa4G291370	K00128
Fructose and mannose metabolism	ko00051	2	Csa6G127990;Csa6G502850	K19355+K19355
Fatty acid elongation	ko00062	5	Csa3G114430;Csa3G144140;Csa3G178500;Csa4G649640;Csa5G177700	K10703+K15397+K15397+K15397+K15397
Galactose metabolism	ko00052	1	Csa4G631570	K06617
Diterpenoid biosynthesis	ko00904	1	Cucumis_sativus_newGene_1551	K04123
Histidine metabolism	ko00340	1	Csa4G291370	K00128
Glycerolipid metabolism	ko00561	1	Csa4G291370	K00128
RNA degradation	ko03018	1	Csa7G451310	K04077

## Sheet: DEG-IVs
KEGG analysis of DEG-Ivs of wild type
Pathway	KEGG_ID	Gene number in pathway	Gene_ID	KEGG_Orthology
Sphingolipid metabolism	ko00600	1	Csa5G580630	K07407
Endocytosis	ko04144	3	Csa5G435070;Csa6G031970;Csa6G128620	K00889+K19476+K19476
Cysteine and methionine metabolism	ko00270	2	Csa2G352930;Csa4G629470	K00826+K00815
Pentose and glucuronate interconversions	ko00040	3	Csa1G597780;Csa4G043950;Csa4G361890	K01051+K01051+K00128
Phenylalanine metabolism	ko00360	4	Csa2G264020;Csa4G608160;Csa4G629470;Csa6G423980	K01426+K00457+K00815+K00276
Zeatin biosynthesis	ko00908	2	Csa2G362450;Csa7G392940	K00279+K10760
Valine, leucine and isoleucine biosynthesis	ko00290	2	Csa2G352930;Csa6G448740	K00826+K01754
Ubiquinone and other terpenoid-quinone biosynthesis	ko00130	3	Csa1G008580;Csa4G608160;Csa4G629470	K02552+K00457+K00815
Oxidative phosphorylation	ko00190	1	Csa2G378540	K01535
Carbon fixation in photosynthetic organisms	ko00710	5	Csa1G050250;Csa2G349020;Csa3G893410;Csa5G598750;Csa7G195260	K00134+K14272+K01610+K14272+K01623
Ether lipid metabolism	ko00565	1	Csa1G433610	K01047
Ribosome	ko03010	1	Csa3G098540	K02895
Plant-pathogen interaction	ko04626	3	Csa3G607130;Csa5G638350;Csa6G133770	K05391+K05391+K13434
2-Oxocarboxylic acid metabolism	ko01210	4	Csa1G618390;Csa2G349020;Csa2G352930;Csa5G598750	K12153+K14272+K00826+K14272
beta-Alanine metabolism	ko00410	3	Csa2G000460;Csa4G361890;Csa6G423980	K12259+K00128+K00276
Nitrogen metabolism	ko00910	4	Csa1G120420;Csa5G383850;Csa5G601560;Cucumis_sativus_newGene_1498	K01674+K10534+K01673+K01673
RNA transport	ko03013	1	Csa1G240070	K18213
Porphyrin and chlorophyll metabolism	ko00860	4	Csa1G132140;Csa4G082410;Csa5G470560;Csa6G046390	K13071+K01599+K08099+K13606
Phosphatidylinositol signaling system	ko04070	2	Csa3G901120;Csa5G435070	K00913+K00889
Pantothenate and CoA biosynthesis	ko00770	1	Csa2G352930	K00826
Carotenoid biosynthesis	ko00906	4	Csa4G056600;Csa4G056640;Csa4G269130;Csa4G639800	K09843+K09840+K09842+K09843
Amino sugar and nucleotide sugar metabolism	ko00520	1	Csa3G149890	K00975
Brassinosteroid biosynthesis	ko00905	1	Csa5G641590	K12640
Glycerolipid metabolism	ko00561	3	Csa4G361890;Csa5G580630;Csa7G435550	K00128+K07407+K15918
Pyruvate metabolism	ko00620	4	Csa1G050360;Csa3G893410;Csa4G361890;Csa5G603950	K01638+K01610+K00128+K00161
Isoquinoline alkaloid biosynthesis	ko00950	2	Csa4G629470;Csa6G423980	K00815+K00276
Vitamin B6 metabolism	ko00750	1	Csa2G000280	K01733
Fatty acid degradation	ko00071	1	Csa4G361890	K00128
Ubiquitin mediated proteolysis	ko04120	3	Csa3G702570;Csa3G880030;Csa4G285710	K03363+K10144+K04506
Tropane, piperidine and pyridine alkaloid biosynthesis	ko00960	2	Csa4G629470;Csa6G423980	K00815+K00276
Glutathione metabolism	ko00480	6	Csa4G064630;Csa4G064650;Csa4G303130;Csa4G303160;Csa4G303170;Csa4G304250	K00799+K00799+K00799+K00799+K00799+K00799
Diterpenoid biosynthesis	ko00904	1	Csa3G903530	K04123
Carbon metabolism	ko01200	15	Csa1G050250;Csa1G050360;Csa1G617370;Csa2G349020;Csa2G420990;Csa3G893410;Csa5G598750;Csa5G603950;Csa5G606770;Csa6G433300;Csa6G448740;Csa6G497310;Csa7G012940;Csa7G195260;Csa7G435550	K00134+K01638+K00830+K14272+K01637+K01610+K14272+K00161+K01057+K00830+K01754+K00600+K15893+K01623+K15918
Inositol phosphate metabolism	ko00562	4	Csa3G901120;Csa4G031000;Csa5G435070;Csa6G500600	K00913+K01858+K00889+K01858
Cutin, suberine and wax biosynthesis	ko00073	1	Csa6G151810	K13356
Spliceosome	ko03040	2	Csa2G033890;Csa3G792060	K12848+K12900
Phenylpropanoid biosynthesis	ko00940	6	Csa1G042700;Csa1G064150;Csa3G402970;Csa3G812230;Csa3G881810;Csa4G285760	K05350+K05350+K01188+K01188+K00430+K00430
Phenylalanine, tyrosine and tryptophan biosynthesis	ko00400	3	Csa1G064170;Csa3G843770;Csa4G629470	K01696+K01695+K00815
Plant hormone signal transduction	ko04075	10	Csa1G051690;Csa1G690240;Csa2G258100;Csa2G264590;Csa2G359970;Csa3G822220;Csa4G615240;Csa6G486870;Csa6G491650;Csa7G072880	K14488+K14484+K14488+K13946+K14499+K14508+K16189+K13415+K14505+K14505
Tryptophan metabolism	ko00380	4	Csa2G264020;Csa3G190380;Csa4G361890;Cucumis_sativus_newGene_1775	K01426+K11816+K00128+K07408
Histidine metabolism	ko00340	1	Csa4G361890	K00128
Arginine biosynthesis	ko00220	2	Csa2G349020;Csa5G598750	K14272+K14272
One carbon pool by folate	ko00670	1	Csa6G497310	K00600
Pentose phosphate pathway	ko00030	2	Csa5G606770;Csa7G195260	K01057+K01623
Folate biosynthesis	ko00790	1	Csa4G627100	K01307
Fructose and mannose metabolism	ko00051	1	Csa7G195260	K01623
Alanine, aspartate and glutamate metabolism	ko00250	4	Csa1G617370;Csa2G349020;Csa5G598750;Csa6G433300	K00830+K14272+K14272+K00830
Galactose metabolism	ko00052	3	Csa3G827250;Csa5G580630;Csa7G450770	K01785+K07407+K01193
Cyanoamino acid metabolism	ko00460	7	Csa1G042700;Csa1G064150;Csa1G618390;Csa2G049980;Csa3G402970;Csa3G812230;Csa6G497310	K05350+K05350+K12153+K08248+K01188+K01188+K00600
Tyrosine metabolism	ko00350	3	Csa4G608160;Csa4G629470;Csa6G423980	K00457+K00815+K00276
Photosynthesis - antenna proteins	ko00196	3	Csa1G009810;Csa1G445860;Csa6G522690	K08910+K08912+K08912
Arachidonic acid metabolism	ko00590	1	Csa1G433610	K01047
Arginine and proline metabolism	ko00330	3	Csa2G000460;Csa2G264020;Csa4G361890	K12259+K01426+K00128
alpha-Linolenic acid metabolism	ko00592	3	Csa1G433610;Csa4G288110;Csa7G041960	K01047+K00454+K10528
Glycerophospholipid metabolism	ko00564	3	Csa1G433610;Csa5G576650;Cucumis_sativus_newGene_1412	K01047+K08730+K05929
Regulation of autophagy	ko04140	2	Csa5G034000;Csa6G493830	K08332+K08332
Glycine, serine and threonine metabolism	ko00260	12	Csa1G064170;Csa1G617370;Csa2G000280;Csa2G349020;Csa3G843770;Csa5G598750;Csa6G423980;Csa6G433300;Csa6G448740;Csa6G497310;Csa7G012940;Csa7G435550	K01696+K00830+K01733+K14272+K01695+K14272+K00276+K00830+K01754+K00600+K15893+K15918
Terpenoid backbone biosynthesis	ko00900	2	Csa6G223500;Csa7G211090	K15889+K13789
Glyoxylate and dicarboxylate metabolism	ko00630	9	Csa1G050360;Csa1G617370;Csa2G349020;Csa2G420990;Csa5G598750;Csa6G433300;Csa6G497310;Csa7G012940;Csa7G435550	K01638+K00830+K14272+K01637+K14272+K00830+K00600+K15893+K15918
Linoleic acid metabolism	ko00591	3	Csa1G433610;Csa4G288110;Cucumis_sativus_newGene_1363	K01047+K00454+K15718
Lysine degradation	ko00310	2	Csa1G598330;Csa4G361890	K14157+K00128
Valine, leucine and isoleucine degradation	ko00280	2	Csa2G352930;Csa4G361890	K00826+K00128
Glycosphingolipid biosynthesis - globo series	ko00603	1	Csa5G580630	K07407
Ascorbate and aldarate metabolism	ko00053	2	Csa1G604040;Csa4G361890	K00423+K00128
Steroid biosynthesis	ko00100	2	Csa4G007710;Csa4G103350	K05917+K09828
Protein processing in endoplasmic reticulum	ko04141	6	Csa1G063560;Csa3G020090;Csa4G005000;Csa5G190530;Csa5G190550;Csa7G072770	K13993+K13993+K13993+K13993+K13993+K13993
Thiamine metabolism	ko00730	2	Csa3G078800;Csa3G133300	K03146+K00878
Glycolysis / Gluconeogenesis	ko00010	7	Csa1G050250;Csa3G730980;Csa3G827250;Csa3G893410;Csa4G361890;Csa5G603950;Csa7G195260	K00134+K01568+K01785+K01610+K00128+K00161+K01623
Biosynthesis of amino acids	ko01230	11	Csa1G050250;Csa1G064170;Csa2G000280;Csa2G349020;Csa2G352930;Csa3G843770;Csa4G629470;Csa5G598750;Csa6G448740;Csa6G497310;Csa7G195260	K00134+K01696+K01733+K14272+K00826+K01695+K00815+K14272+K01754+K00600+K01623
Peroxisome	ko04146	3	Csa1G617370;Csa6G151810;Csa6G433300	K00830+K13356+K00830
Citrate cycle (TCA cycle)	ko00020	2	Csa3G893410;Csa5G603950	K01610+K00161
Starch and sucrose metabolism	ko00500	11	Csa1G042700;Csa1G064150;Csa1G597780;Csa1G630300;Csa3G149890;Csa3G402970;Csa3G812230;Csa4G043950;Csa5G168960;Csa5G606600;Csa7G450770	K05350+K05350+K01051+K19892+K00975+K01188+K01188+K01051+K01179+K00688+K01193

## Sheet:  up-regulated
KEGG analysis of up-regulated genes in mutant
Pathway	KEGG_ID	Gene number in pathway	Gene_ID	KEGG_Orthology
Pentose and glucuronate interconversions	ko00040	4	Csa4G043950;Csa4G361890;Csa5G125700;Csa7G414390	K01051+K00128+K01051+K01051
Arginine and proline metabolism	ko00330	2	Csa2G264020;Csa4G361890	K01426+K00128
Histidine metabolism	ko00340	1	Csa4G361890	K00128
Glycerophospholipid metabolism	ko00564	1	Csa1G039220	K01126
Cyanoamino acid metabolism	ko00460	1	Csa2G055040	K08248
ABC transporters	ko02010	1	Csa5G593380	K05658
Fatty acid metabolism	ko01212	1	Csa6G338660	K03921
Tyrosine metabolism	ko00350	2	Csa5G147470;Csa6G423470	K00001+K00276
Tryptophan metabolism	ko00380	3	Csa2G264020;Csa4G361890;Cucumis_sativus_newGene_1775	K01426+K00128+K07408
Phenylalanine metabolism	ko00360	3	Csa2G264020;Csa3G710200;Csa6G423470	K01426+K01904+K00276
Plant hormone signal transduction	ko04075	6	Csa4G308640;Csa4G454150;Csa5G217670;Csa6G031950;Csa6G493310;Csa7G010800	K13946+K14498+K14496+K14431+K14487+K13946
Aminoacyl-tRNA biosynthesis	ko00970	1	Csa7G368100	K01893
Pyruvate metabolism	ko00620	1	Csa4G361890	K00128
Protein processing in endoplasmic reticulum	ko04141	1	Csa1G063560	K13993
Tropane, piperidine and pyridine alkaloid biosynthesis	ko00960	1	Csa6G423470	K00276
Purine metabolism	ko00230	1	Csa3G848180	K03787
Endocytosis	ko04144	2	Csa1G507460;Csa5G435070	K12471+K00889
Biosynthesis of amino acids	ko01230	1	Csa7G419610	K00789
Biosynthesis of unsaturated fatty acids	ko01040	1	Csa6G338660	K03921
Inositol phosphate metabolism	ko00562	2	Csa4G031000;Csa5G435070	K01858+K00889
Valine, leucine and isoleucine degradation	ko00280	1	Csa4G361890	K00128
Ascorbate and aldarate metabolism	ko00053	1	Csa4G361890	K00128
Ribosome	ko03010	1	Csa1G021930	K02979
Glycine, serine and threonine metabolism	ko00260	1	Csa6G423470	K00276
Ubiquinone and other terpenoid-quinone biosynthesis	ko00130	1	Csa3G710200	K01904
Starch and sucrose metabolism	ko00500	5	Csa4G043950;Csa5G125700;Csa5G168960;Csa6G500540;Csa7G414390	K01051+K01051+K01179+K01087+K01051
Photosynthesis - antenna proteins	ko00196	2	Csa1G445860;Csa6G139750	K08912+K08912
Taurine and hypotaurine metabolism	ko00430	1	Csa3G827270	K10712
Lysine degradation	ko00310	1	Csa4G361890	K00128
Glycerolipid metabolism	ko00561	1	Csa4G361890	K00128
Carotenoid biosynthesis	ko00906	1	Csa4G056640	K09840
Spliceosome	ko03040	1	Csa3G792060	K12900
SNARE interactions in vesicular transport	ko04130	1	Csa6G009450	K08492
beta-Alanine metabolism	ko00410	2	Csa4G361890;Csa6G423470	K00128+K00276
Cysteine and methionine metabolism	ko00270	1	Csa7G419610	K00789
Diterpenoid biosynthesis	ko00904	1	Csa3G014360	K04123
Ubiquitin mediated proteolysis	ko04120	1	Csa6G517350	K10581
Phenylpropanoid biosynthesis	ko00940	2	Csa3G710200;Csa4G045010	K01904+K00430
RNA degradation	ko03018	1	Csa2G382590	K12581
Glycolysis / Gluconeogenesis	ko00010	3	Csa4G361890;Csa5G147470;Csa6G518930	K00128+K00001+K01568
Phagosome	ko04145	1	Csa6G009450	K08492
Fatty acid biosynthesis	ko00061	1	Csa6G338660	K03921
Linoleic acid metabolism	ko00591	1	Csa2G023340	K15718
Thiamine metabolism	ko00730	1	Csa3G133300	K00878
Fatty acid degradation	ko00071	2	Csa4G361890;Csa5G147470	K00128+K00001
Pyrimidine metabolism	ko00240	1	Csa3G848180	K03787
Basal transcription factors	ko03022	2	Csa5G639490;Csa6G446430	K14649+K14649
Brassinosteroid biosynthesis	ko00905	1	Csa5G202330	K09588
Phosphatidylinositol signaling system	ko04070	1	Csa5G435070	K00889
Nicotinate and nicotinamide metabolism	ko00760	1	Csa3G848180	K03787
Isoquinoline alkaloid biosynthesis	ko00950	1	Csa6G423470	K00276

## Sheet: down-regulated
KEGG analysis of down-regulated genes in mutant
Pathway	KEGG_ID	Gene number in pathway	Gene_ID	KEGG_Orthology
Glycine, serine and threonine metabolism	ko00260	3	Csa1G641020;Csa2G145880;Csa6G448740	K00499+K00600+K01754
Linoleic acid metabolism	ko00591	3	Csa4G286970;Csa4G286980;Csa7G374620	K00454+K00454+K00454
Plant-pathogen interaction	ko04626	5	Csa1G569270;Csa2G406780;Csa3G144210;Csa3G167380;Csa3G785400	K04079+K13448+K13448+K02183+K13412
Protein processing in endoplasmic reticulum	ko04141	7	Csa1G527860;Csa1G569270;Csa2G070310;Csa3G117430;Csa4G625570;Csa5G190530;Csa5G197100	K13993+K04079+K03283+K09481+K10956+K13993+K13993
Nitrogen metabolism	ko00910	1	Csa4G182270	K01673
Pyruvate metabolism	ko00620	2	Csa2G373430;Csa5G161920	K00029+K00016
Terpenoid backbone biosynthesis	ko00900	1	Csa6G074610	K00587
Valine, leucine and isoleucine biosynthesis	ko00290	1	Csa6G448740	K01754
Glycerolipid metabolism	ko00561	1	Csa1G039060	K00901
Purine metabolism	ko00230	1	Csa3G740080	K00856
Inositol phosphate metabolism	ko00562	1	Csa3G824810	K01110
Diterpenoid biosynthesis	ko00904	3	Csa1G064730;Csa3G081890;Csa7G434970	K04125+K04125+K04124
Brassinosteroid biosynthesis	ko00905	1	Csa4G038710	K09587
Propanoate metabolism	ko00640	1	Csa5G161920	K00016
Carbon metabolism	ko01200	4	Csa2G009470;Csa2G145880;Csa2G373430;Csa6G448740	K00131+K00600+K00029+K01754
Biosynthesis of amino acids	ko01230	3	Csa1G145980;Csa2G145880;Csa6G448740	K05359+K00600+K01754
Peroxisome	ko04146	1	Csa3G133140	K07513
Fructose and mannose metabolism	ko00051	1	Csa6G502850	K19355
Galactose metabolism	ko00052	1	Csa3G838720	K06617
Folate biosynthesis	ko00790	1	Csa5G623430	K13950
Plant hormone signal transduction	ko04075	5	Csa2G361450;Csa3G011620;Csa4G641660;Csa5G166440;Csa7G452370	K14503+K13422+K14505+K14484+K14490
Citrate cycle (TCA cycle)	ko00020	1	Csa6G362950	K01648
RNA degradation	ko03018	1	Csa1G181360	K12608
Phenylalanine metabolism	ko00360	1	Csa6G445770	K10775
Fatty acid degradation	ko00071	1	Csa3G133140	K07513
Phosphatidylinositol signaling system	ko04070	3	Csa1G039060;Csa3G167380;Csa3G824810	K00901+K02183+K01110
Biosynthesis of unsaturated fatty acids	ko01040	1	Csa3G133140	K07513
Glutathione metabolism	ko00480	8	Csa1G033120;Csa1G033130;Csa2G381780;Csa3G126940;Csa3G133370;Csa3G133380;Csa4G064650;Csa4G304250	K00799+K00799+K00434+K00799+K00799+K00799+K00799+K00799
Zeatin biosynthesis	ko00908	1	Csa2G000440	K00279
AGE-RAGE signaling pathway in diabetic complications	ko04933	1	Csa1G696470	K04392
Proteasome	ko03050	1	Csa5G590010	K02737
Carbon fixation in photosynthetic organisms	ko00710	1	Csa2G373430	K00029
Glycosaminoglycan degradation	ko00531	1	Csa1G011570	K07964
Oxidative phosphorylation	ko00190	1	Csa4G293860	K01507
Phenylalanine, tyrosine and tryptophan biosynthesis	ko00400	1	Csa1G145980	K05359
Glyoxylate and dicarboxylate metabolism	ko00630	1	Csa2G145880	K00600
Protein export	ko03060	2	Csa3G117430;Csa4G625570	K09481+K10956
Amino sugar and nucleotide sugar metabolism	ko00520	3	Csa2G377950;Csa4G094000;Csa5G512920	K12450+K00012+K08678
RNA transport	ko03013	1	Csa7G209580	K03113
One carbon pool by folate	ko00670	1	Csa2G145880	K00600
Cutin, suberine and wax biosynthesis	ko00073	1	Csa3G127760	K15404
Ubiquitin mediated proteolysis	ko04120	1	Csa3G914590	K10143
alpha-Linolenic acid metabolism	ko00592	5	Csa3G133140;Csa4G286970;Csa4G286980;Csa7G374620;Cucumis_sativus_newGene_1506	K07513+K00454+K00454+K00454+K05894
Porphyrin and chlorophyll metabolism	ko00860	1	Csa1G132690	K13071
Valine, leucine and isoleucine degradation	ko00280	1	Csa3G133140	K07513
Pentose phosphate pathway	ko00030	1	Csa2G009470	K00131
Spliceosome	ko03040	3	Csa1G043260;Csa2G070310;Csa5G175720	K12871+K03283+K12859
Glycolysis / Gluconeogenesis	ko00010	3	Csa1G532350;Csa2G009470;Csa5G161920	K01568+K00131+K00016
Cyanoamino acid metabolism	ko00460	3	Csa1G611290;Csa2G055020;Csa2G145880	K01188+K08248+K00600
Glycerophospholipid metabolism	ko00564	1	Csa1G039060	K00901
Endocytosis	ko04144	2	Csa2G070310;Csa5G623740	K03283+K12486
Ribosome	ko03010	3	Csa1G025150;Csa6G091290;Csa6G364110	K02885+K02978+K02954
ABC transporters	ko02010	1	Csa2G074190	K05658
Phenylpropanoid biosynthesis	ko00940	3	Csa1G611290;Csa3G716870;Csa6G445770	K01188+K09753+K10775
Ascorbate and aldarate metabolism	ko00053	2	Csa2G381780;Csa4G094000	K00434+K00012
Fatty acid elongation	ko00062	1	Csa3G144140	K15397
Pentose and glucuronate interconversions	ko00040	2	Csa4G094000;Csa7G037590	K00012+K01213
Cysteine and methionine metabolism	ko00270	1	Csa5G161920	K00016
Carotenoid biosynthesis	ko00906	1	Csa7G073680	K09843
Selenocompound metabolism	ko00450	1	Csa3G113310	K08247
Starch and sucrose metabolism	ko00500	5	Csa1G611290;Csa4G094000;Csa5G512920;Csa5G602180;Csa7G037590	K01188+K00012+K08678+K16055+K01213
Phagosome	ko04145	3	Csa1G696470;Csa3G117430;Csa4G625570	K04392+K09481+K10956
Flavonoid biosynthesis	ko00941	1	Csa5G505170	K01859
Photosynthesis	ko00195	3	Csa3G119660;Csa3G222790;Csa7G267900	K08901+K02639+K03542
Fatty acid metabolism	ko01212	1	Csa3G133140	K07513
Circadian rhythm - plant	ko04712	2	Csa3G878800;Csa3G914590	K16241+K10143
