# Supplementary material for: Comparative Transcriptome Analysis of Hard and Tender Fruit Spines of Cucumber to Identify Genes Involved in the Morphological Development of Fruit Spines
Source: Front Plant Sci. 2022 Mar 15;13:797433. doi: 10.3389/fpls.2022.797433 (PMC8965156; doi:10.3389/fpls.2022.797433)
Supplement: Supplementary Table S1 — The DEGs in this study. DEG-IIs represent differentially expressed genes (DEGs) with the highest expression levels at stage II of wild type; DEG-II–IIIs represent differentially expressed genes (DEGs) that showed no significant difference in expression level between stage II and stage III but were significantly downregulated at stage IV (for convenience, we called them DEG-II–IIIs) of wild type; DEG-IVs represent differentially expressed genes (DEGs) with the highest expression levels at stage IV of wild type; u-regulation represents upregulated differentially expressed genes (DEGs) in mutant; and downregulation represents downregulated differentially expressed genes (DEGs) in mutant. [file Data_Sheet_1.ZIP › Additional files/Table S3.xlsx]

## Sheet: DEG-IIs
	DEG-IIs of wild type related to phytohormones
phytohormone		FPKM									log2FC	Regulated Direction	log2FC	Regulated Direction	log2FC	Regulated Direction	Database annotation
	Gene_ID	StageII-1	StageII-2	StageII-3	StageIII-1	StageIII-2	StageIII-3	StageIV-1	StageIV-2	StageIV-3	StageII vs StageIII	StageII vs StageIII	StageII vs StageIV	StageII vs StageIV	StageIII vs StageIV	StageIII vs StageIV	COG_class	COG_class_annotation	GO_annotation	KEGG_annotation	KEGG_pathway_annotation	KOG_class	KOG_class_annotation	Pfam_annotation	Swiss_Prot_annotation	NR_annotation
Auxin	Csa1G025070	0.713705	2.56669	1.59691	0.326171	0.526824	0.452219	0.573492	0.271922	0.217738	-1.86309	down	-2.21251	down	-0.341179	normal	--	--	Cellular Component: cytoplasm (GO:0005737);; Biological Process: gravitropism (GO:0009630);; Biological Process: flower development (GO:0009908);; Cellular Component: basal plasma membrane (GO:0009925);; Biological Process: auxin polar transport (GO:0009926);; Biological Process: xylem and phloem pattern formation (GO:0010051);; Biological Process: inflorescence development (GO:0010229);; Biologi…	K13947|0|csv:101220737|K13947 auxin efflux carrier family | (RefSeq) CsPIN3; probable auxin efflux carrier component 1c	--	--	--	Membrane transport protein	Auxin efflux carrier component 1a OS=Oryza sativa subsp. japonica OX=39947 GN=PIN1A PE=2 SV=1	hypothetical protein Csa_1G025070 [Cucumis sativus]
	Csa1G042820	1.54893	9.97535	6.29366	1.28961	2.54259	1.36686	2.48513	2.53837	2.23356	-1.73522	down	-1.32641	down	0.420102	normal	[CIR]	Energy production and conversion;; Lipid transport and metabolism;; General function prediction only	Cellular Component: cytoplasm (GO:0005737);; Biological Process: gravitropism (GO:0009630);; Biological Process: flower development (GO:0009908);; Cellular Component: basal plasma membrane (GO:0009925);; Biological Process: auxin polar transport (GO:0009926);; Biological Process: xylem and phloem pattern formation (GO:0010051);; Biological Process: inflorescence development (GO:0010229);; Biologi…	K13947|0|cmo:103502271|K13947 auxin efflux carrier family | (RefSeq) probable auxin efflux carrier component 1c	--	--	--	Membrane transport protein	Auxin efflux carrier component 1a OS=Oryza sativa subsp. japonica OX=39947 GN=PIN1A PE=2 SV=1	PREDICTED: auxin efflux carrier component 1-like isoform X1 [Cucumis sativus]
	Csa3G000180	23.4651	13.0684	17.4138	10.7807	10.6709	13.3459	5.80221	4.99057	5.14305	-0.61597	down	-1.78599	down	-1.1627	down	--	--	Cellular Component: chloroplast (GO:0009507);; Molecular Function: auxin:proton symporter activity (GO:0009672);; Biological Process: auxin polar transport (GO:0009926);; Biological Process: para-aminobenzoic acid metabolic process (GO:0046482);; Molecular Function: organic cyclic compound binding (GO:0097159);; Molecular Function: heterocyclic compound binding (GO:1901363);;	--	--	[S]	Function unknown	Membrane transport protein	Protein PIN-LIKES 5 OS=Arabidopsis thaliana OX=3702 GN=PILS5 PE=2 SV=1	PREDICTED: uncharacterized transporter YBR287W-like [Cucumis sativus]
	Csa3G027190	30.8947	52.7251	19.8149	3.97937	6.77153	9.2623	0	0.519565	0.565724	-2.3497	down	-6.55083	down	-4.1924	down	--	--	Biological Process: response to auxin (GO:0009733);; Biological Process: lateral root morphogenesis (GO:0010102);; Biological Process: developmental growth (GO:0048589);; Biological Process: root hair cell differentiation (GO:0048765);;	--	--	--	--	Hydrophobic seed protein	Putative lipid-binding protein AIR1B OS=Arabidopsis thaliana OX=3702 GN=AIR1B PE=3 SV=1	PREDICTED: putative lipid-binding protein AIR1B [Cucumis sativus]
	Csa3G147770	3.19939	16.7523	16.2895	2.2453	5.11708	2.57417	4.07185	3.18093	3.08027	-1.81493	down	-1.84308	down	-0.0157449	normal	[E]	Amino acid transport and metabolism	Biological Process: polysaccharide biosynthetic process (GO:0000271);; Molecular Function: spermidine synthase activity (GO:0004766);; Cellular Component: cytoplasm (GO:0005737);; Biological Process: pattern specification process (GO:0007389);; Biological Process: metabolic process (GO:0008152);; Biological Process: regulation of cell size (GO:0008361);; Biological Process: multidimensional cell …	K18787|0|csv:101221818|K18787 thermospermine synthase [EC:2.5.1.79] | (RefSeq) thermospermine synthase ACAULIS5-like	--	[E]	Amino acid transport and metabolism	Spermine/spermidine synthase domain;; Spermidine synthase tetramerisation domain	Thermospermine synthase ACAULIS5 OS=Arabidopsis thaliana OX=3702 GN=ACL5 PE=1 SV=1	PREDICTED: thermospermine synthase ACAULIS5-like [Cucumis sativus]
	Csa3G431430	1.45978	5.33504	3.41919	0.304111	0.541656	0.704187	0.099774	0.326731	0.276682	-2.67551	down	-3.8428	down	--	--	[HJ]	Coenzyme transport and metabolism;; Translation, ribosomal structure and biogenesis	Cellular Component: chloroplast (GO:0009507);; Biological Process: auxin-activated signaling pathway (GO:0009734);; Biological Process: unidimensional cell growth (GO:0009826);; Biological Process: auxin homeostasis (GO:0010252);; Molecular Function: indole-3-acetic acid amido synthetase activity (GO:0010279);; Biological Process: response to cyclopentenone (GO:0010583);;	K14487|0|csv:101219992|K14487 auxin responsive GH3 gene family | (RefSeq) indole-3-acetic acid-amido synthetase GH3.6-like	Plant hormone signal transduction (ko04075)	--	--	GH3 auxin-responsive promoter	Indole-3-acetic acid-amido synthetase GH3.6 OS=Arabidopsis thaliana OX=3702 GN=GH3.6 PE=1 SV=1	PREDICTED: indole-3-acetic acid-amido synthetase GH3.6-like [Cucumis sativus]
	Csa3G865390	8.50257	34.0429	19.5292	4.23261	5.19112	7.22313	2.02238	1.61168	1.54365	-1.8649	down	-3.60274	down	-1.72971	down	--	--	Biological Process: polysaccharide biosynthetic process (GO:0000271);; Cellular Component: plasma membrane (GO:0005886);; Biological Process: water transport (GO:0006833);; Biological Process: pattern specification process (GO:0007389);; Biological Process: regulation of cell size (GO:0008361);; Biological Process: response to salt stress (GO:0009651);; Cellular Component: plant-type vacuole memb…	--	--	--	--	EamA-like transporter family	Protein WALLS ARE THIN 1 OS=Arabidopsis thaliana OX=3702 GN=WAT1 PE=1 SV=1	PREDICTED: protein WALLS ARE THIN 1-like [Cucumis sativus]
	Csa3G872040	22.373	16.3396	13.851	11.0543	9.57547	7.06068	5.58436	3.41552	3.46231	-0.910291	down	-2.12822	down	-1.21039	down	--	--	Molecular Function: calmodulin binding (GO:0005516);; Cellular Component: mitochondrion (GO:0005739);; Biological Process: auxin-activated signaling pathway (GO:0009734);;	K14488|3.302e-66|csv:101217643|K14488 SAUR family protein | (RefSeq) auxin-induced protein 15A-like	Plant hormone signal transduction (ko04075)	--	--	Auxin responsive protein	Auxin-responsive protein SAUR50 OS=Arabidopsis thaliana OX=3702 GN=SAUR50 PE=1 SV=1	PREDICTED: auxin-induced protein 15A-like [Cucumis sativus]
	Csa3G895090	1.02795	2.86813	2.40336	0.285631	0.756063	1.58078	0.28873	0.176539	0.465465	-1.26683	down	-2.79491	down	--	--	--	--	Biological Process: cellular process (GO:0009987);;	K14484|0|csv:101219386|K14484 auxin-responsive protein IAA | (RefSeq) auxin-responsive protein IAA26-like	Plant hormone signal transduction (ko04075)	--	--	AUX/IAA family	Auxin-responsive protein IAA26 OS=Arabidopsis thaliana OX=3702 GN=IAA26 PE=1 SV=2	PREDICTED: auxin-responsive protein IAA26-like [Cucumis sativus]
	Csa3G895620	1.01083	4.19797	2.33536	0.388736	1.21076	0.408646	1.2626	0.907437	0.673584	-1.88028	down	-1.44729	down	0.443892	normal	[K]	Transcription	Molecular Function: nucleotide binding (GO:0000166);; Molecular Function: protein kinase activity (GO:0004672);; Cellular Component: endoplasmic reticulum (GO:0005783);; Cellular Component: plasma membrane (GO:0005886);; Biological Process: response to hormone (GO:0009725);; Biological Process: response to auxin (GO:0009733);; Biological Process: response to brassinosteroid (GO:0009741);; Cellula…	--	--	--	--	Leucine rich repeat;; Leucine Rich repeats (2 copies);; Leucine Rich Repeat;; Protein kinase domain;; Protein tyrosine kinase;; Leucine Rich repeat;; Leucine rich repeat N-terminal domain	Probably inactive leucine-rich repeat receptor-like protein kinase At2g25790 OS=Arabidopsis thaliana OX=3702 GN=At2g25790 PE=2 SV=1	PREDICTED: probably inactive leucine-rich repeat receptor-like protein kinase At2g25790 [Cucumis sativus]
	Csa4G430820	2.58618	29.1732	13.9124	3.06668	5.61731	2.87439	7.69923	6.37196	6.95285	-1.92783	down	-1.14109	down	0.797841	up	--	--	Cellular Component: cytoplasm (GO:0005737);; Biological Process: gravitropism (GO:0009630);; Biological Process: flower development (GO:0009908);; Cellular Component: basal plasma membrane (GO:0009925);; Biological Process: auxin polar transport (GO:0009926);; Biological Process: xylem and phloem pattern formation (GO:0010051);; Biological Process: inflorescence development (GO:0010229);; Biologi…	K13947|0|csv:101218388|K13947 auxin efflux carrier family | (RefSeq) CsPIN4; probable auxin efflux carrier component 1b	--	--	--	Membrane transport protein	Probable auxin efflux carrier component 1c OS=Oryza sativa subsp. japonica OX=39947 GN=PIN1C PE=2 SV=1	PREDICTED: probable auxin efflux carrier component 1b [Cucumis sativus]
	Csa5G114570	19.9948	78.1874	47.7996	18.1572	24.4024	26.4076	19.8609	14.0114	17.4411	-1.05111	down	-1.54648	down	-0.486274	normal	--	--	Biological Process: polysaccharide biosynthetic process (GO:0000271);; Cellular Component: extracellular region (GO:0005576);; Cellular Component: plasma membrane (GO:0005886);; Biological Process: defense response (GO:0006952);; Biological Process: pattern specification process (GO:0007389);; Biological Process: regulation of cell size (GO:0008361);; Cellular Component: plant-type cell wall (GO:…	--	--	--	--	Gamma-thionin family	Defensin-like protein 1 OS=Arabidopsis thaliana OX=3702 GN=PDF2.3 PE=2 SV=1	PREDICTED: defensin J1-2-like [Cucumis sativus]
	Csa5G161900	3.59606	11.9417	5.44787	1.74134	3.58785	3.43645	1.88951	1.90692	2.40136	-1.23176	down	-1.79275	down	-0.551784	normal	--	--	Biological Process: polysaccharide biosynthetic process (GO:0000271);; Molecular Function: chitinase activity (GO:0004568);; Cellular Component: Golgi apparatus (GO:0005794);; Biological Process: glycolytic process (GO:0006096);; Biological Process: calcium ion transport (GO:0006816);; Biological Process: water transport (GO:0006833);; Biological Process: lipid transport (GO:0006869);; Biological…	--	--	--	--	Hydrophobic seed protein;; Protease inhibitor/seed storage/LTP family	Lipid transfer protein EARLI 1 OS=Arabidopsis thaliana OX=3702 GN=EARLI1 PE=1 SV=1	PREDICTED: 14 kDa proline-rich protein DC2.15-like [Cucumis sativus]
	Csa5G374730	1.30006	2.47932	2.15761	0.811368	0.622635	1.36456	1.05858	0.818383	1.01881	-1.05689	down	-1.07812	down	-0.0132099	normal	--	--	Biological Process: polysaccharide biosynthetic process (GO:0000271);; Biological Process: amino acid transmembrane transport (GO:0003333);; Cellular Component: plasma membrane (GO:0005886);; Biological Process: acetyl-CoA metabolic process (GO:0006084);; Biological Process: response to auxin (GO:0009733);; Biological Process: auxin-activated signaling pathway (GO:0009734);; Biological Process: m…	K13946|0|csv:101215516|K13946 auxin influx carrier (AUX1 LAX family) | (RefSeq) auxin transporter-like protein 3	Plant hormone signal transduction (ko04075)	[E]	Amino acid transport and metabolism	Transmembrane amino acid transporter protein	Auxin transporter-like protein 3 OS=Medicago truncatula OX=3880 GN=LAX3 PE=2 SV=1	PREDICTED: auxin transporter-like protein 3 [Cucumis sativus]
	Csa5G633170	1.24195	1.69287	4.80492	0.254929	0.683837	0.77489	0.669382	0.353393	0.489641	-2.14733	down	-2.39422	down	-0.23436	normal	[V]	Defense mechanisms	Molecular Function: ATP binding (GO:0005524);; Cellular Component: plasma membrane (GO:0005886);; Biological Process: obsolete ATP catabolic process (GO:0006200);; Biological Process: vernalization response (GO:0010048);; Biological Process: auxin efflux (GO:0010315);; Molecular Function: auxin efflux transmembrane transporter activity (GO:0010329);; Biological Process: basipetal auxin transport …	K05658|0|csv:101206448|K05658 ATP-binding cassette, subfamily B (MDR/TAP), member 1 [EC:3.6.3.44] | (RefSeq) ABC transporter B family member 15-like	ABC transporters (ko02010)	[Q]	Secondary metabolites biosynthesis, transport and catabolism	ABC transporter transmembrane region;; ABC transporter;; RecF/RecN/SMC N terminal domain;; P-loop containing region of AAA domain;; RsgA GTPase;; Zeta toxin	ABC transporter B family member 15 OS=Arabidopsis thaliana OX=3702 GN=ABCB15 PE=3 SV=1	PREDICTED: ABC transporter B family member 15-like [Cucumis sativus]
	Csa6G362930	1.86816	4.58984	3.05351	1.49703	1.65612	2.2556	1.04995	1.06346	2.05897	-0.791623	down	-1.23428	down	-0.4344	normal	[E]	Amino acid transport and metabolism	Biological Process: polysaccharide biosynthetic process (GO:0000271);; Molecular Function: spermidine synthase activity (GO:0004766);; Cellular Component: nucleus (GO:0005634);; Cellular Component: cytoplasm (GO:0005737);; Biological Process: pattern specification process (GO:0007389);; Biological Process: regulation of cell size (GO:0008361);; Biological Process: multidimensional cell growth (GO…	K18787|0|csv:101210030|K18787 thermospermine synthase [EC:2.5.1.79] | (RefSeq) thermospermine synthase ACAULIS5	--	[E]	Amino acid transport and metabolism	Spermine/spermidine synthase domain;; Spermidine synthase tetramerisation domain	Thermospermine synthase ACAULIS5 OS=Arabidopsis thaliana OX=3702 GN=ACL5 PE=1 SV=1	PREDICTED: thermospermine synthase ACAULIS5 [Cucumis sativus]
	Csa6G493310	2.57687	7.45327	3.75603	2.02548	2.39355	1.92109	1.92529	2.72128	2.18577	-1.09518	down	-1.06126	down	0.0420082	normal	[H]	Coenzyme transport and metabolism	Biological Process: response to light stimulus (GO:0009416);; Cellular Component: plastid (GO:0009536);; Biological Process: response to auxin (GO:0009733);; Molecular Function: indole-3-acetic acid amido synthetase activity (GO:0010279);; Cellular Component: cytoplasmic vesicle (GO:0016023);; Biological Process: secretion by cell (GO:0032940);;	K14487|0|csv:101211093|K14487 auxin responsive GH3 gene family | (RefSeq) probable indole-3-acetic acid-amido synthetase GH3.1	Plant hormone signal transduction (ko04075)	--	--	GH3 auxin-responsive promoter	Probable indole-3-acetic acid-amido synthetase GH3.1 OS=Arabidopsis thaliana OX=3702 GN=GH3.1 PE=2 SV=1	PREDICTED: probable indole-3-acetic acid-amido synthetase GH3.1 [Cucumis sativus]
	Csa7G030520	15.3857	8.83939	22.5383	6.50222	4.76299	10.0201	2.3254	3.02359	3.50802	-1.12526	down	-2.4617	down	-1.32749	down	[O]	Posttranslational modification, protein turnover, chaperones	Molecular Function: serine-type endopeptidase activity (GO:0004252);; Cellular Component: extracellular region (GO:0005576);; Cellular Component: cell wall (GO:0005618);; Biological Process: proteolysis (GO:0006508);; Biological Process: response to auxin (GO:0009733);; Biological Process: lateral root morphogenesis (GO:0010102);; Biological Process: glucosinolate biosynthetic process (GO:0019761…	--	--	--	--	Subtilase family;; Peptidase inhibitor I9;; PA domain	Subtilisin-like protease SBT5.3 OS=Arabidopsis thaliana OX=3702 GN=AIR3 PE=2 SV=1	PREDICTED: subtilisin-like protease SBT5.3 [Cucumis sativus]
	Csa7G431330	10.0132	11.3413	8.36643	4.06466	6.73036	5.85652	2.4208	5.22025	2.60047	-0.765847	down	-1.50086	down	-0.727964	normal	--	--	Biological Process: transcription, DNA-templated (GO:0006351);; Biological Process: response to stress (GO:0006950);; Cellular Component: plastid (GO:0009536);; Biological Process: response to abiotic stimulus (GO:0009628);; Biological Process: regulation of biological process (GO:0050789);; Biological Process: response to oxygen-containing compound (GO:1901700);;	K09285|0|csv:101206499|K09285 AP2-like factor, ANT lineage | (RefSeq) AP2-like ethylene-responsive transcription factor At1g16060	--	--	--	AP2 domain	AP2-like ethylene-responsive transcription factor At1g16060 OS=Arabidopsis thaliana OX=3702 GN=At1g16060 PE=2 SV=1	PREDICTED: AP2-like ethylene-responsive transcription factor At1g16060 [Cucumis sativus]
ABA	Csa1G267240	147.774	87.1897	96.0928	39.6197	33.4744	47.727	13.2757	16.894	15.4895	-1.45109	down	-2.92424	down	-1.46678	down	[G]	Carbohydrate transport and metabolism	Cellular Component: extracellular region (GO:0005576);; Cellular Component: cell wall (GO:0005618);; Biological Process: chitin catabolic process (GO:0006032);; Molecular Function: endochitinase activity (GO:0008843);; Biological Process: response to salt stress (GO:0009651);; Biological Process: response to abscisic acid (GO:0009737);; Biological Process: response to jasmonic acid (GO:0009753);;…	K01183|0|csv:101214175|K01183 chitinase [EC:3.2.1.14] | (RefSeq) chitotriosidase-1-like	Amino sugar and nucleotide sugar metabolism (ko00520)	[G]	Carbohydrate transport and metabolism	Glycosyl hydrolases family 18	Class V chitinase OS=Arabidopsis thaliana OX=3702 GN=ChiC PE=1 SV=1	PREDICTED: chitotriosidase-1-like [Cucumis sativus]
	Csa2G028480	286.611	234.268	227.982	115.154	155.362	148.426	66.4932	78.0155	59.6536	-0.829172	down	-1.93483	down	-1.09834	down	--	--	Molecular Function: iron ion binding (GO:0005506);; Biological Process: response to wounding (GO:0009611);; Biological Process: response to abscisic acid (GO:0009737);; Biological Process: response to jasmonic acid (GO:0009753);; Biological Process: defense response to bacterium, incompatible interaction (GO:0009816);; Molecular Function: linoleate 13S-lipoxygenase activity (GO:0016165);; Biologi…	K15718|1.18143e-79|csv:101206327|K15718 linoleate 9S-lipoxygenase [EC:1.13.11.58] | (RefSeq) linoleate 9S-lipoxygenase 6-like	Linoleic acid metabolism (ko00591)	--	--	Lipoxygenase	Probable linoleate 9S-lipoxygenase 5 OS=Solanum tuberosum OX=4113 GN=LOX1.5 PE=2 SV=1	hypothetical protein Csa_2G028480 [Cucumis sativus]
	Csa3G829270	9.9467	12.2182	13.2402	5.84164	6.46591	7.7431	2.96752	2.35619	2.93988	-0.803129	down	-2.15325	down	-1.34189	down	[Q]	Secondary metabolites biosynthesis, transport and catabolism	Biological Process: fatty acid alpha-oxidation (GO:0001561);; Molecular Function: peroxidase activity (GO:0004601);; Biological Process: iron ion transport (GO:0006826);; Biological Process: response to oxidative stress (GO:0006979);; Biological Process: cell death (GO:0008219);; Biological Process: systemic acquired resistance (GO:0009627);; Biological Process: response to abscisic acid (GO:0009…	K10529|0|csv:101218397|K10529 alpha-dioxygenase [EC:1.-.-.-] | (RefSeq) alpha-dioxygenase 1	alpha-Linolenic acid metabolism (ko00592)	[R]	General function prediction only	Animal haem peroxidase	Alpha-dioxygenase 1 OS=Arabidopsis thaliana OX=3702 GN=DOX1 PE=1 SV=1	PREDICTED: alpha-dioxygenase 1 [Cucumis sativus]
	Csa5G161900	3.59606	11.9417	5.44787	1.74134	3.58785	3.43645	1.88951	1.90692	2.40136	-1.23176	down	-1.79275	down	-0.551784	normal	--	--	Biological Process: polysaccharide biosynthetic process (GO:0000271);; Molecular Function: chitinase activity (GO:0004568);; Cellular Component: Golgi apparatus (GO:0005794);; Biological Process: glycolytic process (GO:0006096);; Biological Process: calcium ion transport (GO:0006816);; Biological Process: water transport (GO:0006833);; Biological Process: lipid transport (GO:0006869);; Biological…	--	--	--	--	Hydrophobic seed protein;; Protease inhibitor/seed storage/LTP family	Lipid transfer protein EARLI 1 OS=Arabidopsis thaliana OX=3702 GN=EARLI1 PE=1 SV=1	PREDICTED: 14 kDa proline-rich protein DC2.15-like [Cucumis sativus]
	Csa5G623360	29.456	90.4397	71.987	8.49132	18.1029	16.6773	6.29875	3.4514	6.25282	-2.11962	down	-3.62562	down	-1.49599	down	[G]	Carbohydrate transport and metabolism	Cellular Component: vacuole (GO:0005773);; Cellular Component: plasma membrane (GO:0005886);; Biological Process: iron ion transport (GO:0006826);; Biological Process: water transport (GO:0006833);; Biological Process: response to osmotic stress (GO:0006970);; Biological Process: response to desiccation (GO:0009269);; Cellular Component: plasmodesma (GO:0009506);; Cellular Component: chloroplast …	K09872|0|csv:101204956|K09872 aquaporin PIP | (RefSeq) PIP2-7; aquaporin PIP2-1-like	--	[G]	Carbohydrate transport and metabolism	Major intrinsic protein	Probable aquaporin PIP2-5 OS=Arabidopsis thaliana OX=3702 GN=PIP2-5 PE=1 SV=1	aquaporin PIP2-1-like [Cucumis sativus]
BR	Csa3G036480	74.2519	47.6785	45.6725	27.5342	28.7657	32.7114	13.5289	14.722	12.2772	-0.908754	down	-2.11116	down	-1.19586	down	[I]	Lipid transport and metabolism	Biological Process: RNA splicing, via endonucleolytic cleavage and ligation (GO:0000394);; Molecular Function: iron ion binding (GO:0005506);; Biological Process: acetyl-CoA metabolic process (GO:0006084);; Biological Process: fatty acid biosynthetic process (GO:0006633);; Biological Process: calcium ion transport (GO:0006816);; Biological Process: Golgi organization (GO:0007030);; Molecular Func…	K14423|0|csv:101211692|K14423 4,4-dimethyl-9beta,19-cyclopropylsterol-4alpha-methyl oxidase [EC:1.14.13.72] | (RefSeq) methylsterol monooxygenase 1-2-like	Steroid biosynthesis (ko00100)	[I]	Lipid transport and metabolism	Fatty acid hydroxylase superfamily	Methylsterol monooxygenase 1-2 OS=Arabidopsis thaliana OX=3702 GN=SMO1-2 PE=2 SV=1	PREDICTED: methylsterol monooxygenase 1-2-like [Cucumis sativus]
	Csa3G895620	1.01083	4.19797	2.33536	0.388736	1.21076	0.408646	1.2626	0.907437	0.673584	-1.88028	down	-1.44729	down	0.443892	normal	[K]	Transcription	Molecular Function: nucleotide binding (GO:0000166);; Molecular Function: protein kinase activity (GO:0004672);; Cellular Component: endoplasmic reticulum (GO:0005783);; Cellular Component: plasma membrane (GO:0005886);; Biological Process: response to hormone (GO:0009725);; Biological Process: response to auxin (GO:0009733);; Biological Process: response to brassinosteroid (GO:0009741);; Cellula…	--	--	--	--	Leucine rich repeat;; Leucine Rich repeats (2 copies);; Leucine Rich Repeat;; Protein kinase domain;; Protein tyrosine kinase;; Leucine Rich repeat;; Leucine rich repeat N-terminal domain	Probably inactive leucine-rich repeat receptor-like protein kinase At2g25790 OS=Arabidopsis thaliana OX=3702 GN=At2g25790 PE=2 SV=1	PREDICTED: probably inactive leucine-rich repeat receptor-like protein kinase At2g25790 [Cucumis sativus]
	Csa4G038710	10.4309	7.13942	7.32001	5.02493	3.63004	6.33325	3.20926	3.04779	2.48122	-0.701639	down	-1.60929	down	-0.901455	down	[QV]	Secondary metabolites biosynthesis, transport and catabolism;; Defense mechanisms	Molecular Function: iron ion binding (GO:0005506);; Cellular Component: endoplasmic reticulum (GO:0005783);; Molecular Function: electron carrier activity (GO:0009055);; Biological Process: response to brassinosteroid (GO:0009741);; Biological Process: unidimensional cell growth (GO:0009826);; Biological Process: jasmonic acid mediated signaling pathway (GO:0009867);; Molecular Function: steroid …	K09587|0|csv:101211854|K09587 steroid 22-alpha-hydroxylase [EC:1.14.13.-] | (RefSeq) cytochrome P450 90B1	Brassinosteroid biosynthesis (ko00905)	[QI]	Secondary metabolites biosynthesis, transport and catabolism;; Lipid transport and metabolism	Cytochrome P450	Cytochrome P450 90B1 OS=Arabidopsis thaliana OX=3702 GN=CYP90B1 PE=1 SV=2	PREDICTED: cytochrome P450 90B1 [Cucumis sativus]
GA	Csa5G172270	6.17569	15.5855	8.58885	5.7174	4.41878	5.85302	7.0752	3.9943	4.69997	-0.867403	down	-0.988687	down	-0.113918	normal	[Q]	Secondary metabolites biosynthesis, transport and catabolism	Molecular Function: iron ion binding (GO:0005506);; Biological Process: response to red or far red light (GO:0009639);; Biological Process: gibberellin biosynthetic process (GO:0009686);; Biological Process: response to gibberellin (GO:0009739);; Biological Process: unidimensional cell growth (GO:0009826);; Biological Process: flower development (GO:0009908);; Molecular Function: isopenicillin-N …	K05282|0|csv:101212803|K05282 gibberellin 20-oxidase [EC:1.14.11.12] | (RefSeq) GA20OX1; gibberellin 20 oxidase 1-D	Diterpenoid biosynthesis (ko00904)	[QR]	Secondary metabolites biosynthesis, transport and catabolism;; General function prediction only	2OG-Fe(II) oxygenase superfamily;; non-haem dioxygenase in morphine synthesis N-terminal	Gibberellin 20 oxidase 1 OS=Arabidopsis thaliana OX=3702 GN=GA20OX1 PE=2 SV=2	PREDICTED: gibberellin 20 oxidase 1-D [Cucumis sativus]
	Csa7G074930	42.7721	23.0569	20.3954	13.3804	9.37267	16.3505	1.462	2.65868	1.27307	-1.15252	down	-4.11699	down	-2.95944	down	[Q]	Secondary metabolites biosynthesis, transport and catabolism	Molecular Function: iron ion binding (GO:0005506);; Molecular Function: oxidoreductase activity, acting on single donors with incorporation of molecular oxygen, incorporation of two atoms of oxygen (GO:0016702);; Molecular Function: gibberellin 3-beta-dioxygenase activity (GO:0016707);; Molecular Function: flavonol synthase activity (GO:0045431);; Biological Process: flavonol biosynthetic process…	--	--	[QR]	Secondary metabolites biosynthesis, transport and catabolism;; General function prediction only	2OG-Fe(II) oxygenase superfamily	Probable 2-oxoglutarate-dependent dioxygenase At5g05600 OS=Arabidopsis thaliana OX=3702 GN=At5g05600 PE=2 SV=1	hypothetical protein Csa_7G074930 [Cucumis sativus]
JA	Csa1G267240	147.774	87.1897	96.0928	39.6197	33.4744	47.727	13.2757	16.894	15.4895	-1.45109	down	-2.92424	down	-1.46678	down	[G]	Carbohydrate transport and metabolism	Cellular Component: extracellular region (GO:0005576);; Cellular Component: cell wall (GO:0005618);; Biological Process: chitin catabolic process (GO:0006032);; Molecular Function: endochitinase activity (GO:0008843);; Biological Process: response to salt stress (GO:0009651);; Biological Process: response to abscisic acid (GO:0009737);; Biological Process: response to jasmonic acid (GO:0009753);;…	K01183|0|csv:101214175|K01183 chitinase [EC:3.2.1.14] | (RefSeq) chitotriosidase-1-like	Amino sugar and nucleotide sugar metabolism (ko00520)	[G]	Carbohydrate transport and metabolism	Glycosyl hydrolases family 18	Class V chitinase OS=Arabidopsis thaliana OX=3702 GN=ChiC PE=1 SV=1	PREDICTED: chitotriosidase-1-like [Cucumis sativus]
	Csa2G028480	286.611	234.268	227.982	115.154	155.362	148.426	66.4932	78.0155	59.6536	-0.829172	down	-1.93483	down	-1.09834	down	--	--	Molecular Function: iron ion binding (GO:0005506);; Biological Process: response to wounding (GO:0009611);; Biological Process: response to abscisic acid (GO:0009737);; Biological Process: response to jasmonic acid (GO:0009753);; Biological Process: defense response to bacterium, incompatible interaction (GO:0009816);; Molecular Function: linoleate 13S-lipoxygenase activity (GO:0016165);; Biologi…	K15718|1.18143e-79|csv:101206327|K15718 linoleate 9S-lipoxygenase [EC:1.13.11.58] | (RefSeq) linoleate 9S-lipoxygenase 6-like	Linoleic acid metabolism (ko00591)	--	--	Lipoxygenase	Probable linoleate 9S-lipoxygenase 5 OS=Solanum tuberosum OX=4113 GN=LOX1.5 PE=2 SV=1	hypothetical protein Csa_2G028480 [Cucumis sativus]
	Csa3G036560	7.35309	8.39882	6.42515	5.44319	5.82115	4.81193	4.40136	6.18644	4.65099	-0.590077	down	-0.711562	down	-0.114077	normal	[R]	General function prediction only	Molecular Function: bile acid:sodium symporter activity (GO:0008508);; Biological Process: response to wounding (GO:0009611);; Biological Process: response to jasmonic acid (GO:0009753);; Cellular Component: chloroplast envelope (GO:0009941);; Cellular Component: membrane (GO:0016020);; Cellular Component: integral component of membrane (GO:0016021);; Biological Process: glucosinolate biosyntheti…	--	--	[P]	Inorganic ion transport and metabolism	Sodium Bile acid symporter family	Probable sodium/metabolite cotransporter BASS6, chloroplastic OS=Arabidopsis thaliana OX=3702 GN=BASS6 PE=2 SV=1	PREDICTED: probable sodium/metabolite cotransporter BASS5, chloroplastic isoform X1 [Cucumis sativus]
	Csa4G256430	2.00858	2.65542	1.82122	1.1237	1.2769	1.05211	0.609107	0.795673	1.13627	-0.883999	down	-1.3993	down	-0.506884	normal	[T]	Signal transduction mechanisms	Molecular Function: protein binding (GO:0005515);; Cellular Component: nucleus (GO:0005634);; Cellular Component: cytoplasm (GO:0005737);; Biological Process: induced systemic resistance, jasmonic acid mediated signaling pathway (GO:0009864);; Biological Process: polarity specification of adaxial/abaxial axis (GO:0009944);; Biological Process: proximal/distal pattern formation (GO:0009954);; Biol…	K14508|0|csv:101215628|K14508 regulatory protein NPR1 | (RefSeq) regulatory protein NPR5-like	Plant hormone signal transduction (ko04075)	[R]	General function prediction only	Domain of unknown function (DUF3420);; BTB/POZ domain;; Ankyrin repeats (3 copies);; Ankyrin repeat;; Ankyrin repeats (many copies);; Ankyrin repeat;; Ankyrin repeats (many copies)	Regulatory protein NPR5 OS=Arabidopsis thaliana OX=3702 GN=NPR5 PE=1 SV=1	PREDICTED: regulatory protein NPR5-like [Cucumis sativus]
SA	Csa3G829270	9.9467	12.2182	13.2402	5.84164	6.46591	7.7431	2.96752	2.35619	2.93988	-0.803129	down	-2.15325	down	-1.34189	down	[Q]	Secondary metabolites biosynthesis, transport and catabolism	Biological Process: fatty acid alpha-oxidation (GO:0001561);; Molecular Function: peroxidase activity (GO:0004601);; Biological Process: iron ion transport (GO:0006826);; Biological Process: response to oxidative stress (GO:0006979);; Biological Process: cell death (GO:0008219);; Biological Process: systemic acquired resistance (GO:0009627);; Biological Process: response to abscisic acid (GO:0009…	K10529|0|csv:101218397|K10529 alpha-dioxygenase [EC:1.-.-.-] | (RefSeq) alpha-dioxygenase 1	alpha-Linolenic acid metabolism (ko00592)	[R]	General function prediction only	Animal haem peroxidase	Alpha-dioxygenase 1 OS=Arabidopsis thaliana OX=3702 GN=DOX1 PE=1 SV=1	PREDICTED: alpha-dioxygenase 1 [Cucumis sativus]
CK	Csa6G141420	8.65924	12.1408	12.682	5.15646	6.12787	8.44625	5.29864	6.10929	5.00164	-0.745243	down	-1.07737	down	-0.324198	normal	[R]	General function prediction only	Cellular Component: nucleus (GO:0005634);; Cellular Component: cytosol (GO:0005829);; Molecular Function: hydrolase activity (GO:0016787);; Molecular Function: lyase activity (GO:0016829);;	K06966|6.30201e-147|csv:101217215|K06966 uncharacterized protein | (RefSeq) cytokinin riboside 5'-monophosphate phosphoribohydrolase LOG1	--	--	--	Possible lysine decarboxylase	Cytokinin riboside 5&apos;-monophosphate phosphoribohydrolase LOG1 OS=Arabidopsis thaliana OX=3702 GN=LOG1 PE=1 SV=1	PREDICTED: cytokinin riboside 5&apos;-monophosphate phosphoribohydrolase LOG1 [Cucumis sativus]
	Csa6G516920	10.6231	9.09226	11.8297	5.10351	6.11022	8.52463	3.42842	3.60248	4.16435	-0.664938	down	-1.55326	down	-0.880218	down	[G]	Carbohydrate transport and metabolism	Molecular Function: sugar:proton symporter activity (GO:0005351);; Cellular Component: nucleus (GO:0005634);; Cellular Component: vacuole (GO:0005773);; Cellular Component: plasma membrane (GO:0005886);; Cellular Component: plasmodesma (GO:0009506);; Biological Process: response to nematode (GO:0009624);; Biological Process: systemic acquired resistance (GO:0009627);; Biological Process: response…	--	--	[R]	General function prediction only	Sugar (and other) transporter;; Major Facilitator Superfamily	Sugar carrier protein C OS=Ricinus communis OX=3988 GN=STC PE=2 SV=1	PREDICTED: sugar carrier protein C-like [Cucumis sativus]
	Cucumis_sativus_newGene_815	1.8259	4.09041	4.75647	1.23535	1.39364	1.2643	1.66184	1.39688	1.2707	-1.41993	down	-1.34221	down	0.0876666	normal	[R]	General function prediction only	Molecular Function: purine-specific mismatch base pair DNA N-glycosylase activity (GO:0000701);; Cellular Component: nucleus (GO:0005634);; Cellular Component: cytosol (GO:0005829);; Biological Process: cytokinin biosynthetic process (GO:0009691);; Molecular Function: single-strand selective uracil DNA N-glycosylase activity (GO:0017065);; Molecular Function: DNA-3-methylbase glycosylase activity…	K06966|6.85072e-138|csv:101216571|K06966 uncharacterized protein | (RefSeq) cytokinin riboside 5'-monophosphate phosphoribohydrolase LOG3	--	--	--	Possible lysine decarboxylase	Cytokinin riboside 5&apos;-monophosphate phosphoribohydrolase LOG3 OS=Arabidopsis thaliana OX=3702 GN=LOG3 PE=1 SV=1	PREDICTED: cytokinin riboside 5&apos;-monophosphate phosphoribohydrolase LOG3 [Cucumis sativus]
	Csa1G006300	37.6107	27.0072	30.5685	18.5928	19.0828	20.7953	7.57675	8.00385	6.37699	-0.694325	down	-2.17547	down	-1.47374	down	[TK]	Signal transduction mechanisms;; Transcription	Molecular Function: phosphorelay response regulator activity (GO:0000156);; Biological Process: phosphorelay signal transduction system (GO:0000160);; Biological Process: regulation of transcription, DNA-templated (GO:0006355);; Biological Process: intracellular signal transduction (GO:0035556);;	K14492|1.61496e-151|csv:101214143|K14492 two-component response regulator ARR-A family | (RefSeq) two-component response regulator ARR5-like	Plant hormone signal transduction (ko04075)	[K]	Transcription	Response regulator receiver domain	Two-component response regulator ARR5 OS=Arabidopsis thaliana OX=3702 GN=ARR5 PE=1 SV=2	PREDICTED: two-component response regulator ARR5-like [Cucumis sativus]
ET	Csa1G423190	3.71695	14.2743	9.72739	1.84708	2.41672	3.29016	3.8799	3.00399	4.36817	-1.82121	down	-1.3344	down	0.496185	normal	--	--	Molecular Function: DNA binding (GO:0003677);; Molecular Function: transcription factor activity, sequence-specific DNA binding (GO:0003700);; Cellular Component: nucleus (GO:0005634);; Biological Process: transcription, DNA-templated (GO:0006351);; Biological Process: regulation of transcription, DNA-templated (GO:0006355);; Biological Process: photomorphogenesis (GO:0009640);; Biological Proces…	K09285|0|csv:101210453|K09285 AP2-like factor, ANT lineage | (RefSeq) AP2-like ethylene-responsive transcription factor AIL5	--	--	--	AP2 domain	AP2-like ethylene-responsive transcription factor AIL5 OS=Arabidopsis thaliana OX=3702 GN=AIL5 PE=2 SV=2	hypothetical protein Csa_1G423190 [Cucumis sativus]
	Csa2G176700	81.634	58.0984	63.0308	39.5719	44.0665	45.6366	23.1054	29.4766	28.3328	-0.642294	down	-1.38859	down	-0.738749	down	--	--	Biological Process: developmental process involved in reproduction (GO:0003006);; Biological Process: circadian rhythm (GO:0007623);; Biological Process: response to salt stress (GO:0009651);; Biological Process: response to ethylene (GO:0009723);; Biological Process: post-embryonic development (GO:0009791);; Biological Process: cellular component organization (GO:0016043);; Biological Process: s…	--	--	--	--	--	--	uncharacterized protein LOC110026973 [Phalaenopsis equestris]
	Csa3G915110	169.076	151.776	179.54	94.4573	80.6104	148.246	181.953	95.379	67.7788	-0.619321	down	-0.593124	down	0.0323938	normal	--	--	Molecular Function: steroid binding (GO:0005496);; Cellular Component: nucleus (GO:0005634);; Cellular Component: endoplasmic reticulum (GO:0005783);; Cellular Component: plasma membrane (GO:0005886);; Cellular Component: chloroplast thylakoid membrane (GO:0009535);; Biological Process: indoleacetic acid biosynthetic process (GO:0009684);; Biological Process: response to ethylene (GO:0009723);; M…	K17278|3.06197e-132|csv:101207362|K17278 membrane-associated progesterone receptor component | (RefSeq) membrane steroid-binding protein 2	--	[R]	General function prediction only	Cytochrome b5-like Heme/Steroid binding domain	Membrane steroid-binding protein 2 OS=Arabidopsis thaliana OX=3702 GN=MSBP2 PE=1 SV=1	PREDICTED: membrane steroid-binding protein 2 [Cucumis sativus]
	Csa4G292470	1.239	1.27772	1.34679	0.191922	0.405236	0.470108	0.37527	0.124358	0.277868	-1.80583	down	-2.34153	down	--	--	--	--	Biological Process: metabolic process (GO:0008152);;	K09284|0|csv:101211008|K09284 AP2-like factor, euAP2 lineage | (RefSeq) ethylene-responsive transcription factor RAP2-7-like	--	--	--	AP2 domain	Floral homeotic protein APETALA 2 OS=Arabidopsis thaliana OX=3702 GN=AP2 PE=1 SV=1	PREDICTED: ethylene-responsive transcription factor RAP2-7-like [Cucumis sativus]
	Csa4G644740	2.68661	13.3212	7.65743	2.01301	2.27583	3.79577	3.30958	2.67497	3.15907	-1.56241	down	-1.46883	down	0.102302	normal	--	--	Biological Process: transcription, DNA-templated (GO:0006351);; Biological Process: anatomical structure morphogenesis (GO:0009653);; Biological Process: tissue development (GO:0009888);; Biological Process: regulation of gene expression (GO:0010468);; Biological Process: single-organism cellular process (GO:0044763);; Biological Process: single-organism developmental process (GO:0044767);; Biolo…	K09285|0|csv:101212143|K09285 AP2-like factor, ANT lineage | (RefSeq) AP2-like ethylene-responsive transcription factor ANT	--	--	--	AP2 domain	AP2-like ethylene-responsive transcription factor ANT OS=Arabidopsis thaliana OX=3702 GN=ANT PE=1 SV=2	PREDICTED: AP2-like ethylene-responsive transcription factor ANT isoform X1 [Cucumis sativus]
	Csa6G296960	66.1096	48.5827	51.2	34.41	31.1043	37.9388	15.9672	16.9791	15.0123	-0.667466	down	-1.84926	down	-1.17479	down	--	--	Biological Process: transcription, DNA-templated (GO:0006351);;	K09284|0|csv:101222024|K09284 AP2-like factor, euAP2 lineage | (RefSeq) ethylene-responsive transcription factor RAP2-7	--	--	--	AP2 domain	Ethylene-responsive transcription factor RAP2-7 OS=Arabidopsis thaliana OX=3702 GN=RAP2-7 PE=2 SV=2	PREDICTED: ethylene-responsive transcription factor RAP2-7 isoform X1 [Cucumis sativus]
	Csa7G431330	10.0132	11.3413	8.36643	4.06466	6.73036	5.85652	2.4208	5.22025	2.60047	-0.765847	down	-1.50086	down	-0.727964	normal	--	--	Biological Process: transcription, DNA-templated (GO:0006351);; Biological Process: response to stress (GO:0006950);; Cellular Component: plastid (GO:0009536);; Biological Process: response to abiotic stimulus (GO:0009628);; Biological Process: regulation of biological process (GO:0050789);; Biological Process: response to oxygen-containing compound (GO:1901700);;	K09285|0|csv:101206499|K09285 AP2-like factor, ANT lineage | (RefSeq) AP2-like ethylene-responsive transcription factor At1g16060	--	--	--	AP2 domain	AP2-like ethylene-responsive transcription factor At1g16060 OS=Arabidopsis thaliana OX=3702 GN=At1g16060 PE=2 SV=1	PREDICTED: AP2-like ethylene-responsive transcription factor At1g16060 [Cucumis sativus]

## Sheet: DEG-II-IIIs
	DEG-II-IIIs of wild type related to phytohormones
phytohormone		FPKM									log2FC	Regulated Direction	log2FC	Regulated Direction	log2FC	Regulated Direction	Database annotation
	Gene_ID	StageII-1	StageII-2	StageII-3	StageIII-1	StageIII-2	StageIII-3	StageIV-1	StageIV-2	StageIV-3	StageII vs StageIII	StageII vs StageIII	StageII vs StageIV	StageII vs StageIV	StageIII vs StageIV	StageIII vs StageIV	COG_class	COG_class_annotation	GO_annotation	KEGG_annotation	KEGG_pathway_annotation	KOG_class	KOG_class_annotation	Pfam_annotation	Swiss_Prot_annotation	NR_annotation
AUX	Csa1G231530	24.4863	17.3374	20.2539	17.957	14.6175	19.132	7.16445	11.1753	8.65941	-0.252501	normal	-1.25171	down	-0.991563	down	--	--	Biological Process: cellular process (GO:0009987);;	K14484|4.69544e-128|csv:101203761|K14484 auxin-responsive protein IAA | (RefSeq) auxin-responsive protein IAA29-like	Plant hormone signal transduction (ko04075)	--	--	AUX/IAA family	Auxin-responsive protein IAA12 OS=Arabidopsis thaliana OX=3702 GN=IAA12 PE=1 SV=1	hypothetical protein Csa_1G231530 [Cucumis sativus]
	Csa1G427480	1.92713	2.37658	1.80208	1.17885	1.60375	1.78434	0.375931	0.660282	0.716561	-0.400897	normal	-1.85608	down	-1.44745	down	--	--	Cellular Component: lytic vacuole (GO:0000323);; Biological Process: regulation of cell size (GO:0008361);; Biological Process: response to blue light (GO:0009637);; Biological Process: photomorphogenesis (GO:0009640);; Molecular Function: auxin:proton symporter activity (GO:0009672);; Biological Process: response to ethylene (GO:0009723);; Biological Process: response to glucose (GO:0009749);; C…	K13947|0|csv:101204628|K13947 auxin efflux carrier family | (RefSeq) CSPIN5; auxin efflux carrier component 2-like	--	--	--	Membrane transport protein	Auxin efflux carrier component 2 OS=Arabidopsis thaliana OX=3702 GN=PIN2 PE=1 SV=2	PREDICTED: auxin efflux carrier component 2-like isoform X1 [Cucumis sativus]
	Csa1G467120	5.96475	4.247	4.89307	3.69504	6.77229	2.91685	2.80241	2.40593	3.08469	-0.118452	normal	-0.808569	down	-0.681723	down	[T]	Signal transduction mechanisms	Molecular Function: protein serine/threonine kinase activity (GO:0004674);; Molecular Function: protein serine/threonine/tyrosine kinase activity (GO:0004712);; Molecular Function: non-membrane spanning protein tyrosine kinase activity (GO:0004715);; Molecular Function: ATP binding (GO:0005524);; Cellular Component: nucleus (GO:0005634);; Cellular Component: cytosol (GO:0005829);; Cellular Compon…	--	--	[T]	Signal transduction mechanisms	Protein tyrosine kinase;; Protein kinase domain;; Ankyrin repeats (3 copies);; Ankyrin repeat;; Ankyrin repeat;; Ankyrin repeats (many copies);; Ankyrin repeats (many copies)	Integrin-linked protein kinase 1 OS=Arabidopsis thaliana OX=3702 GN=ILK1 PE=1 SV=1	PREDICTED: serine/threonine-protein kinase HT1 [Cucumis sativus]
	Csa2G362490	7.9061	7.90537	10.0587	5.04513	6.07198	7.1681	1.62528	1.88479	2.08793	-0.48698	normal	-2.2531	down	-1.75743	down	[O]	Posttranslational modification, protein turnover, chaperones	Cellular Component: cell wall (GO:0005618);; Cellular Component: mitochondrion (GO:0005739);; Cellular Component: vacuole (GO:0005773);; Cellular Component: Golgi apparatus (GO:0005794);; Cellular Component: cytosol (GO:0005829);; Cellular Component: plasma membrane (GO:0005886);; Biological Process: protein folding (GO:0006457);; Biological Process: glycerol ether metabolic process (GO:0006662);…	K03671|4.05436e-77|csv:101212030|K03671 thioredoxin 1 | (RefSeq) thioredoxin H-type	--	[O]	Posttranslational modification, protein turnover, chaperones	Thioredoxin;; Thioredoxin-like domain;; Thioredoxin-like;; Thioredoxin-like;; AhpC/TSA family	Thioredoxin H-type OS=Fagopyrum esculentum OX=3617 PE=3 SV=1	PREDICTED: thioredoxin H-type [Cucumis sativus]
	Csa2G377950	5.69937	4.76295	4.35324	4.73688	5.46367	5.35604	3.15651	3.25741	3.12366	0.0600878	normal	-0.717857	down	-0.770209	down	[M]	Cell wall/membrane/envelope biogenesis	Molecular Function: nucleotide binding (GO:0000166);; Cellular Component: cytosol (GO:0005829);; Molecular Function: dTDP-glucose 4,6-dehydratase activity (GO:0008460);; Molecular Function: dTDP-4-dehydrorhamnose reductase activity (GO:0008831);; Cellular Component: plasmodesma (GO:0009506);; Biological Process: response to sucrose (GO:0009744);; Biological Process: mucilage biosynthetic process …	K12450|0|csv:101214230|K12450 UDP-glucose 4,6-dehydratase [EC:4.2.1.76] | (RefSeq) trifunctional UDP-glucose 4,6-dehydratase/UDP-4-keto-6-deoxy-D-glucose 3,5-epimerase/UDP-4-keto-L-rhamnose-reductase RHM2	Amino sugar and nucleotide sugar metabolism (ko00520)	[G]	Carbohydrate transport and metabolism	GDP-mannose 4,6 dehydratase;; NAD dependent epimerase/dehydratase family;; RmlD substrate binding domain;; 3-beta hydroxysteroid dehydrogenase/isomerase family;; Polysaccharide biosynthesis protein;; Male sterility protein	Trifunctional UDP-glucose 4,6-dehydratase/UDP-4-keto-6-deoxy-D-glucose 3,5-epimerase/UDP-4-keto-L-rhamnose-reductase RHM1 OS=Arabidopsis thaliana OX=3702 GN=RHM1 PE=1 SV=1	PREDICTED: trifunctional UDP-glucose 4,6-dehydratase/UDP-4-keto-6-deoxy-D-glucose 3,5-epimerase/UDP-4-keto-L-rhamnose-reductase RHM2 [Cucumis sativus]
	Csa3G821040	5.87883	2.62952	5.37699	3.09223	3.74371	4.23934	2.08802	2.27001	1.99034	-0.321118	normal	-1.18825	down	-0.858733	down	--	--	Biological Process: positive regulation of cell proliferation (GO:0008284);; Biological Process: cellular response to auxin stimulus (GO:0071365);;	--	--	--	--	--	--	hypothetical protein Csa_3G821040 [Cucumis sativus]
	Csa3G824850	157.379	123.917	140.668	153.388	145.624	145.886	73.8318	87.5735	85.631	0.0869033	normal	-0.833733	down	-0.912673	down	--	--	Molecular Function: DNA binding (GO:0003677);; Molecular Function: chromatin binding (GO:0003682);; Molecular Function: transcription factor activity, sequence-specific DNA binding (GO:0003700);; Cellular Component: nucleus (GO:0005634);; Biological Process: regulation of transcription, DNA-templated (GO:0006355);; Biological Process: response to salt stress (GO:0009651);; Biological Process: res…	K09422|1.12229e-141|csv:101212616|K09422 myb proto-oncogene protein, plant | (RefSeq) transcription factor MYB76	--	[K]	Transcription	Myb-like DNA-binding domain;; Myb-like DNA-binding domain	Transcription factor MYB106 OS=Arabidopsis thaliana OX=3702 GN=MYB106 PE=2 SV=1	PREDICTED: transcription factor MYB76 [Cucumis sativus]
	Csa4G052740	60.1228	55.0228	58.1401	40.2839	41.9429	40.9897	27.6288	29.8895	25.8275	-0.479194	normal	-1.11396	down	-0.626874	down	--	--	Molecular Function: binding (GO:0005488);; Biological Process: transcription, DNA-templated (GO:0006351);; Biological Process: response to hormone (GO:0009725);; Biological Process: regulation of cellular process (GO:0050794);;	K14486|0|csv:101213942|K14486 auxin response factor | (RefSeq) auxin response factor 9	Plant hormone signal transduction (ko04075)	--	--	Auxin response factor;; B3 DNA binding domain;; AUX/IAA family	Auxin response factor 9 OS=Arabidopsis thaliana OX=3702 GN=ARF9 PE=1 SV=1	PREDICTED: auxin response factor 9 [Cucumis sativus]
	Csa4G334730	55.7954	52.4427	55.3661	39.2537	43.3764	44.7587	29.7698	35.5518	28.3666	-0.273137	normal	-0.960945	down	-0.680321	down	[K]	Transcription	Molecular Function: protein serine/threonine kinase activity (GO:0004674);; Molecular Function: protein tyrosine kinase activity (GO:0004713);; Molecular Function: ATP binding (GO:0005524);; Cellular Component: plasma membrane (GO:0005886);; Biological Process: acetyl-CoA metabolic process (GO:0006084);; Biological Process: protein phosphorylation (GO:0006468);; Biological Process: microtubule nu…	--	--	--	--	Protein kinase domain;; Protein tyrosine kinase;; Leucine rich repeat;; Leucine Rich repeats (2 copies);; Leucine rich repeat N-terminal domain;; Leucine Rich Repeat	Probable inactive receptor kinase At5g58300 OS=Arabidopsis thaliana OX=3702 GN=At5g58300 PE=2 SV=1	PREDICTED: probable inactive receptor kinase At5g58300 [Cucumis sativus]
	Csa4G646170	0.974643	1.22852	1.00185	0.969555	0.964216	0.708071	0.182333	0.309272	0.343676	-0.246794	normal	-1.95039	down	-1.69438	down	[QV]	Secondary metabolites biosynthesis, transport and catabolism;; Defense mechanisms	Molecular Function: iron ion binding (GO:0005506);; Biological Process: protein targeting to membrane (GO:0006612);; Molecular Function: electron carrier activity (GO:0009055);; Biological Process: response to wounding (GO:0009611);; Biological Process: coumarin biosynthetic process (GO:0009805);; Biological Process: auxin polar transport (GO:0009926);; Biological Process: regulation of meristem …	K20771|0|csv:101209772|K20771 carlactone C-19 oxidase [EC:1.14.-.-] | (RefSeq) cytochrome P450 711A1	--	[Q]	Secondary metabolites biosynthesis, transport and catabolism	Cytochrome P450	Cytochrome P450 711A1 OS=Arabidopsis thaliana OX=3702 GN=CYP711A1 PE=2 SV=1	PREDICTED: cytochrome P450 711A1 [Cucumis sativus]
	Csa5G161880	5.9869	2.91897	10.3024	4.44876	4.02956	6.39222	0.416723	0.168943	0.756545	-0.35877	normal	-3.81377	down	-3.44478	down	--	--	Molecular Function: chitinase activity (GO:0004568);; Cellular Component: Golgi apparatus (GO:0005794);; Biological Process: glycolytic process (GO:0006096);; Biological Process: calcium ion transport (GO:0006816);; Biological Process: water transport (GO:0006833);; Biological Process: lipid transport (GO:0006869);; Biological Process: hyperosmotic response (GO:0006972);; Biological Process: Golg…	--	--	--	--	Hydrophobic seed protein;; Protease inhibitor/seed storage/LTP family	Putative lipid-binding protein AIR1 OS=Arabidopsis thaliana OX=3702 GN=AIR1 PE=2 SV=1	hypothetical protein Csa_5G161320 [Cucumis sativus]
	Csa5G162590	55.1464	38.0698	63.585	36.1523	47.836	45.9227	25.4046	26.5701	30.1769	-0.261094	normal	-0.994609	down	-0.72439	down	--	--	Cellular Component: nucleus (GO:0005634);; Biological Process: signal transduction (GO:0007165);; Molecular Function: phosphatidylinositol binding (GO:0035091);;	--	--	--	--	Auxin canalisation;; Plant pleckstrin homology-like region	VAN3-binding protein OS=Arabidopsis thaliana OX=3702 GN=VAB PE=1 SV=1	PREDICTED: uncharacterized protein LOC101210879 [Cucumis sativus]
	Csa5G585950	36.84	21.4314	38.8864	20.9384	18.0449	27.6223	11.9568	10.722	14.9862	-0.538941	normal	-1.43424	down	-0.887017	down	[V]	Defense mechanisms	Biological Process: response to superoxide (GO:0000303);; Molecular Function: ATP binding (GO:0005524);; Cellular Component: plasma membrane (GO:0005886);; Biological Process: obsolete ATP catabolic process (GO:0006200);; Biological Process: ER to Golgi vesicle-mediated transport (GO:0006888);; Molecular Function: xenobiotic-transporting ATPase activity (GO:0008559);; Biological Process: toxin ca…	K05658|0|csv:101202823|K05658 ATP-binding cassette, subfamily B (MDR/TAP), member 1 [EC:3.6.3.44] | (RefSeq) ABC transporter B family member 4	ABC transporters (ko02010)	[Q]	Secondary metabolites biosynthesis, transport and catabolism	ABC transporter transmembrane region;; ABC transporter;; RecF/RecN/SMC N terminal domain;; P-loop containing region of AAA domain;; AAA ATPase domain;; AAA domain;; Zeta toxin;; Predicted ATPase of the ABC class;; AAA domain (dynein-related subfamily)	ABC transporter B family member 4 OS=Arabidopsis thaliana OX=3702 GN=ABCB4 PE=1 SV=1	PREDICTED: ABC transporter B family member 4 [Cucumis sativus]
	Csa5G636500	3.72592	2.02925	2.51672	1.91044	1.88696	2.20104	0.91639	0.431632	1.23734	-0.445654	normal	-1.72838	down	-1.27321	down	--	--	Molecular Function: DNA binding (GO:0003677);; Cellular Component: nucleus (GO:0005634);; Biological Process: photomorphogenesis (GO:0009640);; Biological Process: response to auxin (GO:0009733);; Biological Process: response to cytokinin (GO:0009735);; Biological Process: response to abscisic acid (GO:0009737);; Biological Process: response to gibberellin (GO:0009739);; Biological Process: respo…	--	--	--	--	ZF-HD protein dimerisation region	Mini zinc finger protein 2 OS=Arabidopsis thaliana OX=3702 GN=MIF2 PE=1 SV=1	PREDICTED: mini zinc finger protein 2 [Cucumis sativus]
	Csa6G106780	7.82697	6.55754	8.7385	5.08381	6.30562	7.07061	2.39379	4.35397	3.67614	-0.307634	normal	-1.20136	down	-0.885242	down	--	--	Cellular Component: nucleus (GO:0005634);; Biological Process: calcium ion transport (GO:0006816);; Biological Process: response to auxin (GO:0009733);;	K14488|6.51193e-69|csv:105435777|K14488 SAUR family protein | (RefSeq) auxin-induced protein X15	Plant hormone signal transduction (ko04075)	--	--	Auxin responsive protein	Auxin-responsive protein SAUR32 OS=Arabidopsis thaliana OX=3702 GN=SAUR32 PE=2 SV=1	PREDICTED: auxin-induced protein X15 [Cucumis sativus]
	Csa6G423480	2.29038	1.55551	0.497749	0.772244	0.60169	1.01154	0.29044	0.261273	0.292054	-0.874696	normal	-2.3153	down	-1.43563	down	[Q]	Secondary metabolites biosynthesis, transport and catabolism	Molecular Function: protein serine/threonine kinase activity (GO:0004674);; Molecular Function: copper ion binding (GO:0005507);; Molecular Function: ATP binding (GO:0005524);; Cellular Component: extracellular region (GO:0005576);; Cellular Component: cell wall (GO:0005618);; Biological Process: protein phosphorylation (GO:0006468);; Molecular Function: primary amine oxidase activity (GO:0008131…	K00276|0|csv:101222232|K00276 primary-amine oxidase [EC:1.4.3.21] | (RefSeq) primary amine oxidase	Glycine, serine and threonine metabolism (ko00260);; Tyrosine metabolism (ko00350);; Phenylalanine metabolism (ko00360);; beta-Alanine metabolism (ko00410);; Isoquinoline alkaloid biosynthesis (ko00950);; Tropane, piperidine and pyridine alkaloid biosynthesis (ko00960)	[Q]	Secondary metabolites biosynthesis, transport and catabolism	Copper amine oxidase, enzyme domain;; Copper amine oxidase, N3 domain;; Copper amine oxidase, N2 domain	Primary amine oxidase 1 OS=Arabidopsis thaliana OX=3702 GN=AO1 PE=1 SV=1	PREDICTED: primary amine oxidase [Cucumis sativus]
	Csa7G007930	10.3587	6.8397	7.58751	7.64179	8.28918	7.21602	2.77286	2.76931	2.11766	-0.0898547	normal	-1.74487	down	-1.64705	down	--	--	Cellular Component: mitochondrion (GO:0005739);; Biological Process: response to auxin (GO:0009733);;	K14488|4.60281e-107|csv:101203091|K14488 SAUR family protein | (RefSeq) indole-3-acetic acid-induced protein ARG7-like	Plant hormone signal transduction (ko04075)	--	--	Auxin responsive protein	Auxin-responsive protein SAUR50 OS=Arabidopsis thaliana OX=3702 GN=SAUR50 PE=1 SV=1	PREDICTED: indole-3-acetic acid-induced protein ARG7-like [Cucumis sativus]
ABA	Csa1G467120	5.96475	4.247	4.89307	3.69504	6.77229	2.91685	2.80241	2.40593	3.08469	-0.118452	normal	-0.808569	down	-0.681723	down	[T]	Signal transduction mechanisms	Molecular Function: protein serine/threonine kinase activity (GO:0004674);; Molecular Function: protein serine/threonine/tyrosine kinase activity (GO:0004712);; Molecular Function: non-membrane spanning protein tyrosine kinase activity (GO:0004715);; Molecular Function: ATP binding (GO:0005524);; Cellular Component: nucleus (GO:0005634);; Cellular Component: cytosol (GO:0005829);; Cellular Compon…	--	--	[T]	Signal transduction mechanisms	Protein tyrosine kinase;; Protein kinase domain;; Ankyrin repeats (3 copies);; Ankyrin repeat;; Ankyrin repeat;; Ankyrin repeats (many copies);; Ankyrin repeats (many copies)	Integrin-linked protein kinase 1 OS=Arabidopsis thaliana OX=3702 GN=ILK1 PE=1 SV=1	PREDICTED: serine/threonine-protein kinase HT1 [Cucumis sativus]
	Csa1G597050	9.58858	6.25121	7.96704	5.67761	5.3502	6.9105	4.56004	5.5674	3.51183	-0.372095	normal	-0.998875	down	-0.61871	down	--	--	Molecular Function: signal transducer activity (GO:0004871);; Cellular Component: heterotrimeric G-protein complex (GO:0005834);; Biological Process: G-protein coupled receptor signaling pathway (GO:0007186);; Biological Process: response to abscisic acid (GO:0009737);; Cellular Component: intracellular organelle (GO:0043229);;	--	--	--	--	GGL domain	Guanine nucleotide-binding protein subunit gamma 3 OS=Arabidopsis thaliana OX=3702 GN=GG3 PE=2 SV=1	PREDICTED: guanine nucleotide-binding protein subunit gamma 3-like [Cucumis sativus]
	Csa1G655920	3.45627	2.97038	3.69826	3.64002	3.04398	3.9953	2.29373	1.87964	1.79197	0.0897915	normal	-0.815329	down	-0.897183	down	[H]	Coenzyme transport and metabolism	Biological Process: inactivation of MAPK activity (GO:0000188);; Molecular Function: phosphorylase activity (GO:0004645);; Molecular Function: protein binding (GO:0005515);; Cellular Component: nucleus (GO:0005634);; Cellular Component: cytosol (GO:0005829);; Biological Process: protein dephosphorylation (GO:0006470);; Biological Process: synapsis (GO:0007129);; Molecular Function: protein tyrosi…	K11752|0|csv:101205892|K11752 diaminohydroxyphosphoribosylaminopyrimidine deaminase / 5-amino-6-(5-phosphoribosylamino)uracil reductase [EC:3.5.4.26 1.1.1.193] | (RefSeq) riboflavin biosynthesis protein PYRR, chloroplastic-like	Riboflavin metabolism (ko00740)	[F]	Nucleotide transport and metabolism	RibD C-terminal domain;; Domain of unknown function (DUF1768)	Riboflavin biosynthesis protein PYRR, chloroplastic OS=Zea mays OX=4577 GN=PYRR PE=1 SV=1	PREDICTED: riboflavin biosynthesis protein PYRR, chloroplastic-like [Cucumis sativus]
	Csa2G023900	4.20991	7.12352	5.51007	3.09865	5.33331	4.92046	1.82186	2.48223	0.638194	-0.311562	normal	-1.78976	down	-1.47288	down	--	--	Molecular Function: iron ion binding (GO:0005506);; Biological Process: response to wounding (GO:0009611);; Biological Process: response to abscisic acid (GO:0009737);; Biological Process: response to jasmonic acid (GO:0009753);; Biological Process: defense response to bacterium, incompatible interaction (GO:0009816);; Molecular Function: linoleate 13S-lipoxygenase activity (GO:0016165);; Biologi…	K15718|1.10987e-76|csv:101207163|K15718 linoleate 9S-lipoxygenase [EC:1.13.11.58] | (RefSeq) linoleate 9S-lipoxygenase 6	Linoleic acid metabolism (ko00591)	--	--	Lipoxygenase	Probable linoleate 9S-lipoxygenase 5 OS=Solanum tuberosum OX=4113 GN=LOX1.5 PE=2 SV=1	Lipoxygenase [Cucumis sativus]
	Csa3G036540	43.9866	32.7293	36.0202	40.2153	36.4146	29.6411	22.0878	15.8625	12.1349	-0.0748151	normal	-1.23095	down	-1.1487	down	[OT]	Posttranslational modification, protein turnover, chaperones;; Signal transduction mechanisms	Biological Process: metabolic process (GO:0008152);; Biological Process: response to abscisic acid (GO:0009737);; Molecular Function: amino acid binding (GO:0016597);;	--	--	--	--	ACT domain;; ACT domain;; ACT domain	ACT domain-containing protein ACR8 OS=Arabidopsis thaliana OX=3702 GN=ACR8 PE=2 SV=1	PREDICTED: ACT domain-containing protein ACR8-like [Cucumis sativus]
	Csa3G121560	57.3968	60.0921	66.5079	44.9979	54.4703	67.143	18.1458	18.8634	32.2733	-0.129303	normal	-1.46908	down	-1.33082	down	[V]	Defense mechanisms	Cellular Component: cytosol (GO:0005829);; Cellular Component: plasma membrane (GO:0005886);; Biological Process: response to desiccation (GO:0009269);; Biological Process: response to cold (GO:0009409);; Biological Process: response to wounding (GO:0009611);; Biological Process: response to high light intensity (GO:0009644);; Biological Process: response to abscisic acid (GO:0009737);; Biologica…	--	--	--	--	Late embryogenesis abundant protein	Desiccation protectant protein Lea14 homolog OS=Glycine max OX=3847 PE=2 SV=1	PREDICTED: desiccation protectant protein Lea14 homolog [Cucumis sativus]
	Csa3G829250	22.3974	14.647	20.0092	10.9894	13.5931	16.691	1.72962	3.2332	1.81847	-0.460776	normal	-3.12856	down	-2.66044	down	[Q]	Secondary metabolites biosynthesis, transport and catabolism	Biological Process: fatty acid alpha-oxidation (GO:0001561);; Molecular Function: peroxidase activity (GO:0004601);; Biological Process: iron ion transport (GO:0006826);; Biological Process: response to oxidative stress (GO:0006979);; Biological Process: cell death (GO:0008219);; Biological Process: systemic acquired resistance (GO:0009627);; Biological Process: response to abscisic acid (GO:0009…	K10529|0|csv:101218631|K10529 alpha-dioxygenase [EC:1.-.-.-] | (RefSeq) alpha-dioxygenase 1-like	alpha-Linolenic acid metabolism (ko00592)	[R]	General function prediction only	Animal haem peroxidase	Alpha-dioxygenase 1 OS=Arabidopsis thaliana OX=3702 GN=DOX1 PE=1 SV=1	PREDICTED: alpha-dioxygenase 1-like [Cucumis sativus]
	Csa3G902310	12.6829	14.2678	13.6621	8.49829	8.91914	12.7351	4.33689	5.28243	5.74929	-0.416145	normal	-1.45709	down	-1.03315	down	--	--	Molecular Function: receptor activity (GO:0004872);; Cellular Component: nucleus (GO:0005634);; Biological Process: tryptophan catabolic process (GO:0006569);; Biological Process: indoleacetic acid biosynthetic process (GO:0009684);; Biological Process: abscisic acid-activated signaling pathway (GO:0009738);; Molecular Function: abscisic acid binding (GO:0010427);; Biological Process: glucosinola…	K14496|3.08658e-143|csv:101218875|K14496 abscisic acid receptor PYR/PYL family | (RefSeq) abscisic acid receptor PYR1-like	Plant hormone signal transduction (ko04075)	--	--	Polyketide cyclase / dehydrase and lipid transport;; Polyketide cyclase / dehydrase and lipid transport	Abscisic acid receptor PYR1 OS=Arabidopsis thaliana OX=3702 GN=PYR1 PE=1 SV=1	PREDICTED: abscisic acid receptor PYR1-like [Cucumis sativus]
	Csa5G161880	5.9869	2.91897	10.3024	4.44876	4.02956	6.39222	0.416723	0.168943	0.756545	-0.35877	normal	-3.81377	down	-3.44478	down	--	--	Molecular Function: chitinase activity (GO:0004568);; Cellular Component: Golgi apparatus (GO:0005794);; Biological Process: glycolytic process (GO:0006096);; Biological Process: calcium ion transport (GO:0006816);; Biological Process: water transport (GO:0006833);; Biological Process: lipid transport (GO:0006869);; Biological Process: hyperosmotic response (GO:0006972);; Biological Process: Golg…	--	--	--	--	Hydrophobic seed protein;; Protease inhibitor/seed storage/LTP family	Putative lipid-binding protein AIR1 OS=Arabidopsis thaliana OX=3702 GN=AIR1 PE=2 SV=1	hypothetical protein Csa_5G161320 [Cucumis sativus]
	Csa5G175910	16.8586	15.8153	12.8982	10.6674	13.5363	17.2529	8.66973	8.5067	8.18375	-0.133428	normal	-0.84605	down	-0.70599	down	[J]	Translation, ribosomal structure and biogenesis	Molecular Function: nucleotide binding (GO:0000166);; Biological Process: mRNA splicing, via spliceosome (GO:0000398);; Molecular Function: nucleic acid binding (GO:0003676);; Molecular Function: RNA binding (GO:0003723);; Cellular Component: nucleus (GO:0005634);; Biological Process: response to water deprivation (GO:0009414);; Biological Process: response to salt stress (GO:0009651);; Biologica…	--	--	[R]	General function prediction only	RNA recognition motif. (a.k.a. RRM, RBD, or RNP domain)	Probable RNA-binding protein ARP1 OS=Arabidopsis thaliana OX=3702 GN=ARP1 PE=2 SV=1	PREDICTED: RNA-binding protein 38 isoform X2 [Cucumis sativus]
	Csa5G585950	36.84	21.4314	38.8864	20.9384	18.0449	27.6223	11.9568	10.722	14.9862	-0.538941	normal	-1.43424	down	-0.887017	down	[V]	Defense mechanisms	Biological Process: response to superoxide (GO:0000303);; Molecular Function: ATP binding (GO:0005524);; Cellular Component: plasma membrane (GO:0005886);; Biological Process: obsolete ATP catabolic process (GO:0006200);; Biological Process: ER to Golgi vesicle-mediated transport (GO:0006888);; Molecular Function: xenobiotic-transporting ATPase activity (GO:0008559);; Biological Process: toxin ca…	K05658|0|csv:101202823|K05658 ATP-binding cassette, subfamily B (MDR/TAP), member 1 [EC:3.6.3.44] | (RefSeq) ABC transporter B family member 4	ABC transporters (ko02010)	[Q]	Secondary metabolites biosynthesis, transport and catabolism	ABC transporter transmembrane region;; ABC transporter;; RecF/RecN/SMC N terminal domain;; P-loop containing region of AAA domain;; AAA ATPase domain;; AAA domain;; Zeta toxin;; Predicted ATPase of the ABC class;; AAA domain (dynein-related subfamily)	ABC transporter B family member 4 OS=Arabidopsis thaliana OX=3702 GN=ABCB4 PE=1 SV=1	PREDICTED: ABC transporter B family member 4 [Cucumis sativus]
	Csa5G636500	3.72592	2.02925	2.51672	1.91044	1.88696	2.20104	0.91639	0.431632	1.23734	-0.445654	normal	-1.72838	down	-1.27321	down	--	--	Molecular Function: DNA binding (GO:0003677);; Cellular Component: nucleus (GO:0005634);; Biological Process: photomorphogenesis (GO:0009640);; Biological Process: response to auxin (GO:0009733);; Biological Process: response to cytokinin (GO:0009735);; Biological Process: response to abscisic acid (GO:0009737);; Biological Process: response to gibberellin (GO:0009739);; Biological Process: respo…	--	--	--	--	ZF-HD protein dimerisation region	Mini zinc finger protein 2 OS=Arabidopsis thaliana OX=3702 GN=MIF2 PE=1 SV=1	PREDICTED: mini zinc finger protein 2 [Cucumis sativus]
	Csa6G367150	20.6047	19.6958	16.4732	12.8605	15.8234	21.7303	11.1872	9.30829	9.57189	-0.1794	normal	-0.927785	down	-0.741119	down	[OT]	Posttranslational modification, protein turnover, chaperones;; Signal transduction mechanisms	Biological Process: nuclear division (GO:0000280);; Biological Process: cytokinesis by cell plate formation (GO:0000911);; Cellular Component: cytosol (GO:0005829);; Cellular Component: plasma membrane (GO:0005886);; Biological Process: regulation of cellular amino acid metabolic process (GO:0006521);; Biological Process: nucleolus organization (GO:0007000);; Cellular Component: chloroplast (GO:0…	--	--	--	--	ACT domain;; ACT domain;; ACT domain	ACT domain-containing protein ACR4 OS=Arabidopsis thaliana OX=3702 GN=ACR4 PE=2 SV=1	PREDICTED: ACT domain-containing protein ACR4 [Cucumis sativus]
	Csa6G423480	2.29038	1.55551	0.497749	0.772244	0.60169	1.01154	0.29044	0.261273	0.292054	-0.874696	normal	-2.3153	down	-1.43563	down	[Q]	Secondary metabolites biosynthesis, transport and catabolism	Molecular Function: protein serine/threonine kinase activity (GO:0004674);; Molecular Function: copper ion binding (GO:0005507);; Molecular Function: ATP binding (GO:0005524);; Cellular Component: extracellular region (GO:0005576);; Cellular Component: cell wall (GO:0005618);; Biological Process: protein phosphorylation (GO:0006468);; Molecular Function: primary amine oxidase activity (GO:0008131…	K00276|0|csv:101222232|K00276 primary-amine oxidase [EC:1.4.3.21] | (RefSeq) primary amine oxidase	Glycine, serine and threonine metabolism (ko00260);; Tyrosine metabolism (ko00350);; Phenylalanine metabolism (ko00360);; beta-Alanine metabolism (ko00410);; Isoquinoline alkaloid biosynthesis (ko00950);; Tropane, piperidine and pyridine alkaloid biosynthesis (ko00960)	[Q]	Secondary metabolites biosynthesis, transport and catabolism	Copper amine oxidase, enzyme domain;; Copper amine oxidase, N3 domain;; Copper amine oxidase, N2 domain	Primary amine oxidase 1 OS=Arabidopsis thaliana OX=3702 GN=AO1 PE=1 SV=1	PREDICTED: primary amine oxidase [Cucumis sativus]
BR	Csa3G119260	8.92427	9.51741	8.9936	5.94592	6.19635	7.64599	2.74697	2.9522	3.91089	-0.463479	normal	-1.57336	down	-1.10174	down	[CI]	Energy production and conversion;; Lipid transport and metabolism	Molecular Function: binding (GO:0005488);;	--	--	[C]	Energy production and conversion	Cytochrome b5-like Heme/Steroid binding domain	Cytochrome b5 OS=Brassica oleracea var. botrytis OX=3715 GN=CYB5 PE=1 SV=1	PREDICTED: cytochrome b5 [Cucumis sativus]
	Csa3G889780	101.273	83.1648	92.1476	89.5738	100.649	116.181	46.4146	60.8127	49.0234	0.15744	normal	-0.883223	down	-1.03314	down	--	--	Cellular Component: plant-type cell wall (GO:0009505);; Biological Process: response to brassinosteroid (GO:0009741);;	--	--	--	--	Phosphate-induced protein 1 conserved region	Protein EXORDIUM-like 1 OS=Arabidopsis thaliana OX=3702 GN=EXL1 PE=2 SV=1	PREDICTED: protein EXORDIUM-like 1 [Cucumis sativus]
	Csa3G902380	16.7992	16.3064	23.2973	17.7172	17.2494	17.1548	9.25048	9.98534	13.0729	-0.0981521	normal	-0.861824	down	-0.754118	down	--	--	Biological Process: response to brassinosteroid (GO:0009741);;	--	--	--	--	--	--	PREDICTED: uncharacterized protein LOC105435042 [Cucumis sativus]
	Csa4G286930	28.8147	31.9692	26.3463	20.8942	28.6808	22.9747	13.7006	16.1989	13.8199	-0.255137	normal	-1.04721	down	-0.783984	down	[L]	Replication, recombination and repair	Biological Process: mitotic cell cycle (GO:0000278);; Biological Process: regionalization (GO:0003002);; Molecular Function: DNA binding (GO:0003677);; Molecular Function: DNA topoisomerase type II (ATP-hydrolyzing) activity (GO:0003918);; Molecular Function: ATP binding (GO:0005524);; Cellular Component: nucleus (GO:0005634);; Cellular Component: chromosome (GO:0005694);; Biological Process: DNA…	--	--	--	--	Topoisomerase VI B subunit, transducer;; Histidine kinase-, DNA gyrase B-, and HSP90-like ATPase;; Histidine kinase-, DNA gyrase B-, and HSP90-like ATPase	DNA topoisomerase 6 subunit B OS=Arabidopsis thaliana OX=3702 GN=TOP6B PE=1 SV=1	PREDICTED: DNA topoisomerase 6 subunit B [Cucumis sativus]
	Csa4G334730	55.7954	52.4427	55.3661	39.2537	43.3764	44.7587	29.7698	35.5518	28.3666	-0.273137	normal	-0.960945	down	-0.680321	down	[K]	Transcription	Molecular Function: protein serine/threonine kinase activity (GO:0004674);; Molecular Function: protein tyrosine kinase activity (GO:0004713);; Molecular Function: ATP binding (GO:0005524);; Cellular Component: plasma membrane (GO:0005886);; Biological Process: acetyl-CoA metabolic process (GO:0006084);; Biological Process: protein phosphorylation (GO:0006468);; Biological Process: microtubule nu…	--	--	--	--	Protein kinase domain;; Protein tyrosine kinase;; Leucine rich repeat;; Leucine Rich repeats (2 copies);; Leucine rich repeat N-terminal domain;; Leucine Rich Repeat	Probable inactive receptor kinase At5g58300 OS=Arabidopsis thaliana OX=3702 GN=At5g58300 PE=2 SV=1	PREDICTED: probable inactive receptor kinase At5g58300 [Cucumis sativus]
	Csa4G615760	35.0263	29.8414	33.1984	31.9805	32.3302	35.2151	21.8831	24.3244	20.9828	0.0327238	normal	-0.604571	down	-0.629577	down	--	--	Molecular Function: calmodulin binding (GO:0005516);; Cellular Component: nucleus (GO:0005634);; Biological Process: brassinosteroid biosynthetic process (GO:0016132);; Molecular Function: transferase activity (GO:0016740);;	--	--	[T]	Signal transduction mechanisms	Tetratricopeptide repeat;; Tetratricopeptide repeat;; Tetratricopeptide repeat;; Tetratricopeptide repeat;; Tetratricopeptide repeat;; Tetratricopeptide repeat	Protein NPG1 OS=Arabidopsis thaliana OX=3702 GN=NPG1 PE=1 SV=1	PREDICTED: tetratricopeptide repeat protein 7B [Cucumis sativus]
	Csa5G609660	95.9539	92.0245	83.0732	95.9067	109.554	101.379	63.8837	76.5379	54.6806	0.0641027	normal	-0.72235	down	-0.779043	down	[E]	Amino acid transport and metabolism	Cellular Component: cytoplasm (GO:0005737);; Molecular Function: S-adenosylmethionine-homocysteine S-methyltransferase activity (GO:0008898);; Biological Process: methionine biosynthetic process (GO:0009086);; Biological Process: methylation (GO:0032259);; Molecular Function: metal ion binding (GO:0046872);;	K00547|0|csv:101218830|K00547 homocysteine S-methyltransferase [EC:2.1.1.10] | (RefSeq) homocysteine S-methyltransferase 1	Cysteine and methionine metabolism (ko00270)	[E]	Amino acid transport and metabolism	Homocysteine S-methyltransferase	Homocysteine S-methyltransferase 1 OS=Brassica oleracea var. italica OX=36774 GN=HMT1 PE=1 SV=1	PREDICTED: homocysteine S-methyltransferase 1 [Cucumis sativus]
	Csa5G636500	3.72592	2.02925	2.51672	1.91044	1.88696	2.20104	0.91639	0.431632	1.23734	-0.445654	normal	-1.72838	down	-1.27321	down	--	--	Molecular Function: DNA binding (GO:0003677);; Cellular Component: nucleus (GO:0005634);; Biological Process: photomorphogenesis (GO:0009640);; Biological Process: response to auxin (GO:0009733);; Biological Process: response to cytokinin (GO:0009735);; Biological Process: response to abscisic acid (GO:0009737);; Biological Process: response to gibberellin (GO:0009739);; Biological Process: respo…	--	--	--	--	ZF-HD protein dimerisation region	Mini zinc finger protein 2 OS=Arabidopsis thaliana OX=3702 GN=MIF2 PE=1 SV=1	PREDICTED: mini zinc finger protein 2 [Cucumis sativus]
	Csa7G004690	30.5702	24.8367	32.5648	26.7975	24.0342	28.8164	21.9589	18.0875	13.8686	-0.141813	normal	-0.772296	down	-0.622728	down	--	--	Cellular Component: intracellular (GO:0005622);; Biological Process: regulation of transcription, DNA-templated (GO:0006355);; Biological Process: response to brassinosteroid (GO:0009741);; Biological Process: response to chitin (GO:0010200);; Biological Process: response to stimulus (GO:0050896);; Biological Process: response to karrikin (GO:0080167);;	--	--	--	--	B-box zinc finger	B-box zinc finger protein 20 OS=Arabidopsis thaliana OX=3702 GN=BBX20 PE=1 SV=1	PREDICTED: B-box zinc finger protein 20 [Cucumis sativus]
	Csa7G043570	43.1501	39.5649	48.4937	33.4813	42.8203	45.8999	25.0502	27.1884	29.9144	-0.0895721	normal	-0.733002	down	-0.63485	down	[DPM]	Cell cycle control, cell division, chromosome partitioning;; Inorganic ion transport and metabolism;; Cell wall/membrane/envelope biogenesis	Molecular Function: copper ion binding (GO:0005507);; Molecular Function: L-ascorbate oxidase activity (GO:0008447);; Cellular Component: plant-type cell wall (GO:0009505);; Cellular Component: membrane (GO:0016020);; Biological Process: oxidation-reduction process (GO:0055114);;	--	--	[Q]	Secondary metabolites biosynthesis, transport and catabolism	Multicopper oxidase;; Multicopper oxidase;; Multicopper oxidase	L-ascorbate oxidase homolog OS=Brassica napus OX=3708 GN=Bp10 PE=2 SV=1	hypothetical protein Csa_7G043570 [Cucumis sativus]
GA	Csa3G824850	157.379	123.917	140.668	153.388	145.624	145.886	73.8318	87.5735	85.631	0.0869033	normal	-0.833733	down	-0.912673	down	--	--	Molecular Function: DNA binding (GO:0003677);; Molecular Function: chromatin binding (GO:0003682);; Molecular Function: transcription factor activity, sequence-specific DNA binding (GO:0003700);; Cellular Component: nucleus (GO:0005634);; Biological Process: regulation of transcription, DNA-templated (GO:0006355);; Biological Process: response to salt stress (GO:0009651);; Biological Process: res…	K09422|1.12229e-141|csv:101212616|K09422 myb proto-oncogene protein, plant | (RefSeq) transcription factor MYB76	--	[K]	Transcription	Myb-like DNA-binding domain;; Myb-like DNA-binding domain	Transcription factor MYB106 OS=Arabidopsis thaliana OX=3702 GN=MYB106 PE=2 SV=1	PREDICTED: transcription factor MYB76 [Cucumis sativus]
	Csa5G636500	3.72592	2.02925	2.51672	1.91044	1.88696	2.20104	0.91639	0.431632	1.23734	-0.445654	normal	-1.72838	down	-1.27321	down	--	--	Molecular Function: DNA binding (GO:0003677);; Cellular Component: nucleus (GO:0005634);; Biological Process: photomorphogenesis (GO:0009640);; Biological Process: response to auxin (GO:0009733);; Biological Process: response to cytokinin (GO:0009735);; Biological Process: response to abscisic acid (GO:0009737);; Biological Process: response to gibberellin (GO:0009739);; Biological Process: respo…	--	--	--	--	ZF-HD protein dimerisation region	Mini zinc finger protein 2 OS=Arabidopsis thaliana OX=3702 GN=MIF2 PE=1 SV=1	PREDICTED: mini zinc finger protein 2 [Cucumis sativus]
	Csa6G076720	8.38546	12.0087	9.75426	8.58389	9.46054	8.52128	4.7595	3.92137	6.24636	-0.113572	normal	-1.0508	down	-0.929016	down	--	--	Biological Process: protein import into nucleus, translocation (GO:0000060);; Molecular Function: transcription factor activity, sequence-specific DNA binding (GO:0003700);; Molecular Function: binding (GO:0005488);; Cellular Component: nucleus (GO:0005634);; Cellular Component: cytoplasm (GO:0005737);; Molecular Function: transcription factor binding (GO:0008134);; Biological Process: response t…	K09260|2.42427e-62|csv:101217704|K09260 MADS-box transcription enhancer factor 2A | (RefSeq) MADS-box protein SOC1-like	--	[K]	Transcription	K-box region	MADS-box protein SOC1 OS=Arabidopsis thaliana OX=3702 GN=SOC1 PE=1 SV=1	hypothetical protein Csa_6G076720 [Cucumis sativus]
JA	Csa1G425940	8.55886	12.1012	8.57616	7.43332	10.7381	9.04276	4.5988	4.51505	7.16519	-0.062821	normal	-0.839424	down	-0.768001	down	--	--	Molecular Function: DNA binding (GO:0003677);; Molecular Function: transcription factor activity, sequence-specific DNA binding (GO:0003700);; Cellular Component: nucleus (GO:0005634);; Biological Process: regulation of transcription, DNA-templated (GO:0006355);; Biological Process: jasmonic acid metabolic process (GO:0009694);; Biological Process: response to jasmonic acid (GO:0009753);; Molecul…	--	--	--	--	Helix-loop-helix DNA-binding domain	Transcription factor bHLH35 OS=Arabidopsis thaliana OX=3702 GN=BHLH35 PE=2 SV=1	PREDICTED: transcription factor bHLH35-like [Cucumis sativus]
	Csa1G467120	5.96475	4.247	4.89307	3.69504	6.77229	2.91685	2.80241	2.40593	3.08469	-0.118452	normal	-0.808569	down	-0.681723	down	[T]	Signal transduction mechanisms	Molecular Function: protein serine/threonine kinase activity (GO:0004674);; Molecular Function: protein serine/threonine/tyrosine kinase activity (GO:0004712);; Molecular Function: non-membrane spanning protein tyrosine kinase activity (GO:0004715);; Molecular Function: ATP binding (GO:0005524);; Cellular Component: nucleus (GO:0005634);; Cellular Component: cytosol (GO:0005829);; Cellular Compon…	--	--	[T]	Signal transduction mechanisms	Protein tyrosine kinase;; Protein kinase domain;; Ankyrin repeats (3 copies);; Ankyrin repeat;; Ankyrin repeat;; Ankyrin repeats (many copies);; Ankyrin repeats (many copies)	Integrin-linked protein kinase 1 OS=Arabidopsis thaliana OX=3702 GN=ILK1 PE=1 SV=1	PREDICTED: serine/threonine-protein kinase HT1 [Cucumis sativus]
	Csa2G023900	4.20991	7.12352	5.51007	3.09865	5.33331	4.92046	1.82186	2.48223	0.638194	-0.311562	normal	-1.78976	down	-1.47288	down	--	--	Molecular Function: iron ion binding (GO:0005506);; Biological Process: response to wounding (GO:0009611);; Biological Process: response to abscisic acid (GO:0009737);; Biological Process: response to jasmonic acid (GO:0009753);; Biological Process: defense response to bacterium, incompatible interaction (GO:0009816);; Molecular Function: linoleate 13S-lipoxygenase activity (GO:0016165);; Biologi…	K15718|1.10987e-76|csv:101207163|K15718 linoleate 9S-lipoxygenase [EC:1.13.11.58] | (RefSeq) linoleate 9S-lipoxygenase 6	Linoleic acid metabolism (ko00591)	--	--	Lipoxygenase	Probable linoleate 9S-lipoxygenase 5 OS=Solanum tuberosum OX=4113 GN=LOX1.5 PE=2 SV=1	Lipoxygenase [Cucumis sativus]
	Csa2G360780	26.139	22.9932	24.8279	23.8997	26.7409	27.4458	14.5021	15.4617	19.1437	0.0900709	normal	-0.651706	down	-0.733365	down	[QV]	Secondary metabolites biosynthesis, transport and catabolism;; Defense mechanisms	Biological Process: sulfur amino acid metabolic process (GO:0000096);; Biological Process: MAPK cascade (GO:0000165);; Molecular Function: monooxygenase activity (GO:0004497);; Molecular Function: iron ion binding (GO:0005506);; Cellular Component: mitochondrion (GO:0005739);; Biological Process: glycine catabolic process (GO:0006546);; Biological Process: tryptophan catabolic process (GO:0006569…	K01723|0|csv:101221732|K01723 hydroperoxide dehydratase [EC:4.2.1.92] | (RefSeq) AOS; allene oxide synthase	alpha-Linolenic acid metabolism (ko00592)	--	--	Cytochrome P450	Allene oxide synthase 1, chloroplastic OS=Solanum lycopersicum OX=4081 GN=AOS1 PE=2 SV=1	allene oxide synthase [Cucumis sativus]
	Csa3G824850	157.379	123.917	140.668	153.388	145.624	145.886	73.8318	87.5735	85.631	0.0869033	normal	-0.833733	down	-0.912673	down	--	--	Molecular Function: DNA binding (GO:0003677);; Molecular Function: chromatin binding (GO:0003682);; Molecular Function: transcription factor activity, sequence-specific DNA binding (GO:0003700);; Cellular Component: nucleus (GO:0005634);; Biological Process: regulation of transcription, DNA-templated (GO:0006355);; Biological Process: response to salt stress (GO:0009651);; Biological Process: res…	K09422|1.12229e-141|csv:101212616|K09422 myb proto-oncogene protein, plant | (RefSeq) transcription factor MYB76	--	[K]	Transcription	Myb-like DNA-binding domain;; Myb-like DNA-binding domain	Transcription factor MYB106 OS=Arabidopsis thaliana OX=3702 GN=MYB106 PE=2 SV=1	PREDICTED: transcription factor MYB76 [Cucumis sativus]
	Csa3G857050	2.42714	2.09631	2.02387	1.63775	2.06807	2.58619	1.06764	0.887751	1.0296	-0.0368896	normal	-1.18159	down	-1.13732	down	[G]	Carbohydrate transport and metabolism	Molecular Function: sugar:proton symporter activity (GO:0005351);; Cellular Component: Golgi apparatus (GO:0005794);; Cellular Component: plasma membrane (GO:0005886);; Biological Process: jasmonic acid metabolic process (GO:0009694);; Cellular Component: plant-type vacuole membrane (GO:0009705);; Biological Process: response to jasmonic acid (GO:0009753);; Biological Process: positive regulation…	K08145|0|csv:101203175|K08145 MFS transporter, SP family, solute carrier family 2 (facilitated glucose transporter), member 8 | (RefSeq) sugar transporter ERD6-like 6	--	[R]	General function prediction only	Sugar (and other) transporter;; Major Facilitator Superfamily	Sugar transporter ERD6-like 6 OS=Arabidopsis thaliana OX=3702 GN=At1g75220 PE=1 SV=1	PREDICTED: sugar transporter ERD6-like 6 [Cucumis sativus]
	Csa3G859730	34.9188	32.6068	31.1918	45.1652	37.3219	28.012	21.8853	21.7282	14.9451	0.177798	normal	-0.809802	down	-0.979948	down	[I]	Lipid transport and metabolism	Cellular Component: nucleus (GO:0005634);; Cellular Component: cytoplasm (GO:0005737);; Biological Process: protein targeting to membrane (GO:0006612);; Biological Process: response to stress (GO:0006950);; Molecular Function: S-adenosylmethionine-dependent methyltransferase activity (GO:0008757);; Biological Process: response to water deprivation (GO:0009414);; Biological Process: response to wo…	K08241|0|csv:101220850|K08241 jasmonate O-methyltransferase [EC:2.1.1.141] | (RefSeq) jasmonate O-methyltransferase	alpha-Linolenic acid metabolism (ko00592)	--	--	SAM dependent carboxyl methyltransferase	Jasmonate O-methyltransferase OS=Arabidopsis thaliana OX=3702 GN=JMT PE=1 SV=3	PREDICTED: jasmonate O-methyltransferase [Cucumis sativus]
	Csa5G585950	36.84	21.4314	38.8864	20.9384	18.0449	27.6223	11.9568	10.722	14.9862	-0.538941	normal	-1.43424	down	-0.887017	down	[V]	Defense mechanisms	Biological Process: response to superoxide (GO:0000303);; Molecular Function: ATP binding (GO:0005524);; Cellular Component: plasma membrane (GO:0005886);; Biological Process: obsolete ATP catabolic process (GO:0006200);; Biological Process: ER to Golgi vesicle-mediated transport (GO:0006888);; Molecular Function: xenobiotic-transporting ATPase activity (GO:0008559);; Biological Process: toxin ca…	K05658|0|csv:101202823|K05658 ATP-binding cassette, subfamily B (MDR/TAP), member 1 [EC:3.6.3.44] | (RefSeq) ABC transporter B family member 4	ABC transporters (ko02010)	[Q]	Secondary metabolites biosynthesis, transport and catabolism	ABC transporter transmembrane region;; ABC transporter;; RecF/RecN/SMC N terminal domain;; P-loop containing region of AAA domain;; AAA ATPase domain;; AAA domain;; Zeta toxin;; Predicted ATPase of the ABC class;; AAA domain (dynein-related subfamily)	ABC transporter B family member 4 OS=Arabidopsis thaliana OX=3702 GN=ABCB4 PE=1 SV=1	PREDICTED: ABC transporter B family member 4 [Cucumis sativus]
	Csa6G500520	117.112	62.7287	57.5848	231.137	59.4701	59.153	49.9257	44.8595	41.116	0.585539	normal	-0.79666	down	-1.37616	down	--	--	Cellular Component: vacuolar membrane (GO:0005774);; Cellular Component: plasma membrane (GO:0005886);; Biological Process: protein targeting to vacuole (GO:0006623);; Cellular Component: chloroplast thylakoid membrane (GO:0009535);; Biological Process: response to wounding (GO:0009611);; Biological Process: jasmonic acid biosynthetic process (GO:0009695);;	--	--	--	--	PLAT/LH2 domain;; Embryo-specific protein 3, (ATS3)	PLAT domain-containing protein 1 OS=Arabidopsis thaliana OX=3702 GN=PLAT1 PE=1 SV=1	hypothetical protein Csa_6G500520 [Cucumis sativus]
	Csa7G378470	32.7778	24.8472	30.6225	31.3978	29.3598	31.4977	15.6291	16.3545	16.5038	0.0778859	normal	-0.918073	down	-0.988029	down	[I]	Lipid transport and metabolism	Molecular Function: triglyceride lipase activity (GO:0004806);; Biological Process: protein targeting to membrane (GO:0006612);; Molecular Function: phosphatidylcholine 1-acylhydrolase activity (GO:0008970);; Cellular Component: chloroplast (GO:0009507);; Biological Process: salicylic acid biosynthetic process (GO:0009697);; Biological Process: salicylic acid mediated signaling pathway (GO:000986…	--	--	[I]	Lipid transport and metabolism	Lipase (class 3)	Phospholipase A1-Igamma1, chloroplastic OS=Arabidopsis thaliana OX=3702 GN=At1g06800 PE=1 SV=2	PREDICTED: phospholipase A1-Igamma1, chloroplastic [Cucumis sativus]
SA	Csa1G467120	5.96475	4.247	4.89307	3.69504	6.77229	2.91685	2.80241	2.40593	3.08469	-0.118452	normal	-0.808569	down	-0.681723	down	[T]	Signal transduction mechanisms	Molecular Function: protein serine/threonine kinase activity (GO:0004674);; Molecular Function: protein serine/threonine/tyrosine kinase activity (GO:0004712);; Molecular Function: non-membrane spanning protein tyrosine kinase activity (GO:0004715);; Molecular Function: ATP binding (GO:0005524);; Cellular Component: nucleus (GO:0005634);; Cellular Component: cytosol (GO:0005829);; Cellular Compon…	--	--	[T]	Signal transduction mechanisms	Protein tyrosine kinase;; Protein kinase domain;; Ankyrin repeats (3 copies);; Ankyrin repeat;; Ankyrin repeat;; Ankyrin repeats (many copies);; Ankyrin repeats (many copies)	Integrin-linked protein kinase 1 OS=Arabidopsis thaliana OX=3702 GN=ILK1 PE=1 SV=1	PREDICTED: serine/threonine-protein kinase HT1 [Cucumis sativus]
	Csa2G360780	26.139	22.9932	24.8279	23.8997	26.7409	27.4458	14.5021	15.4617	19.1437	0.0900709	normal	-0.651706	down	-0.733365	down	[QV]	Secondary metabolites biosynthesis, transport and catabolism;; Defense mechanisms	Biological Process: sulfur amino acid metabolic process (GO:0000096);; Biological Process: MAPK cascade (GO:0000165);; Molecular Function: monooxygenase activity (GO:0004497);; Molecular Function: iron ion binding (GO:0005506);; Cellular Component: mitochondrion (GO:0005739);; Biological Process: glycine catabolic process (GO:0006546);; Biological Process: tryptophan catabolic process (GO:0006569…	K01723|0|csv:101221732|K01723 hydroperoxide dehydratase [EC:4.2.1.92] | (RefSeq) AOS; allene oxide synthase	alpha-Linolenic acid metabolism (ko00592)	--	--	Cytochrome P450	Allene oxide synthase 1, chloroplastic OS=Solanum lycopersicum OX=4081 GN=AOS1 PE=2 SV=1	allene oxide synthase [Cucumis sativus]
	Csa3G611330	66.7068	51.9328	57.7238	55.8723	56.7166	61.4689	37.1963	38.3085	34.2902	-0.00955303	normal	-0.744697	down	-0.727641	down	--	--	Cellular Component: endosome (GO:0005768);; Cellular Component: trans-Golgi network (GO:0005802);; Biological Process: unidimensional cell growth (GO:0009826);; Biological Process: salicylic acid mediated signaling pathway (GO:0009863);; Biological Process: xyloglucan biosynthetic process (GO:0009969);; Biological Process: endomembrane system organization (GO:0010256);; Molecular Function: transf…	K20888|0|csv:101204813|K20888 xyloglucan galactosyltransferase MUR3 [EC:2.4.1.-] | (RefSeq) xyloglucan galactosyltransferase KATAMARI1	--	[GMW]	Carbohydrate transport and metabolism;; Cell wall/membrane/envelope biogenesis;; Extracellular structures	Exostosin family	Xyloglucan galactosyltransferase MUR3 OS=Arabidopsis thaliana OX=3702 GN=MUR3 PE=1 SV=1	PREDICTED: xyloglucan galactosyltransferase KATAMARI1 [Cucumis sativus]
	Csa3G824850	157.379	123.917	140.668	153.388	145.624	145.886	73.8318	87.5735	85.631	0.0869033	normal	-0.833733	down	-0.912673	down	--	--	Molecular Function: DNA binding (GO:0003677);; Molecular Function: chromatin binding (GO:0003682);; Molecular Function: transcription factor activity, sequence-specific DNA binding (GO:0003700);; Cellular Component: nucleus (GO:0005634);; Biological Process: regulation of transcription, DNA-templated (GO:0006355);; Biological Process: response to salt stress (GO:0009651);; Biological Process: res…	K09422|1.12229e-141|csv:101212616|K09422 myb proto-oncogene protein, plant | (RefSeq) transcription factor MYB76	--	[K]	Transcription	Myb-like DNA-binding domain;; Myb-like DNA-binding domain	Transcription factor MYB106 OS=Arabidopsis thaliana OX=3702 GN=MYB106 PE=2 SV=1	PREDICTED: transcription factor MYB76 [Cucumis sativus]
	Csa3G829250	22.3974	14.647	20.0092	10.9894	13.5931	16.691	1.72962	3.2332	1.81847	-0.460776	normal	-3.12856	down	-2.66044	down	[Q]	Secondary metabolites biosynthesis, transport and catabolism	Biological Process: fatty acid alpha-oxidation (GO:0001561);; Molecular Function: peroxidase activity (GO:0004601);; Biological Process: iron ion transport (GO:0006826);; Biological Process: response to oxidative stress (GO:0006979);; Biological Process: cell death (GO:0008219);; Biological Process: systemic acquired resistance (GO:0009627);; Biological Process: response to abscisic acid (GO:0009…	K10529|0|csv:101218631|K10529 alpha-dioxygenase [EC:1.-.-.-] | (RefSeq) alpha-dioxygenase 1-like	alpha-Linolenic acid metabolism (ko00592)	[R]	General function prediction only	Animal haem peroxidase	Alpha-dioxygenase 1 OS=Arabidopsis thaliana OX=3702 GN=DOX1 PE=1 SV=1	PREDICTED: alpha-dioxygenase 1-like [Cucumis sativus]
	Csa3G859730	34.9188	32.6068	31.1918	45.1652	37.3219	28.012	21.8853	21.7282	14.9451	0.177798	normal	-0.809802	down	-0.979948	down	[I]	Lipid transport and metabolism	Cellular Component: nucleus (GO:0005634);; Cellular Component: cytoplasm (GO:0005737);; Biological Process: protein targeting to membrane (GO:0006612);; Biological Process: response to stress (GO:0006950);; Molecular Function: S-adenosylmethionine-dependent methyltransferase activity (GO:0008757);; Biological Process: response to water deprivation (GO:0009414);; Biological Process: response to wo…	K08241|0|csv:101220850|K08241 jasmonate O-methyltransferase [EC:2.1.1.141] | (RefSeq) jasmonate O-methyltransferase	alpha-Linolenic acid metabolism (ko00592)	--	--	SAM dependent carboxyl methyltransferase	Jasmonate O-methyltransferase OS=Arabidopsis thaliana OX=3702 GN=JMT PE=1 SV=3	PREDICTED: jasmonate O-methyltransferase [Cucumis sativus]
	Csa5G161880	5.9869	2.91897	10.3024	4.44876	4.02956	6.39222	0.416723	0.168943	0.756545	-0.35877	normal	-3.81377	down	-3.44478	down	--	--	Molecular Function: chitinase activity (GO:0004568);; Cellular Component: Golgi apparatus (GO:0005794);; Biological Process: glycolytic process (GO:0006096);; Biological Process: calcium ion transport (GO:0006816);; Biological Process: water transport (GO:0006833);; Biological Process: lipid transport (GO:0006869);; Biological Process: hyperosmotic response (GO:0006972);; Biological Process: Golg…	--	--	--	--	Hydrophobic seed protein;; Protease inhibitor/seed storage/LTP family	Putative lipid-binding protein AIR1 OS=Arabidopsis thaliana OX=3702 GN=AIR1 PE=2 SV=1	hypothetical protein Csa_5G161320 [Cucumis sativus]
	Csa7G378470	32.7778	24.8472	30.6225	31.3978	29.3598	31.4977	15.6291	16.3545	16.5038	0.0778859	normal	-0.918073	down	-0.988029	down	[I]	Lipid transport and metabolism	Molecular Function: triglyceride lipase activity (GO:0004806);; Biological Process: protein targeting to membrane (GO:0006612);; Molecular Function: phosphatidylcholine 1-acylhydrolase activity (GO:0008970);; Cellular Component: chloroplast (GO:0009507);; Biological Process: salicylic acid biosynthetic process (GO:0009697);; Biological Process: salicylic acid mediated signaling pathway (GO:000986…	--	--	[I]	Lipid transport and metabolism	Lipase (class 3)	Phospholipase A1-Igamma1, chloroplastic OS=Arabidopsis thaliana OX=3702 GN=At1g06800 PE=1 SV=2	PREDICTED: phospholipase A1-Igamma1, chloroplastic [Cucumis sativus]
ET	Csa1G467120	5.96475	4.247	4.89307	3.69504	6.77229	2.91685	2.80241	2.40593	3.08469	-0.118452	normal	-0.808569	down	-0.681723	down	[T]	Signal transduction mechanisms	Molecular Function: protein serine/threonine kinase activity (GO:0004674);; Molecular Function: protein serine/threonine/tyrosine kinase activity (GO:0004712);; Molecular Function: non-membrane spanning protein tyrosine kinase activity (GO:0004715);; Molecular Function: ATP binding (GO:0005524);; Cellular Component: nucleus (GO:0005634);; Cellular Component: cytosol (GO:0005829);; Cellular Compon…	--	--	[T]	Signal transduction mechanisms	Protein tyrosine kinase;; Protein kinase domain;; Ankyrin repeats (3 copies);; Ankyrin repeat;; Ankyrin repeat;; Ankyrin repeats (many copies);; Ankyrin repeats (many copies)	Integrin-linked protein kinase 1 OS=Arabidopsis thaliana OX=3702 GN=ILK1 PE=1 SV=1	PREDICTED: serine/threonine-protein kinase HT1 [Cucumis sativus]
	Csa2G000520	5.12257	2.68397	5.55462	4.1464	3.7345	5.32646	1.78718	2.04913	2.9655	-0.00835959	normal	-1.03353	down	-1.0162	down	[Q]	Secondary metabolites biosynthesis, transport and catabolism	Molecular Function: aconitate hydratase activity (GO:0003994);; Molecular Function: copper ion binding (GO:0005507);; Cellular Component: mitochondrion (GO:0005739);; Cellular Component: vacuole (GO:0005773);; Cellular Component: cytosol (GO:0005829);; Cellular Component: plasma membrane (GO:0005886);; Biological Process: glycolytic process (GO:0006096);; Biological Process: citrate metabolic pro…	K05933|0|csv:101203726|K05933 aminocyclopropanecarboxylate oxidase [EC:1.14.17.4] | (RefSeq) 1-aminocyclopropane-1-carboxylate oxidase 1	Cysteine and methionine metabolism (ko00270)	[QR]	Secondary metabolites biosynthesis, transport and catabolism;; General function prediction only	2OG-Fe(II) oxygenase superfamily;; non-haem dioxygenase in morphine synthesis N-terminal	1-aminocyclopropane-1-carboxylate oxidase 1 OS=Arabidopsis thaliana OX=3702 GN=ACO1 PE=2 SV=1	PREDICTED: 1-aminocyclopropane-1-carboxylate oxidase 1 [Cucumis sativus]
	Csa2G006270	204.172	144.353	210.877	173.107	165.764	213.336	79.8767	105.235	88.5584	-0.00939129	normal	-1.09221	down	-1.07495	down	--	--	Molecular Function: transcription factor activity, sequence-specific DNA binding (GO:0003700);; Cellular Component: nucleus (GO:0005634);; Biological Process: regulation of transcription, DNA-templated (GO:0006355);; Biological Process: macromolecule biosynthetic process (GO:0009059);; Biological Process: response to water deprivation (GO:0009414);; Biological Process: ethylene-activated signalin…	--	--	--	--	AP2 domain	Ethylene-responsive transcription factor WIN1 OS=Arabidopsis thaliana OX=3702 GN=WIN1 PE=2 SV=1	PREDICTED: ethylene-responsive transcription factor WIN1-like [Cucumis sativus]
	Csa3G357110	16.8831	14.3166	10.9979	11.3563	11.6559	9.15662	5.36397	4.77694	5.57312	-0.380243	normal	-1.48435	down	-1.09637	down	--	--	Biological Process: cellular process (GO:0009987);; Biological Process: single-organism process (GO:0044699);;	--	--	--	--	AP2 domain	Ethylene-responsive transcription factor CRF4 OS=Arabidopsis thaliana OX=3702 GN=CRF4 PE=1 SV=2	PREDICTED: ethylene-responsive transcription factor CRF4 [Cucumis sativus]
	Csa3G824850	157.379	123.917	140.668	153.388	145.624	145.886	73.8318	87.5735	85.631	0.0869033	normal	-0.833733	down	-0.912673	down	--	--	Molecular Function: DNA binding (GO:0003677);; Molecular Function: chromatin binding (GO:0003682);; Molecular Function: transcription factor activity, sequence-specific DNA binding (GO:0003700);; Cellular Component: nucleus (GO:0005634);; Biological Process: regulation of transcription, DNA-templated (GO:0006355);; Biological Process: response to salt stress (GO:0009651);; Biological Process: res…	K09422|1.12229e-141|csv:101212616|K09422 myb proto-oncogene protein, plant | (RefSeq) transcription factor MYB76	--	[K]	Transcription	Myb-like DNA-binding domain;; Myb-like DNA-binding domain	Transcription factor MYB106 OS=Arabidopsis thaliana OX=3702 GN=MYB106 PE=2 SV=1	PREDICTED: transcription factor MYB76 [Cucumis sativus]
	Csa4G001970	1.48854	2.13422	1.72082	1.02132	2.27806	1.79865	0.583203	0.697887	0.725139	-0.0506695	normal	-1.44628	down	-1.38692	down	--	--	Molecular Function: DNA binding (GO:0003677);; Molecular Function: transcription factor activity, sequence-specific DNA binding (GO:0003700);; Cellular Component: nucleus (GO:0005634);; Biological Process: regulation of transcription, DNA-templated (GO:0006355);;	K09286|0|csv:101203357|K09286 EREBP-like factor | (RefSeq) ethylene-responsive transcription factor ERF073-like	--	--	--	AP2 domain	Ethylene-responsive transcription factor RAP2-3 OS=Arabidopsis thaliana OX=3702 GN=RAP2-3 PE=1 SV=2	PREDICTED: ethylene-responsive transcription factor ERF073-like [Cucumis sativus]
	Csa5G585950	36.84	21.4314	38.8864	20.9384	18.0449	27.6223	11.9568	10.722	14.9862	-0.538941	normal	-1.43424	down	-0.887017	down	[V]	Defense mechanisms	Biological Process: response to superoxide (GO:0000303);; Molecular Function: ATP binding (GO:0005524);; Cellular Component: plasma membrane (GO:0005886);; Biological Process: obsolete ATP catabolic process (GO:0006200);; Biological Process: ER to Golgi vesicle-mediated transport (GO:0006888);; Molecular Function: xenobiotic-transporting ATPase activity (GO:0008559);; Biological Process: toxin ca…	K05658|0|csv:101202823|K05658 ATP-binding cassette, subfamily B (MDR/TAP), member 1 [EC:3.6.3.44] | (RefSeq) ABC transporter B family member 4	ABC transporters (ko02010)	[Q]	Secondary metabolites biosynthesis, transport and catabolism	ABC transporter transmembrane region;; ABC transporter;; RecF/RecN/SMC N terminal domain;; P-loop containing region of AAA domain;; AAA ATPase domain;; AAA domain;; Zeta toxin;; Predicted ATPase of the ABC class;; AAA domain (dynein-related subfamily)	ABC transporter B family member 4 OS=Arabidopsis thaliana OX=3702 GN=ABCB4 PE=1 SV=1	PREDICTED: ABC transporter B family member 4 [Cucumis sativus]

## Sheet: DEG-IVs
	DEG-IVs of wild type related to phytohormones
phytohormone		FPKM									log2FC	Regulated Direction	log2FC	Regulated Direction	log2FC	Regulated Direction	Database annotation
	Gene_ID	StageII-1	StageII-2	StageII-3	StageIII-1	StageIII-2	StageIII-3	StageIV-1	StageIV-2	StageIV-3	StageII vs StageIII	StageII vs StageIII	StageII vs StageIV	StageII vs StageIV	StageIII vs StageIV	StageIII vs StageIV	COG_class	COG_class_annotation	GO_annotation	KEGG_annotation	KEGG_pathway_annotation	KOG_class	KOG_class_annotation	Pfam_annotation	Swiss_Prot_annotation	NR_annotation
AUX	Csa1G021940	1.37733	4.43066	2.02009	4.29837	3.02807	2.24498	6.34469	7.78681	5.37217	0.320973	normal	1.27248	up	0.959175	up	--	--	Molecular Function: DNA binding (GO:0003677);; Molecular Function: chromatin binding (GO:0003682);; Molecular Function: transcription factor activity, sequence-specific DNA binding (GO:0003700);; Cellular Component: nucleus (GO:0005634);; Biological Process: regulation of transcription, DNA-templated (GO:0006355);; Biological Process: response to salt stress (GO:0009651);; Biological Process: res…	--	--	[O]	Posttranslational modification, protein turnover, chaperones	Myb-like DNA-binding domain;; Myb-like DNA-binding domain	Transcription factor SRM1 OS=Arabidopsis thaliana OX=3702 GN=SRM1 PE=1 SV=1	PREDICTED: transcription factor DIVARICATA [Cucumis sativus]
	Csa1G051690	0.882632	1.10328	1.55272	1.45831	2.24577	2.85634	3.54077	4.18029	4.6995	0.893326	up	1.74459	up	0.860768	up	--	--	Cellular Component: plastid (GO:0009536);; Biological Process: response to auxin (GO:0009733);; Biological Process: single-organism process (GO:0044699);;	K14488|1.01227e-118|csv:101220090|K14488 SAUR family protein | (RefSeq) uncharacterized LOC101220090	Plant hormone signal transduction (ko04075)	--	--	Auxin responsive protein	Auxin-responsive protein SAUR32 OS=Arabidopsis thaliana OX=3702 GN=SAUR32 PE=2 SV=1	PREDICTED: uncharacterized protein LOC101220090 [Cucumis sativus]
	Csa1G596420	30.8591	43.7437	72.1616	48.9605	52.0999	63.4759	168.085	147.514	197.011	0.187392	normal	1.75183	up	1.57491	up	--	--	Cellular Component: extracellular region (GO:0005576);; Cellular Component: cell wall (GO:0005618);; Biological Process: auxin-activated signaling pathway (GO:0009734);; Molecular Function: manganese ion binding (GO:0030145);; Molecular Function: nutrient reservoir activity (GO:0045735);; Cellular Component: apoplast (GO:0048046);;	--	--	--	--	Cupin;; Cupin domain	Auxin-binding protein ABP20 OS=Prunus persica OX=3760 GN=ABP20 PE=2 SV=1	PREDICTED: auxin-binding protein ABP19a [Cucumis sativus]
	Csa1G690240	12.372	21.0057	20.5348	21.0563	19.3437	19.3705	37.0857	40.4314	40.8105	0.148571	normal	1.10115	up	0.961649	up	--	--	Biological Process: transcription, DNA-templated (GO:0006351);; Biological Process: response to auxin (GO:0009733);; Biological Process: regulation of gene expression (GO:0010468);; Cellular Component: intracellular membrane-bounded organelle (GO:0043231);; Biological Process: regulation of primary metabolic process (GO:0080090);; Biological Process: regulation of cellular macromolecule biosynthe…	K14484|2.22303e-172|csv:101212477|K14484 auxin-responsive protein IAA | (RefSeq) auxin-responsive protein IAA16	Plant hormone signal transduction (ko04075)	--	--	AUX/IAA family	Auxin-responsive protein IAA16 OS=Arabidopsis thaliana OX=3702 GN=IAA16 PE=1 SV=1	PREDICTED: auxin-responsive protein IAA16 [Cucumis sativus]
	Csa2G009490	52.0142	63.614	50.5666	77.7024	69.6047	58.3124	98.8395	103.489	133.572	0.324996	normal	0.958188	up	0.641757	up	[T]	Signal transduction mechanisms	Molecular Function: calmodulin-dependent protein kinase activity (GO:0004683);; Molecular Function: ATP binding (GO:0005524);; Biological Process: protein phosphorylation (GO:0006468);; Biological Process: multicellular organism development (GO:0007275);; Biological Process: response to water deprivation (GO:0009414);; Biological Process: stomatal movement (GO:0010118);; Biological Process: basip…	--	--	[T]	Signal transduction mechanisms	Protein kinase domain;; Protein tyrosine kinase;; NAF domain;; Kinase-like	CBL-interacting serine/threonine-protein kinase 6 OS=Arabidopsis thaliana OX=3702 GN=CIPK6 PE=1 SV=1	PREDICTED: CBL-interacting serine/threonine-protein kinase 6 [Cucumis sativus]
	Csa2G223740	3.66381	13.3702	12.2002	5.53422	7.46049	5.0172	16.9786	17.4252	17.4238	-0.665165	normal	0.784311	up	1.46087	up	--	--	Biological Process: auxin-activated signaling pathway (GO:0009734);; Biological Process: phloem or xylem histogenesis (GO:0010087);; Biological Process: leaf vascular tissue pattern formation (GO:0010305);; Molecular Function: phosphatidylinositol binding (GO:0035091);; Biological Process: regulation of cell proliferation (GO:0042127);;	--	--	--	--	Auxin canalisation;; Plant pleckstrin homology-like region	VAN3-binding protein OS=Arabidopsis thaliana OX=3702 GN=VAB PE=1 SV=1	PREDICTED: AF4/FMR2 family member 4-like [Cucumis sativus]
	Csa2G258100	3.80224	13.4892	14.4867	8.87128	14.1428	7.29043	31.0233	25.4335	22.9566	-0.0340297	normal	1.27812	up	1.32437	up	--	--	Molecular Function: calmodulin binding (GO:0005516);; Cellular Component: mitochondrion (GO:0005739);; Biological Process: auxin-activated signaling pathway (GO:0009734);;	K14488|2.99906e-75|csv:101210457|K14488 SAUR family protein | (RefSeq) auxin-induced protein 15A	Plant hormone signal transduction (ko04075)	--	--	Auxin responsive protein	Auxin-responsive protein SAUR50 OS=Arabidopsis thaliana OX=3702 GN=SAUR50 PE=1 SV=1	hypothetical protein Csa_2G258100 [Cucumis sativus]
	Csa2G264590	3.27089	4.88654	5.49634	6.76948	8.51297	8.14715	12.3155	13.0805	16.0863	0.801818	up	1.54909	up	0.7571	up	--	--	Biological Process: amino acid transmembrane transport (GO:0003333);; Cellular Component: plasma membrane (GO:0005886);; Biological Process: response to nematode (GO:0009624);; Biological Process: auxin-activated signaling pathway (GO:0009734);; Biological Process: regulation of meristem growth (GO:0010075);; Biological Process: cotyledon vascular tissue pattern formation (GO:0010588);; Molecular…	K13946|0|csv:101205599|K13946 auxin influx carrier (AUX1 LAX family) | (RefSeq) auxin transporter-like protein 2	Plant hormone signal transduction (ko04075)	[E]	Amino acid transport and metabolism	Transmembrane amino acid transporter protein	Auxin transporter-like protein 5 OS=Medicago truncatula OX=3880 GN=LAX5 PE=2 SV=1	PREDICTED: auxin transporter-like protein 2 [Cucumis sativus]
	Csa2G353460	0.082352	0.574939	0.505314	1.44839	1.64118	0.823819	2.19382	3.46631	2.9844	1.72938	up	2.7907	up	1.07239	up	[E]	Amino acid transport and metabolism	Cellular Component: cytoplasm (GO:0005737);; Biological Process: regulation of translation (GO:0006417);; Molecular Function: transaminase activity (GO:0008483);; Biological Process: response to auxin (GO:0009733);; Biological Process: response to cytokinin (GO:0009735);; Molecular Function: 1-aminocyclopropane-1-carboxylate synthase activity (GO:0016847);; Molecular Function: pyridoxal phosphate…	--	--	[T]	Signal transduction mechanisms	Aminotransferase class I and II	1-aminocyclopropane-1-carboxylate synthase CMA101 OS=Cucurbita maxima OX=3661 GN=ACS2 PE=2 SV=1	PREDICTED: 1-aminocyclopropane-1-carboxylate synthase 3-like [Cucumis sativus]
	Csa3G019370	23.9149	32.2135	29.4908	28.6107	26.1556	26.8362	45.2559	49.7914	49.0748	-0.0499649	normal	0.697431	up	0.755808	up	--	--	Molecular Function: transcription regulatory region sequence-specific DNA binding (GO:0000976);; Molecular Function: transcription factor activity, sequence-specific DNA binding (GO:0003700);; Cellular Component: nucleus (GO:0005634);; Biological Process: cell proliferation (GO:0008283);; Biological Process: shade avoidance (GO:0009641);; Biological Process: response to auxin (GO:0009733);; Biolo…	K09338|2.74937e-178|csv:101223208|K09338 homeobox-leucine zipper protein | (RefSeq) homeobox-leucine zipper protein HAT4	--	[K]	Transcription	HD-ZIP protein N terminus;; Homeobox domain;; Homeobox associated leucine zipper	Homeobox-leucine zipper protein HAT4 OS=Arabidopsis thaliana OX=3702 GN=HAT4 PE=1 SV=1	PREDICTED: homeobox-leucine zipper protein HAT4 [Cucumis sativus]
	Csa3G118730	4.49422	6.16428	7.12652	6.08002	6.36057	6.37283	9.84417	9.90218	9.87873	0.100946	normal	0.682856	up	0.591118	up	--	--	Cellular Component: intracellular (GO:0005622);; Cellular Component: cytoplasm (GO:0005737);; Cellular Component: plasma membrane (GO:0005886);; Biological Process: signal transduction (GO:0007165);; Cellular Component: secondary cell wall (GO:0009531);; Biological Process: plant-type cell wall organization (GO:0009664);; Biological Process: auxin polar transport (GO:0009926);; Biological Process…	--	--	[T]	Signal transduction mechanisms	RhoGAP domain;; P21-Rho-binding domain	Rho GTPase-activating protein 3 OS=Arabidopsis thaliana OX=3702 GN=ROPGAP3 PE=2 SV=1	PREDICTED: rho GTPase-activating protein 5-like [Cucumis sativus]
	Csa3G144190	0.324132	1.2714	1.27945	0.786277	0.945258	0.599822	3.40044	2.08738	1.92649	--	--	1.30151	up	1.55416	up	--	--	Molecular Function: signal transducer activity (GO:0004871);; Molecular Function: protein binding (GO:0005515);; Cellular Component: nucleus (GO:0005634);; Cellular Component: heterotrimeric G-protein complex (GO:0005834);; Biological Process: G-protein coupled receptor signaling pathway (GO:0007186);; Biological Process: defense response to fungus, incompatible interaction (GO:0009817);; Biologi…	--	--	--	--	GGL domain	Guanine nucleotide-binding protein subunit gamma 2 OS=Arabidopsis thaliana OX=3702 GN=GG2 PE=1 SV=1	PREDICTED: guanine nucleotide-binding protein subunit gamma 2 [Cucumis sativus]
	Csa4G031000	1.50045	2.49839	2.3223	3.69528	2.0346	2.09023	9.00157	6.09183	7.54178	0.329625	normal	1.78145	up	1.46073	up	[I]	Lipid transport and metabolism	Molecular Function: nucleotide binding (GO:0000166);; Molecular Function: inositol-3-phosphate synthase activity (GO:0004512);; Cellular Component: cytoplasm (GO:0005737);; Biological Process: inositol biosynthetic process (GO:0006021);; Biological Process: phosphatidylserine biosynthetic process (GO:0006659);; Biological Process: response to heat (GO:0009408);; Biological Process: response to hi…	K01858|0|csv:101207441|K01858 myo-inositol-1-phosphate synthase [EC:5.5.1.4] | (RefSeq) inositol-3-phosphate synthase-like	Inositol phosphate metabolism (ko00562)	[I]	Lipid transport and metabolism	Myo-inositol-1-phosphate synthase;; Myo-inositol-1-phosphate synthase	Inositol-3-phosphate synthase OS=Sesamum indicum OX=4182 PE=2 SV=1	PREDICTED: inositol-3-phosphate synthase-like [Cucumis sativus]
	Csa4G064650	6.38626	8.7623	7.53247	26.5669	22.6387	61.4137	40.32	43.1459	178.791	2.29786	up	3.46644	up	1.17721	up	[O]	Posttranslational modification, protein turnover, chaperones	Molecular Function: glutathione transferase activity (GO:0004364);; Molecular Function: lactoylglutathione lyase activity (GO:0004462);; Molecular Function: peroxidase activity (GO:0004601);; Cellular Component: cytoplasm (GO:0005737);; Biological Process: toxin catabolic process (GO:0009407);; Biological Process: auxin-activated signaling pathway (GO:0009734);; Biological Process: response to cy…	K00799|2.08189e-160|csv:101218562|K00799 glutathione S-transferase [EC:2.5.1.18] | (RefSeq) probable glutathione S-transferase parC	Glutathione metabolism (ko00480)	[O]	Posttranslational modification, protein turnover, chaperones	Glutathione S-transferase, N-terminal domain;; Glutathione S-transferase, N-terminal domain;; Glutathione S-transferase, N-terminal domain;; Glutathione S-transferase, C-terminal domain;; Glutathione S-transferase, C-terminal domain	Probable glutathione S-transferase parC OS=Nicotiana tabacum OX=4097 GN=PARC PE=2 SV=1	PREDICTED: probable glutathione S-transferase parC isoform X1 [Cucumis sativus]
	Csa4G269130	6.71656	5.85975	6.54962	7.57218	6.84605	7.47515	12.9532	10.5103	11.7107	0.196086	normal	0.82425	up	0.636117	up	[F]	Nucleotide transport and metabolism	Molecular Function: nucleic acid binding (GO:0003676);; Molecular Function: iron ion binding (GO:0005506);; Molecular Function: electron carrier activity (GO:0009055);; Biological Process: abscisic acid biosynthetic process (GO:0009688);; Biological Process: auxin biosynthetic process (GO:0009851);; Molecular Function: abscisic aldehyde oxidase activity (GO:0010293);; Molecular Function: oxidored…	K09842|0|csv:101219033|K09842 abscisic-aldehyde oxidase [EC:1.2.3.14] | (RefSeq) indole-3-acetaldehyde oxidase-like	Carotenoid biosynthesis (ko00906)	[F]	Nucleotide transport and metabolism	Molybdopterin-binding domain of aldehyde dehydrogenase;; FAD binding domain in molybdopterin dehydrogenase;; Aldehyde oxidase and xanthine dehydrogenase, a/b hammerhead domain;; [2Fe-2S] binding domain;; CO dehydrogenase flavoprotein C-terminal domain;; 2Fe-2S iron-sulfur cluster binding domain	Indole-3-acetaldehyde oxidase OS=Arabidopsis thaliana OX=3702 GN=AAO2 PE=1 SV=2	PREDICTED: indole-3-acetaldehyde oxidase-like [Cucumis sativus]
	Csa4G290790	1.96185	2.9587	4.59061	2.88796	3.31591	2.83989	8.87822	5.48894	8.19327	-0.0478716	normal	1.19219	up	1.25084	up	[T]	Signal transduction mechanisms	Molecular Function: protein serine/threonine kinase activity (GO:0004674);; Molecular Function: ATP binding (GO:0005524);; Cellular Component: nucleus (GO:0005634);; Cellular Component: plasma membrane (GO:0005886);; Molecular Function: transcription factor binding (GO:0008134);; Cellular Component: chloroplast (GO:0009507);; Biological Process: response to auxin (GO:0009733);; Biological Process…	--	--	[R]	General function prediction only	Protein kinase domain;; Protein tyrosine kinase;; Kinase-like	Serine/threonine-protein kinase UCNL OS=Arabidopsis thaliana OX=3702 GN=UCNL PE=2 SV=1	PREDICTED: serine/threonine-protein kinase UCNL [Cucumis sativus]
	Csa5G284520	8.9588	12.7934	10.805	16.6774	15.8825	12.6289	20.4589	29.266	23.3958	0.493598	normal	1.11522	up	0.630151	up	--	--	Biological Process: tropism (GO:0009606);; Biological Process: longitudinal axis specification (GO:0009942);; Cellular Component: cell surface (GO:0009986);; Biological Process: regulation of root meristem growth (GO:0010082);; Biological Process: auxin efflux (GO:0010315);; Molecular Function: auxin efflux transmembrane transporter activity (GO:0010329);; Cellular Component: vesicle membrane (GO…	K13947|0|cmo:103495108|K13947 auxin efflux carrier family | (RefSeq) auxin efflux carrier component 7-like	--	--	--	Membrane transport protein	Auxin efflux carrier component 7 OS=Arabidopsis thaliana OX=3702 GN=PIN7 PE=1 SV=2	hypothetical protein Csa_5G284520 [Cucumis sativus]
	Csa5G604000	4.02088	5.31205	4.35183	4.42931	5.76787	3.94063	8.00668	7.8191	6.67489	0.0653816	normal	0.663011	up	0.606098	up	--	--	Molecular Function: DNA binding (GO:0003677);; Molecular Function: chromatin binding (GO:0003682);; Molecular Function: transcription factor activity, sequence-specific DNA binding (GO:0003700);; Biological Process: regulation of transcription, DNA-templated (GO:0006355);; Molecular Function: zinc ion binding (GO:0008270);; Biological Process: response to salt stress (GO:0009651);; Biological Pro…	--	--	--	--	Myb-like DNA-binding domain	Transcription factor KUA1 OS=Arabidopsis thaliana OX=3702 GN=KUA1 PE=1 SV=1	PREDICTED: transcription factor MYB1R1 [Cucumis sativus]
	Csa6G497080	19.3955	37.1721	34.7068	26.9548	29.0384	29.006	51.2573	56.5357	48.9227	-0.0779559	normal	0.732869	up	0.819834	up	[K]	Transcription	Biological Process: activation of MAPKK activity (GO:0000186);; Biological Process: polysaccharide biosynthetic process (GO:0000271);; Molecular Function: MAP kinase kinase kinase activity (GO:0004709);; Molecular Function: ATP binding (GO:0005524);; Cellular Component: nucleus (GO:0005634);; Cellular Component: cytosol (GO:0005829);; Cellular Component: plasma membrane (GO:0005886);; Biological …	--	--	--	--	Protein tyrosine kinase;; Protein kinase domain;; Leucine Rich repeats (2 copies);; Leucine rich repeat;; Leucine rich repeat N-terminal domain;; Leucine Rich Repeat	Leucine-rich repeat receptor-like serine/threonine-protein kinase BAM1 OS=Arabidopsis thaliana OX=3702 GN=BAM1 PE=1 SV=1	PREDICTED: leucine-rich repeat receptor-like serine/threonine-protein kinase BAM1 [Cucumis sativus]
	Csa6G518000	78.7771	68.5761	223.337	169.749	132.845	120.853	350.586	166.461	445.771	0.214642	normal	1.28189	up	1.08001	up	--	--	--	--	--	--	--	Dormancy/auxin associated protein	Dormancy-associated protein 1 OS=Arabidopsis thaliana OX=3702 GN=DRM1 PE=1 SV=1	PREDICTED: auxin-repressed 12.5 kDa protein [Cucumis sativus]
ABA	Csa1G045670	2.71166	7.66779	6.5804	5.0855	6.5023	8.3296	10.2721	7.71448	19.5403	0.258564	normal	1.09436	up	0.845852	up	[MDT]	Cell wall/membrane/envelope biogenesis;; Cell cycle control, cell division, chromosome partitioning;; Signal transduction mechanisms	Molecular Function: ATP binding (GO:0005524);; Cellular Component: mitochondrion (GO:0005739);; Cellular Component: endoplasmic reticulum (GO:0005783);; Biological Process: response to abscisic acid (GO:0009737);; Molecular Function: nucleoside-triphosphatase activity (GO:0017111);;	--	--	[O]	Posttranslational modification, protein turnover, chaperones	Domain associated at C-terminal with AAA;; ATPase family associated with various cellular activities (AAA);; Holliday junction DNA helicase ruvB N-terminus	AAA-ATPase ASD, mitochondrial OS=Arabidopsis thaliana OX=3702 GN=AATP1 PE=1 SV=1	PREDICTED: putative cell division cycle ATPase [Cucumis sativus]
	Csa2G000110	3.62946	9.61338	6.28567	6.26119	5.42512	6.45146	11.2542	11.2646	11.6866	-0.0957543	normal	0.726217	up	0.830286	up	--	--	Molecular Function: signal transducer activity (GO:0004871);; Cellular Component: heterotrimeric G-protein complex (GO:0005834);; Biological Process: G-protein coupled receptor signaling pathway (GO:0007186);; Biological Process: response to abscisic acid (GO:0009737);;	--	--	--	--	GGL domain	Guanine nucleotide-binding protein subunit gamma 3 OS=Arabidopsis thaliana OX=3702 GN=GG3 PE=2 SV=1	PREDICTED: guanine nucleotide-binding protein subunit gamma 3-like [Cucumis sativus]
	Csa2G418940	13.2634	11.9596	17.3205	17.4363	15.3192	18.6565	30.7911	23.9354	26.7087	0.288096	normal	0.878689	up	0.599195	up	[ET]	Amino acid transport and metabolism;; Signal transduction mechanisms	Molecular Function: G-protein coupled GABA receptor activity (GO:0004965);; Molecular Function: ionotropic glutamate receptor activity (GO:0004970);; Molecular Function: intracellular ligand-gated ion channel activity (GO:0005217);; Molecular Function: extracellular-glutamate-gated ion channel activity (GO:0005234);; Molecular Function: calcium channel activity (GO:0005262);; Molecular Function: …	K05387|0|csv:101215485|K05387 glutamate receptor, ionotropic, plant | (RefSeq) glutamate receptor 3.4-like	--	[PET]	Inorganic ion transport and metabolism;; Amino acid transport and metabolism;; Signal transduction mechanisms	Receptor family ligand binding region;; Ligand-gated ion channel;; Periplasmic binding protein;; Bacterial extracellular solute-binding proteins, family 3;; Ligated ion channel L-glutamate- and glycine-binding site	Glutamate receptor 3.4 OS=Arabidopsis thaliana OX=3702 GN=GLR3.4 PE=2 SV=2	PREDICTED: glutamate receptor 3.4-like [Cucumis sativus]
	Csa3G101810	2.33628	1.9374	1.84446	2.92344	4.57967	3.11375	3.59878	3.88475	24.0222	0.804909	up	2.28727	up	1.49453	up	--	--	Molecular Function: DNA binding (GO:0003677);; Cellular Component: nucleus (GO:0005634);; Biological Process: regulation of transcription, DNA-templated (GO:0006355);; Biological Process: response to water deprivation (GO:0009414);; Biological Process: response to abscisic acid (GO:0009737);; Biological Process: response to oxygen-containing compound (GO:1901700);;	--	--	--	--	No apical meristem (NAM) protein	NAC domain-containing protein 72 OS=Arabidopsis thaliana OX=3702 GN=NAC072 PE=2 SV=1	PREDICTED: NAC domain-containing protein 72-like [Cucumis sativus]
	Csa3G280950	8.84408	11.1849	10.9166	9.60685	9.40115	10.5723	20.8972	17.3607	19.0234	-0.0466074	normal	0.837295	up	0.89227	up	--	--	Cellular Component: PSII associated light-harvesting complex II (GO:0009517);; Biological Process: abscisic acid biosynthetic process (GO:0009688);; Cellular Component: chloroplast envelope (GO:0009941);; Biological Process: photoprotection (GO:0010117);; Biological Process: xanthophyll metabolic process (GO:0016122);; Biological Process: regulation of superoxide anion generation (GO:0032928);; B…	--	--	--	--	Domain of unknown function (DUF4281)	Protein ABA DEFICIENT 4, chloroplastic OS=Arabidopsis thaliana OX=3702 GN=ABA4 PE=2 SV=1	hypothetical protein Csa_3G280950 [Cucumis sativus]
	Csa3G730930	4.06855	7.35094	7.29713	7.92473	9.81575	8.79235	9.90127	10.7739	22.7316	0.526382	normal	1.15835	up	0.642074	up	[P]	Inorganic ion transport and metabolism	Biological Process: MAPK cascade (GO:0000165);; Biological Process: response to molecule of bacterial origin (GO:0002237);; Cellular Component: plasma membrane (GO:0005886);; Biological Process: protein targeting to membrane (GO:0006612);; Biological Process: nucleotide transport (GO:0006862);; Biological Process: ER to Golgi vesicle-mediated transport (GO:0006888);; Biological Process: membrane …	K03320|0|csv:101207321|K03320 ammonium transporter, Amt family | (RefSeq) ammonium transporter 2	--	[P]	Inorganic ion transport and metabolism	Ammonium Transporter Family	Ammonium transporter 2 OS=Arabidopsis thaliana OX=3702 GN=AMT2 PE=1 SV=2	PREDICTED: ammonium transporter 2 [Cucumis sativus]
	Csa4G056600	2.25738	2.60935	3.48582	2.73191	6.71891	6.84363	9.27815	11.3588	16.8173	0.974937	up	2.10314	up	1.13884	up	[QV]	Secondary metabolites biosynthesis, transport and catabolism;; Defense mechanisms	Molecular Function: iron ion binding (GO:0005506);; Cellular Component: extracellular region (GO:0005576);; Molecular Function: electron carrier activity (GO:0009055);; Biological Process: response to red or far red light (GO:0009639);; Biological Process: abscisic acid metabolic process (GO:0009687);; Molecular Function: (+)-abscisic acid 8'-hydroxylase activity (GO:0010295);; Molecular Function…	K09843|0|csv:101212508|K09843 (+)-abscisic acid 8'-hydroxylase [EC:1.14.13.93] | (RefSeq) CYP707A1; abscisic acid 8'-hydroxylase 1	Carotenoid biosynthesis (ko00906)	[QI]	Secondary metabolites biosynthesis, transport and catabolism;; Lipid transport and metabolism	Cytochrome P450	Abscisic acid 8&apos;-hydroxylase 1 OS=Arabidopsis thaliana OX=3702 GN=CYP707A1 PE=2 SV=1	PREDICTED: abscisic acid 8&apos;-hydroxylase 1 [Cucumis sativus]
	Csa4G269130	6.71656	5.85975	6.54962	7.57218	6.84605	7.47515	12.9532	10.5103	11.7107	0.196086	normal	0.82425	up	0.636117	up	[F]	Nucleotide transport and metabolism	Molecular Function: nucleic acid binding (GO:0003676);; Molecular Function: iron ion binding (GO:0005506);; Molecular Function: electron carrier activity (GO:0009055);; Biological Process: abscisic acid biosynthetic process (GO:0009688);; Biological Process: auxin biosynthetic process (GO:0009851);; Molecular Function: abscisic aldehyde oxidase activity (GO:0010293);; Molecular Function: oxidored…	K09842|0|csv:101219033|K09842 abscisic-aldehyde oxidase [EC:1.2.3.14] | (RefSeq) indole-3-acetaldehyde oxidase-like	Carotenoid biosynthesis (ko00906)	[F]	Nucleotide transport and metabolism	Molybdopterin-binding domain of aldehyde dehydrogenase;; FAD binding domain in molybdopterin dehydrogenase;; Aldehyde oxidase and xanthine dehydrogenase, a/b hammerhead domain;; [2Fe-2S] binding domain;; CO dehydrogenase flavoprotein C-terminal domain;; 2Fe-2S iron-sulfur cluster binding domain	Indole-3-acetaldehyde oxidase OS=Arabidopsis thaliana OX=3702 GN=AAO2 PE=1 SV=2	PREDICTED: indole-3-acetaldehyde oxidase-like [Cucumis sativus]
	Csa4G361890	7.81698	14.524	10.542	12.3997	13.7184	11.286	29.8759	31.309	31.2675	0.205477	normal	1.43938	up	1.24285	up	[C]	Energy production and conversion	Molecular Function: 3-chloroallyl aldehyde dehydrogenase activity (GO:0004028);; Molecular Function: aldehyde dehydrogenase (NAD) activity (GO:0004029);; Molecular Function: aldehyde dehydrogenase [NAD(P)+] activity (GO:0004030);; Cellular Component: vacuole (GO:0005773);; Cellular Component: endoplasmic reticulum (GO:0005783);; Cellular Component: Golgi apparatus (GO:0005794);; Biological Proces…	K00128|0|csv:101219329|K00128 aldehyde dehydrogenase (NAD+) [EC:1.2.1.3] | (RefSeq) aldehyde dehydrogenase family 3 member H1-like	Glycolysis / Gluconeogenesis (ko00010);; Pentose and glucuronate interconversions (ko00040);; Ascorbate and aldarate metabolism (ko00053);; Fatty acid degradation (ko00071);; Valine, leucine and isoleucine degradation (ko00280);; Lysine degradation (ko00310);; Arginine and proline metabolism (ko00330);; Histidine metabolism (ko00340);; Tryptophan metabolism (ko00380);; beta-Alanine metabolism (ko…	[C]	Energy production and conversion	Aldehyde dehydrogenase family	Aldehyde dehydrogenase family 3 member H1 OS=Arabidopsis thaliana OX=3702 GN=ALDH3H1 PE=1 SV=2	PREDICTED: aldehyde dehydrogenase family 3 member H1-like isoform X1 [Cucumis sativus]
	Csa4G639800	3.87593	2.72521	3.97663	4.31904	3.43264	2.01482	6.70434	7.87568	7.19959	-0.100021	normal	0.97579	up	1.08426	up	[QV]	Secondary metabolites biosynthesis, transport and catabolism;; Defense mechanisms	Molecular Function: iron ion binding (GO:0005506);; Molecular Function: electron carrier activity (GO:0009055);; Biological Process: abscisic acid metabolic process (GO:0009687);; Biological Process: response to red light (GO:0010114);; Molecular Function: (+)-abscisic acid 8'-hydroxylase activity (GO:0010295);; Molecular Function: oxygen binding (GO:0019825);; Molecular Function: heme binding (G…	K09843|0|csv:101213916|K09843 (+)-abscisic acid 8'-hydroxylase [EC:1.14.13.93] | (RefSeq) abscisic acid 8'-hydroxylase 4-like	Carotenoid biosynthesis (ko00906)	[QI]	Secondary metabolites biosynthesis, transport and catabolism;; Lipid transport and metabolism	Cytochrome P450	Abscisic acid 8&apos;-hydroxylase 4 OS=Arabidopsis thaliana OX=3702 GN=CYP707A4 PE=2 SV=2	PREDICTED: abscisic acid 8&apos;-hydroxylase 4-like [Cucumis sativus]
	Csa5G128260	15.475	22.6668	21.7559	20.431	20.6965	18.88	43.9677	42.2093	36.8142	0.0236914	normal	0.986032	up	0.970973	up	[O]	Posttranslational modification, protein turnover, chaperones	Biological Process: protein peptidyl-prolyl isomerization (GO:0000413);; Biological Process: RNA methylation (GO:0001510);; Molecular Function: RNA binding (GO:0003723);; Molecular Function: peptidyl-prolyl cis-trans isomerase activity (GO:0003755);; Biological Process: RNA processing (GO:0006396);; Biological Process: protein folding (GO:0006457);; Biological Process: response to oxidative stres…	K03768|4.33877e-164|csv:101214908|K03768 peptidyl-prolyl cis-trans isomerase B (cyclophilin B) [EC:5.2.1.8] | (RefSeq) peptidyl-prolyl cis-trans isomerase A1	--	[O]	Posttranslational modification, protein turnover, chaperones	Cyclophilin type peptidyl-prolyl cis-trans isomerase/CLD	Peptidyl-prolyl cis-trans isomerase, chloroplastic OS=Vicia faba OX=3906 PE=1 SV=1	PREDICTED: peptidyl-prolyl cis-trans isomerase A1 [Cucumis sativus]
	Csa5G160210	32.3091	108.334	84.7187	76.5209	87.7112	63.4309	182.748	203.59	216.852	0.0478607	normal	1.37874	up	1.3411	up	--	--	Molecular Function: transcription factor activity, sequence-specific DNA binding (GO:0003700);; Biological Process: chromatin assembly or disassembly (GO:0006333);; Biological Process: regulation of transcription, DNA-templated (GO:0006355);; Biological Process: response to abscisic acid (GO:0009737);; Biological Process: embryo development ending in seed dormancy (GO:0009793);; Biological Proces…	--	--	--	--	YABBY protein	Axial regulator YABBY 1 OS=Arabidopsis thaliana OX=3702 GN=YAB1 PE=1 SV=1	PREDICTED: axial regulator YABBY 5-like [Cucumis sativus]
	Csa5G604000	4.02088	5.31205	4.35183	4.42931	5.76787	3.94063	8.00668	7.8191	6.67489	0.0653816	normal	0.663011	up	0.606098	up	--	--	Molecular Function: DNA binding (GO:0003677);; Molecular Function: chromatin binding (GO:0003682);; Molecular Function: transcription factor activity, sequence-specific DNA binding (GO:0003700);; Biological Process: regulation of transcription, DNA-templated (GO:0006355);; Molecular Function: zinc ion binding (GO:0008270);; Biological Process: response to salt stress (GO:0009651);; Biological Pro…	--	--	--	--	Myb-like DNA-binding domain	Transcription factor KUA1 OS=Arabidopsis thaliana OX=3702 GN=KUA1 PE=1 SV=1	PREDICTED: transcription factor MYB1R1 [Cucumis sativus]
	Csa5G608390	0.627651	1.63224	2.07098	0.853397	1.29099	1.69705	2.30374	1.53463	10.3716	-0.15084	normal	1.64623	up	1.80639	up	--	--	Biological Process: regulation of transcription, DNA-templated (GO:0006355);; Biological Process: response to abscisic acid (GO:0009737);; Biological Process: response to nitrate (GO:0010167);; Biological Process: nitrate transport (GO:0015706);;	--	--	--	--	Myb-like DNA-binding domain	Transcription factor HHO2 OS=Arabidopsis thaliana OX=3702 GN=HHO2 PE=1 SV=1	PREDICTED: uncharacterized protein LOC101203539 [Cucumis sativus]
	Csa6G092010	12.406	14.6609	13.1185	19.5277	16.6743	17.2987	27.187	28.1563	39.9966	0.429535	normal	1.18733	up	0.766391	up	--	--	Molecular Function: DNA binding (GO:0003677);; Molecular Function: transcription factor activity, sequence-specific DNA binding (GO:0003700);; Molecular Function: protein binding (GO:0005515);; Cellular Component: nucleus (GO:0005634);; Biological Process: protein targeting to membrane (GO:0006612);; Biological Process: response to salt stress (GO:0009651);; Biological Process: response to abscis…	--	--	--	--	No apical meristem (NAM) protein	NAC domain-containing protein 83 OS=Arabidopsis thaliana OX=3702 GN=NAC083 PE=1 SV=1	PREDICTED: NAC domain-containing protein 18 [Cucumis sativus]
	Csa6G140850	50.9474	80.845	74.8953	108.199	117.516	74.6525	165.066	221.183	226.893	0.561962	normal	1.51768	up	0.965533	up	[G]	Carbohydrate transport and metabolism	Molecular Function: transporter activity (GO:0005215);; Cellular Component: vacuole (GO:0005773);; Cellular Component: plasma membrane (GO:0005886);; Biological Process: water transport (GO:0006833);; Biological Process: response to osmotic stress (GO:0006970);; Biological Process: response to desiccation (GO:0009269);; Cellular Component: chloroplast (GO:0009507);; Biological Process: response t…	K09872|0|csv:101215300|K09872 aquaporin PIP | (RefSeq) PIP2-4; aquaporin PIP2-7-like	--	[G]	Carbohydrate transport and metabolism	Major intrinsic protein	Aquaporin PIP2-7 OS=Zea mays OX=4577 GN=PIP2-7 PE=2 SV=1	aquaporin PIP2-7-like [Cucumis sativus]
	Csa6G448110	596.662	791.084	683.102	1132.98	988.742	896.166	1858.59	1955.53	1751.88	0.563015	normal	1.37363	up	0.818846	up	[G]	Carbohydrate transport and metabolism	Cellular Component: protein storage vacuole (GO:0000326);; Biological Process: glycolytic process (GO:0006096);; Biological Process: polyamine catabolic process (GO:0006598);; Biological Process: calcium ion transport (GO:0006816);; Biological Process: water transport (GO:0006833);; Biological Process: hyperosmotic response (GO:0006972);; Biological Process: Golgi organization (GO:0007030);; Biol…	K09873|7.22077e-163|csv:101204225|K09873 aquaporin TIP | (RefSeq) aquaporin TIP1-1	--	[G]	Carbohydrate transport and metabolism	Major intrinsic protein	Aquaporin TIP1-1 OS=Arabidopsis thaliana OX=3702 GN=TIP1-1 PE=1 SV=1	PREDICTED: aquaporin TIP1-1 [Cucumis sativus]
	Csa6G487740	4.68031	7.68144	6.60015	3.7805	8.4333	6.66676	10.598	11.3712	12.1231	-0.000670595	normal	0.68962	up	0.700271	up	--	--	Cellular Component: mitochondrion (GO:0005739);; Biological Process: response to salt stress (GO:0009651);; Biological Process: chloroplast organization (GO:0009658);; Biological Process: response to abscisic acid (GO:0009737);;	K15032|0|csv:101203240|K15032 mTERF domain-containing protein, mitochondrial | (RefSeq) uncharacterized LOC101203240	--	[KR]	Transcription;; General function prediction only	mTERF	Transcription termination factor MTERF5, chloroplastic OS=Arabidopsis thaliana OX=3702 GN=MTERF5 PE=2 SV=1	hypothetical protein Csa_6G487740 [Cucumis sativus]
BR	Csa2G000730	71.791	58.9646	59.1667	127.671	104.304	79.8342	181.724	194.664	154.692	0.727665	up	1.42361	up	0.703523	up	[R]	General function prediction only	Molecular Function: acid phosphatase activity (GO:0003993);; Cellular Component: extracellular region (GO:0005576);; Cellular Component: vacuolar membrane (GO:0005774);; Cellular Component: cytosol (GO:0005829);; Cellular Component: chloroplast (GO:0009507);; Biological Process: brassinosteroid biosynthetic process (GO:0016132);;	--	--	--	--	HAD superfamily, subfamily IIIB (Acid phosphatase)	Acid phosphatase 1 OS=Solanum lycopersicum OX=4081 GN=APS1 PE=2 SV=1	PREDICTED: acid phosphatase 1-like [Cucumis sativus]
	Csa2G249880	0.096833	0.085902	0.083695	0.26963	0.173296	0.111991	0.431637	0.377143	0.421283	--	--	2.10089	up	1.00832	up	[G]	Carbohydrate transport and metabolism	Molecular Function: beta-galactosidase activity (GO:0004565);; Biological Process: carbohydrate metabolic process (GO:0005975);; Biological Process: acetyl-CoA metabolic process (GO:0006084);; Biological Process: polyamine catabolic process (GO:0006598);; Biological Process: plant-type cell wall organization (GO:0009664);; Biological Process: phenylpropanoid metabolic process (GO:0009698);; Biolo…	--	--	[G]	Carbohydrate transport and metabolism	Glycosyl hydrolases family 35;; Galactose binding lectin domain;; Beta-galactosidase;; Beta-galactosidase jelly roll domain	Beta-galactosidase 3 OS=Arabidopsis thaliana OX=3702 GN=BGAL3 PE=2 SV=1	PREDICTED: beta-galactosidase 5 [Cucumis sativus]
	Csa2G359970	1.40413	2.02343	1.5331	1.99374	2.41219	2.31444	4.45695	3.42088	4.19949	0.458855	normal	1.22603	up	0.775079	up	--	--	Cellular Component: cytosol (GO:0005829);; Cellular Component: plasma membrane (GO:0005886);; Biological Process: negative regulation of brassinosteroid biosynthetic process (GO:0010423);; Cellular Component: cell part (GO:0044464);; Molecular Function: protein heterodimerization activity (GO:0046982);;	K14499|2.41382e-102|cmo:103487901|K14499 BRI1 kinase inhibitor 1 | (RefSeq) BRI1 kinase inhibitor 1-like	Plant hormone signal transduction (ko04075)	--	--	--	BRI1 kinase inhibitor 1 OS=Arabidopsis thaliana OX=3702 GN=BKI1 PE=1 SV=1	hypothetical protein Csa_2G359970 [Cucumis sativus]
	Csa3G121750	10.6351	9.85318	15.3766	12.8081	16.5154	21.853	29.6892	23.7329	32.7763	0.526325	normal	1.20552	up	0.688454	up	--	--	Cellular Component: nucleus (GO:0005634);; Molecular Function: zinc ion binding (GO:0008270);; Biological Process: response to brassinosteroid (GO:0009741);; Biological Process: response to chitin (GO:0010200);; Biological Process: cellular cation homeostasis (GO:0030003);; Biological Process: divalent metal ion transport (GO:0070838);;	K16281|4.31483e-52|jcu:105642952|K16281 RING-H2 zinc finger protein RHA1 | (RefSeq) RHF; E3 ubiquitin-protein ligase RHA1B	--	[O]	Posttranslational modification, protein turnover, chaperones	Ring finger domain;; RING-like zinc finger;; RING-H2 zinc finger domain;; Zinc finger, C3HC4 type (RING finger);; Zinc finger, C3HC4 type (RING finger);; RING-type zinc-finger;; Anaphase-promoting complex subunit 11 RING-H2 finger	E3 ubiquitin-protein ligase RHA1B OS=Arabidopsis thaliana OX=3702 GN=RHA1B PE=2 SV=1	Zinc finger protein [Cucumis sativus]
	Csa4G103350	4.65876	8.57198	6.58297	5.35446	5.82298	5.69362	12.1798	10.2104	11.3503	-0.180825	normal	0.745223	up	0.934939	up	[C]	Energy production and conversion	Biological Process: polysaccharide biosynthetic process (GO:0000271);; Biological Process: polysaccharide catabolic process (GO:0000272);; Molecular Function: calmodulin binding (GO:0005516);; Cellular Component: vacuole (GO:0005773);; Cellular Component: vacuolar membrane (GO:0005774);; Cellular Component: plasma membrane (GO:0005886);; Biological Process: starch metabolic process (GO:0005982);;…	K09828|0|csv:101217570|K09828 Delta24-sterol reductase [EC:1.3.1.72 1.3.1.-] | (RefSeq) delta(24)-sterol reductase-like	Steroid biosynthesis (ko00100)	[R]	General function prediction only	FAD binding domain	Delta(24)-sterol reductase OS=Pisum sativum OX=3888 GN=DIM PE=1 SV=1	PREDICTED: delta(24)-sterol reductase-like [Cucumis sativus]
	Csa4G290790	1.96185	2.9587	4.59061	2.88796	3.31591	2.83989	8.87822	5.48894	8.19327	-0.0478716	normal	1.19219	up	1.25084	up	[T]	Signal transduction mechanisms	Molecular Function: protein serine/threonine kinase activity (GO:0004674);; Molecular Function: ATP binding (GO:0005524);; Cellular Component: nucleus (GO:0005634);; Cellular Component: plasma membrane (GO:0005886);; Molecular Function: transcription factor binding (GO:0008134);; Cellular Component: chloroplast (GO:0009507);; Biological Process: response to auxin (GO:0009733);; Biological Process…	--	--	[R]	General function prediction only	Protein kinase domain;; Protein tyrosine kinase;; Kinase-like	Serine/threonine-protein kinase UCNL OS=Arabidopsis thaliana OX=3702 GN=UCNL PE=2 SV=1	PREDICTED: serine/threonine-protein kinase UCNL [Cucumis sativus]
	Csa5G153020	68.1315	165.661	135.251	114.231	128.882	125.626	234.205	267.602	252.938	0.0268352	normal	0.987779	up	0.970182	up	[G]	Carbohydrate transport and metabolism	Biological Process: acetyl-CoA metabolic process (GO:0006084);; Biological Process: iron ion transport (GO:0006826);; Biological Process: water transport (GO:0006833);; Cellular Component: chloroplast (GO:0009507);; Biological Process: cellular response to iron ion starvation (GO:0010106);; Molecular Function: water channel activity (GO:0015250);; Cellular Component: integral component of membran…	K09872|0|csv:101217440|K09872 aquaporin PIP | (RefSeq) PIP1-3; aquaporin PIP1-3	--	[G]	Carbohydrate transport and metabolism	Major intrinsic protein	Probable aquaporin PIP1-2 OS=Oryza sativa subsp. japonica OX=39947 GN=PIP1-2 PE=2 SV=3	Aquaporin 1 [Cucumis sativus]
	Csa5G621920	9.06853	13.1672	7.13176	9.62304	7.70014	5.5559	17.5602	17.4385	13.5978	-0.339038	normal	0.672069	up	1.01825	up	[C]	Energy production and conversion	Molecular Function: oxygen transporter activity (GO:0005344);; Molecular Function: iron ion binding (GO:0005506);; Cellular Component: cytoplasm (GO:0005737);; Biological Process: fatty acid metabolic process (GO:0006631);; Biological Process: response to cytokinin (GO:0009735);; Biological Process: oxygen transport (GO:0015671);; Biological Process: triglyceride biosynthetic process (GO:0019432)…	--	--	[C]	Energy production and conversion	Globin	Non-symbiotic hemoglobin 2 OS=Brassica napus OX=3708 GN=HB2 PE=3 SV=1	PREDICTED: non-symbiotic hemoglobin 2 [Cucumis sativus]
	Csa5G641590	0.71955	1.87431	2.23574	3.17966	2.6857	2.29788	11.977	9.67612	12.6369	0.761858	normal	2.74445	up	1.99383	up	[QV]	Secondary metabolites biosynthesis, transport and catabolism;; Defense mechanisms	Molecular Function: monooxygenase activity (GO:0004497);; Molecular Function: iron ion binding (GO:0005506);; Molecular Function: electron carrier activity (GO:0009055);; Cellular Component: integral component of membrane (GO:0016021);; Molecular Function: oxidoreductase activity, acting on paired donors, with incorporation or reduction of molecular oxygen (GO:0016705);; Molecular Function: heme …	K12640|0|csv:101206858|K12640 brassinosteroid-6-oxidase 2 [EC:1.14.-.-] | (RefSeq) cytochrome P450 85A-like	Brassinosteroid biosynthesis (ko00905)	[QI]	Secondary metabolites biosynthesis, transport and catabolism;; Lipid transport and metabolism	Cytochrome P450	Cytochrome P450 85A OS=Phaseolus vulgaris OX=3885 GN=BA13 PE=3 SV=2	PREDICTED: cytochrome P450 85A-like [Cucumis sativus]
	Csa6G092010	12.406	14.6609	13.1185	19.5277	16.6743	17.2987	27.187	28.1563	39.9966	0.429535	normal	1.18733	up	0.766391	up	--	--	Molecular Function: DNA binding (GO:0003677);; Molecular Function: transcription factor activity, sequence-specific DNA binding (GO:0003700);; Molecular Function: protein binding (GO:0005515);; Cellular Component: nucleus (GO:0005634);; Biological Process: protein targeting to membrane (GO:0006612);; Biological Process: response to salt stress (GO:0009651);; Biological Process: response to abscis…	--	--	--	--	No apical meristem (NAM) protein	NAC domain-containing protein 83 OS=Arabidopsis thaliana OX=3702 GN=NAC083 PE=1 SV=1	PREDICTED: NAC domain-containing protein 18 [Cucumis sativus]
	Csa6G486870	7.10421	11.5292	11.0779	10.1256	10.8966	11.7774	19.8436	18.6352	19.3926	0.163747	normal	0.910623	up	0.755699	up	[K]	Transcription	Biological Process: activation of MAPKK activity (GO:0000186);; Biological Process: polysaccharide biosynthetic process (GO:0000271);; Biological Process: microtubule bundle formation (GO:0001578);; Biological Process: response to molecule of bacterial origin (GO:0002237);; Molecular Function: protein serine/threonine kinase activity (GO:0004674);; Molecular Function: MAP kinase kinase kinase act…	K13415|0|csv:101209118|K13415 protein brassinosteroid insensitive 1 [EC:2.7.10.1 2.7.11.1] | (RefSeq) bri1; systemin receptor SR160	Plant hormone signal transduction (ko04075)	--	--	Protein kinase domain;; Protein tyrosine kinase;; Leucine rich repeat;; Leucine Rich repeats (2 copies);; Leucine Rich Repeat;; Leucine Rich repeat;; Leucine rich repeat N-terminal domain	Systemin receptor SR160 OS=Solanum peruvianum OX=4082 PE=1 SV=1	systemin receptor SR160 precursor [Cucumis sativus]
CK	Csa1G004870	2.72641	5.61464	8.02751	10.5839	11.3042	8.45299	24.5802	26.662	22.7023	0.920493	up	2.1037	up	1.19444	up	--	--	Molecular Function: DNA binding (GO:0003677);; Molecular Function: protein binding (GO:0005515);; Cellular Component: nucleus (GO:0005634);; Biological Process: sister chromatid cohesion (GO:0007062);; Biological Process: synapsis (GO:0007129);; Biological Process: reciprocal meiotic recombination (GO:0007131);; Biological Process: fatty acid catabolic process (GO:0009062);; Biological Process: r…	--	--	[K]	Transcription	KNOX2 domain;; KNOX1 domain;; Homeobox KN domain;; ELK domain;; Homeobox domain	Homeobox protein knotted-1-like 2 OS=Arabidopsis thaliana OX=3702 GN=KNAT2 PE=1 SV=3	PREDICTED: homeobox protein knotted-1-like 2 isoform X2 [Cucumis sativus]
	Csa2G000460	9.04455	11.7653	16.3728	13.5482	17.9112	18.0193	29.5249	28.2871	31.9145	0.431169	normal	1.21659	up	0.795446	up	[E]	Amino acid transport and metabolism	Cellular Component: mitochondrion (GO:0005739);; Biological Process: microtubule nucleation (GO:0007020);; Molecular Function: primary amine oxidase activity (GO:0008131);; Biological Process: cytokinin-activated signaling pathway (GO:0009736);; Molecular Function: oxidoreductase activity (GO:0016491);; Biological Process: single-organism cellular process (GO:0044763);;	K12259|0|csv:101205432|K12259 spermine oxidase [EC:1.5.3.16 1.5.3.-] | (RefSeq) probable polyamine oxidase 5	Arginine and proline metabolism (ko00330);; beta-Alanine metabolism (ko00410)	[H]	Coenzyme transport and metabolism	Flavin containing amine oxidoreductase;; NAD(P)-binding Rossmann-like domain	Probable polyamine oxidase 5 OS=Arabidopsis thaliana OX=3702 GN=PAO5 PE=2 SV=1	PREDICTED: probable polyamine oxidase 5 [Cucumis sativus]
	Csa2G353460	0.082352	0.574939	0.505314	1.44839	1.64118	0.823819	2.19382	3.46631	2.9844	1.72938	up	2.7907	up	1.07239	up	[E]	Amino acid transport and metabolism	Cellular Component: cytoplasm (GO:0005737);; Biological Process: regulation of translation (GO:0006417);; Molecular Function: transaminase activity (GO:0008483);; Biological Process: response to auxin (GO:0009733);; Biological Process: response to cytokinin (GO:0009735);; Molecular Function: 1-aminocyclopropane-1-carboxylate synthase activity (GO:0016847);; Molecular Function: pyridoxal phosphate…	--	--	[T]	Signal transduction mechanisms	Aminotransferase class I and II	1-aminocyclopropane-1-carboxylate synthase CMA101 OS=Cucurbita maxima OX=3661 GN=ACS2 PE=2 SV=1	PREDICTED: 1-aminocyclopropane-1-carboxylate synthase 3-like [Cucumis sativus]
	Csa2G362450	0.4128	1.11648	1.06054	0.67944	0.19528	1.35301	3.027	1.72277	3.15433	-0.128815	normal	1.56246	up	1.70134	up	[C]	Energy production and conversion	Cellular Component: extracellular region (GO:0005576);; Molecular Function: UDP-N-acetylmuramate dehydrogenase activity (GO:0008762);; Cellular Component: plastid (GO:0009536);; Biological Process: jasmonic acid metabolic process (GO:0009694);; Biological Process: response to jasmonic acid (GO:0009753);; Biological Process: cytokinin catabolic process (GO:0009823);; Cellular Component: cytoplasmi…	K00279|0|csv:101212272|K00279 cytokinin dehydrogenase [EC:1.5.99.12] | (RefSeq) cytokinin dehydrogenase 5	Zeatin biosynthesis (ko00908)	[C]	Energy production and conversion	Cytokinin dehydrogenase 1, FAD and cytokinin binding;; FAD binding domain	Cytokinin dehydrogenase 5 OS=Arabidopsis thaliana OX=3702 GN=CKX5 PE=2 SV=1	hypothetical protein Csa_2G362450 [Cucumis sativus]
	Csa3G019370	23.9149	32.2135	29.4908	28.6107	26.1556	26.8362	45.2559	49.7914	49.0748	-0.0499649	normal	0.697431	up	0.755808	up	--	--	Molecular Function: transcription regulatory region sequence-specific DNA binding (GO:0000976);; Molecular Function: transcription factor activity, sequence-specific DNA binding (GO:0003700);; Cellular Component: nucleus (GO:0005634);; Biological Process: cell proliferation (GO:0008283);; Biological Process: shade avoidance (GO:0009641);; Biological Process: response to auxin (GO:0009733);; Biolo…	K09338|2.74937e-178|csv:101223208|K09338 homeobox-leucine zipper protein | (RefSeq) homeobox-leucine zipper protein HAT4	--	[K]	Transcription	HD-ZIP protein N terminus;; Homeobox domain;; Homeobox associated leucine zipper	Homeobox-leucine zipper protein HAT4 OS=Arabidopsis thaliana OX=3702 GN=HAT4 PE=1 SV=1	PREDICTED: homeobox-leucine zipper protein HAT4 [Cucumis sativus]
	Csa3G739570	1.29592	3.47206	3.21949	5.15274	5.66544	4.07202	9.70847	8.32597	7.99265	0.918098	up	1.64876	up	0.740393	up	[R]	General function prediction only	Cellular Component: nucleus (GO:0005634);; Cellular Component: cytosol (GO:0005829);; Molecular Function: lysine decarboxylase activity (GO:0008923);; Molecular Function: hydrolase activity (GO:0016787);;	K06966|1.22945e-162|cmo:103486483|K06966 uncharacterized protein | (RefSeq) cytokinin riboside 5'-monophosphate phosphoribohydrolase LOG3	--	--	--	Possible lysine decarboxylase	Cytokinin riboside 5&apos;-monophosphate phosphoribohydrolase LOG3 OS=Arabidopsis thaliana OX=3702 GN=LOG3 PE=1 SV=1	PREDICTED: cytokinin riboside 5&apos;-monophosphate phosphoribohydrolase LOG3-like [Cucumis sativus]
	Csa3G881810	0.181952	0.173527	0.149893	0.502189	0.21483	0.512084	1.21713	0.711123	1.1313	--	--	2.47785	up	1.20735	up	--	--	Molecular Function: peroxidase activity (GO:0004601);; Cellular Component: extracellular region (GO:0005576);; Biological Process: iron ion transport (GO:0006826);; Biological Process: response to oxidative stress (GO:0006979);; Biological Process: cytokinin-activated signaling pathway (GO:0009736);; Biological Process: cellular response to iron ion starvation (GO:0010106);; Biological Process: r…	K00430|0|csv:101218982|K00430 peroxidase [EC:1.11.1.7] | (RefSeq) peroxidase 45-like	Phenylpropanoid biosynthesis (ko00940)	--	--	Peroxidase	Peroxidase 45 OS=Arabidopsis thaliana OX=3702 GN=PER45 PE=1 SV=1	PREDICTED: peroxidase 45-like [Cucumis sativus]
	Csa5G621920	9.06853	13.1672	7.13176	9.62304	7.70014	5.5559	17.5602	17.4385	13.5978	-0.339038	normal	0.672069	up	1.01825	up	[C]	Energy production and conversion	Molecular Function: oxygen transporter activity (GO:0005344);; Molecular Function: iron ion binding (GO:0005506);; Cellular Component: cytoplasm (GO:0005737);; Biological Process: fatty acid metabolic process (GO:0006631);; Biological Process: response to cytokinin (GO:0009735);; Biological Process: oxygen transport (GO:0015671);; Biological Process: triglyceride biosynthetic process (GO:0019432)…	--	--	[C]	Energy production and conversion	Globin	Non-symbiotic hemoglobin 2 OS=Brassica napus OX=3708 GN=HB2 PE=3 SV=1	PREDICTED: non-symbiotic hemoglobin 2 [Cucumis sativus]
	Csa7G392940	0.224727	0.50607	0.240227	0.413569	0.362163	0.460016	1.49369	0.819131	1.25638	--	--	1.76394	up	1.44758	up	[J]	Translation, ribosomal structure and biogenesis	Molecular Function: transferase activity, transferring alkyl or aryl (other than methyl) groups (GO:0016765);; Cellular Component: intracellular membrane-bounded organelle (GO:0043231);; Biological Process: cellular macromolecule metabolic process (GO:0044260);; Biological Process: single-organism cellular process (GO:0044763);; Biological Process: obsolete cellular process involved in reproducti…	K10760|0|csv:101217256|K10760 adenylate dimethylallyltransferase (cytokinin synthase) [EC:2.5.1.27 2.5.1.112] | (RefSeq) adenylate isopentenyltransferase 3, chloroplastic	Zeatin biosynthesis (ko00908)	[J]	Translation, ribosomal structure and biogenesis	IPP transferase;; Isopentenyl transferase	Adenylate isopentenyltransferase 3, chloroplastic OS=Arabidopsis thaliana OX=3702 GN=IPT3 PE=1 SV=1	PREDICTED: adenylate isopentenyltransferase 3, chloroplastic [Cucumis sativus]
GA	Csa1G021940	1.37733	4.43066	2.02009	4.29837	3.02807	2.24498	6.34469	7.78681	5.37217	0.320973	normal	1.27248	up	0.959175	up	--	--	Molecular Function: DNA binding (GO:0003677);; Molecular Function: chromatin binding (GO:0003682);; Molecular Function: transcription factor activity, sequence-specific DNA binding (GO:0003700);; Cellular Component: nucleus (GO:0005634);; Biological Process: regulation of transcription, DNA-templated (GO:0006355);; Biological Process: response to salt stress (GO:0009651);; Biological Process: res…	--	--	[O]	Posttranslational modification, protein turnover, chaperones	Myb-like DNA-binding domain;; Myb-like DNA-binding domain	Transcription factor SRM1 OS=Arabidopsis thaliana OX=3702 GN=SRM1 PE=1 SV=1	PREDICTED: transcription factor DIVARICATA [Cucumis sativus]
	Csa5G604000	4.02088	5.31205	4.35183	4.42931	5.76787	3.94063	8.00668	7.8191	6.67489	0.0653816	normal	0.663011	up	0.606098	up	--	--	Molecular Function: DNA binding (GO:0003677);; Molecular Function: chromatin binding (GO:0003682);; Molecular Function: transcription factor activity, sequence-specific DNA binding (GO:0003700);; Biological Process: regulation of transcription, DNA-templated (GO:0006355);; Molecular Function: zinc ion binding (GO:0008270);; Biological Process: response to salt stress (GO:0009651);; Biological Pro…	--	--	--	--	Myb-like DNA-binding domain	Transcription factor KUA1 OS=Arabidopsis thaliana OX=3702 GN=KUA1 PE=1 SV=1	PREDICTED: transcription factor MYB1R1 [Cucumis sativus]
JA	Csa1G021940	1.37733	4.43066	2.02009	4.29837	3.02807	2.24498	6.34469	7.78681	5.37217	0.320973	normal	1.27248	up	0.959175	up	--	--	Molecular Function: DNA binding (GO:0003677);; Molecular Function: chromatin binding (GO:0003682);; Molecular Function: transcription factor activity, sequence-specific DNA binding (GO:0003700);; Cellular Component: nucleus (GO:0005634);; Biological Process: regulation of transcription, DNA-templated (GO:0006355);; Biological Process: response to salt stress (GO:0009651);; Biological Process: res…	--	--	[O]	Posttranslational modification, protein turnover, chaperones	Myb-like DNA-binding domain;; Myb-like DNA-binding domain	Transcription factor SRM1 OS=Arabidopsis thaliana OX=3702 GN=SRM1 PE=1 SV=1	PREDICTED: transcription factor DIVARICATA [Cucumis sativus]
	Csa1G085390	31.9491	46.8225	50.3888	51.7484	54.9138	47.3264	76.4513	78.7943	96.8299	0.256887	normal	0.893541	up	0.646314	up	--	--	Biological Process: MAPK cascade (GO:0000165);; Molecular Function: protein binding (GO:0005515);; Cellular Component: nucleus (GO:0005634);; Biological Process: protein targeting to membrane (GO:0006612);; Biological Process: response to bacterium (GO:0009617);; Biological Process: systemic acquired resistance, salicylic acid mediated signaling pathway (GO:0009862);; Biological Process: jasmonic…	--	--	[R]	General function prediction only	Zinc-finger double-stranded RNA-binding	Protein indeterminate-domain 2 OS=Arabidopsis thaliana OX=3702 GN=IDD2 PE=1 SV=1	PREDICTED: protein indeterminate-domain 2 [Cucumis sativus]
	Csa2G360570	30.1858	23.6741	38.8693	83.2953	75.834	62.875	121.523	132.086	147.793	1.27419	up	2.05359	up	0.788932	up	[R]	General function prediction only	Biological Process: MAPK cascade (GO:0000165);; Biological Process: response to molecule of bacterial origin (GO:0002237);; Biological Process: respiratory burst involved in defense response (GO:0002679);; Cellular Component: cytoplasm (GO:0005737);; Biological Process: protein targeting to membrane (GO:0006612);; Biological Process: lipid metabolic process (GO:0006629);; Biological Process: memb…	--	--	[I]	Lipid transport and metabolism	Patatin-like phospholipase	Patatin-like protein 2 OS=Arabidopsis thaliana OX=3702 GN=PLP2 PE=1 SV=1	hypothetical protein Csa_2G360570 [Cucumis sativus]
	Csa2G362450	0.4128	1.11648	1.06054	0.67944	0.19528	1.35301	3.027	1.72277	3.15433	-0.128815	normal	1.56246	up	1.70134	up	[C]	Energy production and conversion	Cellular Component: extracellular region (GO:0005576);; Molecular Function: UDP-N-acetylmuramate dehydrogenase activity (GO:0008762);; Cellular Component: plastid (GO:0009536);; Biological Process: jasmonic acid metabolic process (GO:0009694);; Biological Process: response to jasmonic acid (GO:0009753);; Biological Process: cytokinin catabolic process (GO:0009823);; Cellular Component: cytoplasmi…	K00279|0|csv:101212272|K00279 cytokinin dehydrogenase [EC:1.5.99.12] | (RefSeq) cytokinin dehydrogenase 5	Zeatin biosynthesis (ko00908)	[C]	Energy production and conversion	Cytokinin dehydrogenase 1, FAD and cytokinin binding;; FAD binding domain	Cytokinin dehydrogenase 5 OS=Arabidopsis thaliana OX=3702 GN=CKX5 PE=2 SV=1	hypothetical protein Csa_2G362450 [Cucumis sativus]
	Csa3G131940	0.944271	0.895498	2.0124	0.637228	0.963334	0.760518	3.80483	2.50359	4.48733	-0.689919	normal	1.40793	up	2.10967	up	--	--	Biological Process: MAPK cascade (GO:0000165);; Molecular Function: DNA binding (GO:0003677);; Molecular Function: transcription factor activity, sequence-specific DNA binding (GO:0003700);; Cellular Component: nucleus (GO:0005634);; Biological Process: protein targeting to membrane (GO:0006612);; Biological Process: defense response (GO:0006952);; Biological Process: signal transduction (GO:0007…	--	--	--	--	Helix-loop-helix DNA-binding domain	Transcription factor FAMA OS=Arabidopsis thaliana OX=3702 GN=FAMA PE=1 SV=1	PREDICTED: transcription factor FAMA [Cucumis sativus]
	Csa3G730930	4.06855	7.35094	7.29713	7.92473	9.81575	8.79235	9.90127	10.7739	22.7316	0.526382	normal	1.15835	up	0.642074	up	[P]	Inorganic ion transport and metabolism	Biological Process: MAPK cascade (GO:0000165);; Biological Process: response to molecule of bacterial origin (GO:0002237);; Cellular Component: plasma membrane (GO:0005886);; Biological Process: protein targeting to membrane (GO:0006612);; Biological Process: nucleotide transport (GO:0006862);; Biological Process: ER to Golgi vesicle-mediated transport (GO:0006888);; Biological Process: membrane …	K03320|0|csv:101207321|K03320 ammonium transporter, Amt family | (RefSeq) ammonium transporter 2	--	[P]	Inorganic ion transport and metabolism	Ammonium Transporter Family	Ammonium transporter 2 OS=Arabidopsis thaliana OX=3702 GN=AMT2 PE=1 SV=2	PREDICTED: ammonium transporter 2 [Cucumis sativus]
	Csa3G822220	1.69892	6.00666	5.90824	5.35058	6.2324	4.73314	13.4685	15.7988	13.881	0.292669	normal	1.62013	up	1.33839	up	[T]	Signal transduction mechanisms	Cellular Component: nucleus (GO:0005634);; Cellular Component: cytoplasm (GO:0005737);; Biological Process: induced systemic resistance, jasmonic acid mediated signaling pathway (GO:0009864);; Biological Process: polarity specification of adaxial/abaxial axis (GO:0009944);; Biological Process: proximal/distal pattern formation (GO:0009954);; Biological Process: floral organ abscission (GO:0010227…	K14508|0|csv:101202895|K14508 regulatory protein NPR1 | (RefSeq) regulatory protein NPR5-like	Plant hormone signal transduction (ko04075)	[R]	General function prediction only	BTB/POZ domain;; Domain of unknown function (DUF3420);; Ankyrin repeats (3 copies);; Ankyrin repeat;; Ankyrin repeat;; Ankyrin repeats (many copies);; Ankyrin repeats (many copies)	Regulatory protein NPR5 OS=Arabidopsis thaliana OX=3702 GN=NPR5 PE=1 SV=1	PREDICTED: regulatory protein NPR5-like [Cucumis sativus]
	Csa5G523070	20.4333	20.9699	23.2994	31.1804	26.049	30.0424	55.1648	47.8915	50.0908	0.447764	normal	1.1854	up	0.745675	up	--	--	Molecular Function: protein binding (GO:0005515);; Biological Process: jasmonic acid metabolic process (GO:0009694);; Biological Process: response to jasmonic acid (GO:0009753);;	--	--	--	--	--	Cyclin-dependent protein kinase inhibitor SMR6 OS=Arabidopsis thaliana OX=3702 GN=SMR6 PE=1 SV=1	PREDICTED: uncharacterized protein LOC101222088 [Cucumis sativus]
	Csa5G601570	7.71584	10.005	7.50439	10.7617	9.39659	6.83142	17.9288	16.4303	11.968	0.14342	normal	0.828757	up	0.693168	up	[CR]	Energy production and conversion;; General function prediction only	Biological Process: sulfur amino acid metabolic process (GO:0000096);; Molecular Function: nucleotide binding (GO:0000166);; Molecular Function: NADPH:quinone reductase activity (GO:0003960);; Biological Process: glycine catabolic process (GO:0006546);; Biological Process: unsaturated fatty acid biosynthetic process (GO:0006636);; Biological Process: oxidoreduction coenzyme metabolic process (GO:…	K18980|0|csv:101215501|K18980 2-methylene-furan-3-one reductase [EC:1.3.1.105] | (RefSeq) CsChlAOR; 2-methylene-furan-3-one reductase	--	[CR]	Energy production and conversion;; General function prediction only	Zinc-binding dehydrogenase;; Zinc-binding dehydrogenase;; Alcohol dehydrogenase GroES-like domain	NADPH-dependent alkenal/one oxidoreductase, chloroplastic OS=Arabidopsis thaliana OX=3702 GN=AOR PE=1 SV=2	hypothetical protein Csa_5G601570 [Cucumis sativus]
	Csa5G604000	4.02088	5.31205	4.35183	4.42931	5.76787	3.94063	8.00668	7.8191	6.67489	0.0653816	normal	0.663011	up	0.606098	up	--	--	Molecular Function: DNA binding (GO:0003677);; Molecular Function: chromatin binding (GO:0003682);; Molecular Function: transcription factor activity, sequence-specific DNA binding (GO:0003700);; Biological Process: regulation of transcription, DNA-templated (GO:0006355);; Molecular Function: zinc ion binding (GO:0008270);; Biological Process: response to salt stress (GO:0009651);; Biological Pro…	--	--	--	--	Myb-like DNA-binding domain	Transcription factor KUA1 OS=Arabidopsis thaliana OX=3702 GN=KUA1 PE=1 SV=1	PREDICTED: transcription factor MYB1R1 [Cucumis sativus]
SA	Csa1G008580	11.6613	17.222	14.6527	18.6427	18.7599	15.9167	28.427	28.1979	31.8526	0.295997	normal	0.959118	up	0.672078	up	[HQ]	Coenzyme transport and metabolism;; Secondary metabolites biosynthesis, transport and catabolism	Molecular Function: isochorismate synthase activity (GO:0008909);; Cellular Component: chloroplast (GO:0009507);; Cellular Component: plastid (GO:0009536);; Biological Process: systemic acquired resistance (GO:0009627);; Biological Process: salicylic acid biosynthetic process (GO:0009697);; Biological Process: stomatal movement (GO:0010118);; Biological Process: negative regulation of defense res…	K02552|0|csv:101218602|K02552 menaquinone-specific isochorismate synthase [EC:5.4.4.2] | (RefSeq) isochorismate synthase 2, chloroplastic-like	Ubiquinone and other terpenoid-quinone biosynthesis (ko00130)	[E]	Amino acid transport and metabolism	chorismate binding enzyme	Isochorismate synthase 2, chloroplastic OS=Arabidopsis thaliana OX=3702 GN=ICS2 PE=2 SV=2	PREDICTED: isochorismate synthase 2, chloroplastic-like isoform X1 [Cucumis sativus]
	Csa1G021940	1.37733	4.43066	2.02009	4.29837	3.02807	2.24498	6.34469	7.78681	5.37217	0.320973	normal	1.27248	up	0.959175	up	--	--	Molecular Function: DNA binding (GO:0003677);; Molecular Function: chromatin binding (GO:0003682);; Molecular Function: transcription factor activity, sequence-specific DNA binding (GO:0003700);; Cellular Component: nucleus (GO:0005634);; Biological Process: regulation of transcription, DNA-templated (GO:0006355);; Biological Process: response to salt stress (GO:0009651);; Biological Process: res…	--	--	[O]	Posttranslational modification, protein turnover, chaperones	Myb-like DNA-binding domain;; Myb-like DNA-binding domain	Transcription factor SRM1 OS=Arabidopsis thaliana OX=3702 GN=SRM1 PE=1 SV=1	PREDICTED: transcription factor DIVARICATA [Cucumis sativus]
	Csa1G085390	31.9491	46.8225	50.3888	51.7484	54.9138	47.3264	76.4513	78.7943	96.8299	0.256887	normal	0.893541	up	0.646314	up	--	--	Biological Process: MAPK cascade (GO:0000165);; Molecular Function: protein binding (GO:0005515);; Cellular Component: nucleus (GO:0005634);; Biological Process: protein targeting to membrane (GO:0006612);; Biological Process: response to bacterium (GO:0009617);; Biological Process: systemic acquired resistance, salicylic acid mediated signaling pathway (GO:0009862);; Biological Process: jasmonic…	--	--	[R]	General function prediction only	Zinc-finger double-stranded RNA-binding	Protein indeterminate-domain 2 OS=Arabidopsis thaliana OX=3702 GN=IDD2 PE=1 SV=1	PREDICTED: protein indeterminate-domain 2 [Cucumis sativus]
	Csa2G360570	30.1858	23.6741	38.8693	83.2953	75.834	62.875	121.523	132.086	147.793	1.27419	up	2.05359	up	0.788932	up	[R]	General function prediction only	Biological Process: MAPK cascade (GO:0000165);; Biological Process: response to molecule of bacterial origin (GO:0002237);; Biological Process: respiratory burst involved in defense response (GO:0002679);; Cellular Component: cytoplasm (GO:0005737);; Biological Process: protein targeting to membrane (GO:0006612);; Biological Process: lipid metabolic process (GO:0006629);; Biological Process: memb…	--	--	[I]	Lipid transport and metabolism	Patatin-like phospholipase	Patatin-like protein 2 OS=Arabidopsis thaliana OX=3702 GN=PLP2 PE=1 SV=1	hypothetical protein Csa_2G360570 [Cucumis sativus]
	Csa3G131940	0.944271	0.895498	2.0124	0.637228	0.963334	0.760518	3.80483	2.50359	4.48733	-0.689919	normal	1.40793	up	2.10967	up	--	--	Biological Process: MAPK cascade (GO:0000165);; Molecular Function: DNA binding (GO:0003677);; Molecular Function: transcription factor activity, sequence-specific DNA binding (GO:0003700);; Cellular Component: nucleus (GO:0005634);; Biological Process: protein targeting to membrane (GO:0006612);; Biological Process: defense response (GO:0006952);; Biological Process: signal transduction (GO:0007…	--	--	--	--	Helix-loop-helix DNA-binding domain	Transcription factor FAMA OS=Arabidopsis thaliana OX=3702 GN=FAMA PE=1 SV=1	PREDICTED: transcription factor FAMA [Cucumis sativus]
	Csa3G635870	1.44909	2.76871	2.78	1.78993	2.40779	2.65526	5.06725	4.55692	9.87979	-0.00947575	normal	1.41946	up	1.43896	up	[G]	Carbohydrate transport and metabolism	Molecular Function: transferase activity, transferring hexosyl groups (GO:0016758);;	K13691|0|csv:101216808|K13691 pathogen-inducible salicylic acid glucosyltransferase [EC:2.4.1.-] | (RefSeq) UDP-glycosyltransferase 74F2	--	[GC]	Carbohydrate transport and metabolism;; Energy production and conversion	UDP-glucoronosyl and UDP-glucosyl transferase	UDP-glycosyltransferase 74G1 OS=Stevia rebaudiana OX=55670 GN=UGT74G1 PE=1 SV=1	PREDICTED: UDP-glycosyltransferase 74F2 [Cucumis sativus]
	Csa3G730930	4.06855	7.35094	7.29713	7.92473	9.81575	8.79235	9.90127	10.7739	22.7316	0.526382	normal	1.15835	up	0.642074	up	[P]	Inorganic ion transport and metabolism	Biological Process: MAPK cascade (GO:0000165);; Biological Process: response to molecule of bacterial origin (GO:0002237);; Cellular Component: plasma membrane (GO:0005886);; Biological Process: protein targeting to membrane (GO:0006612);; Biological Process: nucleotide transport (GO:0006862);; Biological Process: ER to Golgi vesicle-mediated transport (GO:0006888);; Biological Process: membrane …	K03320|0|csv:101207321|K03320 ammonium transporter, Amt family | (RefSeq) ammonium transporter 2	--	[P]	Inorganic ion transport and metabolism	Ammonium Transporter Family	Ammonium transporter 2 OS=Arabidopsis thaliana OX=3702 GN=AMT2 PE=1 SV=2	PREDICTED: ammonium transporter 2 [Cucumis sativus]
	Csa4G638320	0.840551	5.06349	5.11347	2.87961	4.95015	2.73177	4.82061	8.42768	21.5652	-0.00728036	normal	1.6138	up	1.63437	up	--	--	Biological Process: response to hypoxia (GO:0001666);; Molecular Function: protein binding (GO:0005515);; Cellular Component: nucleus (GO:0005634);; Cellular Component: cytosol (GO:0005829);; Cellular Component: plasma membrane (GO:0005886);; Cellular Component: plasmodesma (GO:0009506);; Biological Process: systemic acquired resistance, salicylic acid mediated signaling pathway (GO:0009862);; Bi…	--	--	--	--	Aluminium induced protein	Stem-specific protein TSJT1 OS=Nicotiana tabacum OX=4097 GN=TSJT1 PE=2 SV=1	PREDICTED: stem-specific protein TSJT1 [Cucumis sativus]
	Csa5G604000	4.02088	5.31205	4.35183	4.42931	5.76787	3.94063	8.00668	7.8191	6.67489	0.0653816	normal	0.663011	up	0.606098	up	--	--	Molecular Function: DNA binding (GO:0003677);; Molecular Function: chromatin binding (GO:0003682);; Molecular Function: transcription factor activity, sequence-specific DNA binding (GO:0003700);; Biological Process: regulation of transcription, DNA-templated (GO:0006355);; Molecular Function: zinc ion binding (GO:0008270);; Biological Process: response to salt stress (GO:0009651);; Biological Pro…	--	--	--	--	Myb-like DNA-binding domain	Transcription factor KUA1 OS=Arabidopsis thaliana OX=3702 GN=KUA1 PE=1 SV=1	PREDICTED: transcription factor MYB1R1 [Cucumis sativus]
	Csa6G031970	0.937036	1.7457	1.81952	2.46092	2.35987	2.36731	5.29763	3.52089	4.82152	0.67913	normal	1.52822	up	0.857671	up	--	--	Biological Process: response to stress (GO:0006950);; Biological Process: response to oxidative stress (GO:0006979);; Biological Process: salicylic acid biosynthetic process (GO:0009697);; Biological Process: salicylic acid mediated signaling pathway (GO:0009863);; Biological Process: negative regulation of defense response (GO:0031348);; Biological Process: innate immune response (GO:0045087);;	K19476|2.17821e-163|csv:101210797|K19476 vacuolar protein sorting-associated protein IST1 | (RefSeq) uncharacterized LOC101210797	Endocytosis (ko04144)	[Z]	Cytoskeleton	Regulator of Vps4 activity in the MVB pathway	--	PREDICTED: uncharacterized protein LOC101210797 [Cucumis sativus]
	Csa6G112500	12.7053	18.3873	15.5418	14.4569	15.3257	14.8802	24.7555	23.9493	30.6154	-0.0467671	normal	0.706574	up	0.762088	up	[M]	Cell wall/membrane/envelope biogenesis	Cellular Component: nucleus (GO:0005634);; Cellular Component: cytosol (GO:0005829);; Biological Process: systemic acquired resistance (GO:0009627);; Biological Process: salicylic acid biosynthetic process (GO:0009697);; Biological Process: response to zinc ion (GO:0010043);;	--	--	[R]	General function prediction only	Kelch motif;; Galactose oxidase, central domain;; Galactose oxidase, central domain;; Kelch motif;; Kelch motif;; Kelch motif	Nitrile-specifier protein 5 OS=Arabidopsis thaliana OX=3702 GN=NSP5 PE=2 SV=1	PREDICTED: nitrile-specifier protein 5 [Cucumis sativus]
	Csa6G490080	5.74427	9.80412	10.355	14.6529	15.7259	13.6441	32.5126	29.1991	37.4771	0.751059	up	1.8727	up	1.13174	up	[HR]	Coenzyme transport and metabolism;; General function prediction only	Biological Process: response to stress (GO:0006950);; Biological Process: monocarboxylic acid metabolic process (GO:0032787);; Molecular Function: carboxylic ester hydrolase activity (GO:0052689);;	K08233|0|csv:101220440|K08233 polyneuridine-aldehyde esterase [EC:3.1.1.78] | (RefSeq) salicylic acid-binding protein 2-like	--	--	--	alpha/beta hydrolase fold;; Alpha/beta hydrolase family;; Serine aminopeptidase, S33	Methylesterase 1 OS=Arabidopsis thaliana OX=3702 GN=MES1 PE=1 SV=1	PREDICTED: salicylic acid-binding protein 2-like [Cucumis sativus]
	Csa6G497310	19.8509	25.3171	16.3488	37.8435	26.1093	14.0303	44.4526	56.6506	43.3764	0.362365	normal	1.17776	up	0.823328	up	[E]	Amino acid transport and metabolism	Molecular Function: glycine hydroxymethyltransferase activity (GO:0004372);; Cellular Component: nucleus (GO:0005634);; Cellular Component: mitochondrial respiratory chain complex I (GO:0005747);; Cellular Component: mitochondrial matrix (GO:0005759);; Cellular Component: plasma membrane (GO:0005886);; Biological Process: L-serine metabolic process (GO:0006563);; Molecular Function: methyltransfe…	K00600|0|csv:101222240|K00600 glycine hydroxymethyltransferase [EC:2.1.2.1] | (RefSeq) serine hydroxymethyltransferase, mitochondrial	Glycine, serine and threonine metabolism (ko00260);; Cyanoamino acid metabolism (ko00460);; Glyoxylate and dicarboxylate metabolism (ko00630);; One carbon pool by folate (ko00670);; Carbon metabolism (ko01200);; Biosynthesis of amino acids (ko01230)	[E]	Amino acid transport and metabolism	Serine hydroxymethyltransferase	Serine hydroxymethyltransferase, mitochondrial OS=Solanum tuberosum OX=4113 PE=2 SV=1	PREDICTED: serine hydroxymethyltransferase, mitochondrial [Cucumis sativus]
	Csa7G024130	8.12997	8.17244	8.57025	8.75224	11.4368	11.2158	14.2821	12.6141	22.5491	0.333507	normal	0.922626	up	0.598249	up	--		Molecular Function: protein serine/threonine kinase activity (GO:0004674);; Molecular Function: non-membrane spanning protein tyrosine kinase activity (GO:0004715);; Molecular Function: ATP binding (GO:0005524);; Cellular Component: plasma membrane (GO:0005886);; Biological Process: protein phosphorylation (GO:0006468);; Biological Process: cellular response to nitrogen starvation (GO:0006995);; …	--	--	[T]	Signal transduction mechanisms	Protein tyrosine kinase;; Protein kinase domain	Probable serine/threonine-protein kinase PIX13 OS=Arabidopsis thaliana OX=3702 GN=PIX13 PE=1 SV=2	hypothetical protein Csa_7G024130 [Cucumis sativus]
ET	Csa1G004870	2.72641	5.61464	8.02751	10.5839	11.3042	8.45299	24.5802	26.662	22.7023	0.920493	up	2.1037	up	1.19444	up	--	--	Molecular Function: DNA binding (GO:0003677);; Molecular Function: protein binding (GO:0005515);; Cellular Component: nucleus (GO:0005634);; Biological Process: sister chromatid cohesion (GO:0007062);; Biological Process: synapsis (GO:0007129);; Biological Process: reciprocal meiotic recombination (GO:0007131);; Biological Process: fatty acid catabolic process (GO:0009062);; Biological Process: r…	--	--	[K]	Transcription	KNOX2 domain;; KNOX1 domain;; Homeobox KN domain;; ELK domain;; Homeobox domain	Homeobox protein knotted-1-like 2 OS=Arabidopsis thaliana OX=3702 GN=KNAT2 PE=1 SV=3	PREDICTED: homeobox protein knotted-1-like 2 isoform X2 [Cucumis sativus]
	Csa1G132140	2.30495	4.62537	1.56153	3.77762	1.67153	2.52286	19.0211	3.56853	3.35783	-0.0593861	normal	1.55505	up	1.61885	up	--	--	Cellular Component: mitochondrion (GO:0005739);; Cellular Component: cytosol (GO:0005829);; Biological Process: cell death (GO:0008219);; Molecular Function: 1-aminocyclopropane-1-carboxylate deaminase activity (GO:0008660);; Cellular Component: chloroplast thylakoid (GO:0009534);; Cellular Component: plastid (GO:0009536);; Biological Process: ethylene biosynthetic process (GO:0009693);; Biologic…	K13071|5.22094e-37|fve:101295785|K13071 pheophorbide a oxygenase [EC:1.14.15.17] | (RefSeq) pheophorbide a oxygenase, chloroplastic	Porphyrin and chlorophyll metabolism (ko00860)	--	--	Pheophorbide a oxygenase	Pheophorbide a oxygenase, chloroplastic OS=Arabidopsis thaliana OX=3702 GN=PAO PE=1 SV=1	hypothetical protein Csa_1G132140 [Cucumis sativus]
	Csa2G360570	30.1858	23.6741	38.8693	83.2953	75.834	62.875	121.523	132.086	147.793	1.27419	up	2.05359	up	0.788932	up	[R]	General function prediction only	Biological Process: MAPK cascade (GO:0000165);; Biological Process: response to molecule of bacterial origin (GO:0002237);; Biological Process: respiratory burst involved in defense response (GO:0002679);; Cellular Component: cytoplasm (GO:0005737);; Biological Process: protein targeting to membrane (GO:0006612);; Biological Process: lipid metabolic process (GO:0006629);; Biological Process: memb…	--	--	[I]	Lipid transport and metabolism	Patatin-like phospholipase	Patatin-like protein 2 OS=Arabidopsis thaliana OX=3702 GN=PLP2 PE=1 SV=1	hypothetical protein Csa_2G360570 [Cucumis sativus]
	Csa3G002750	2.75578	4.14466	3.35366	4.83264	3.65937	3.34647	11.5808	10.4176	10.3018	0.228424	normal	1.59763	up	1.37746	up	--	--	Biological Process: response to bacterium (GO:0009617);; Biological Process: induced systemic resistance (GO:0009682);; Biological Process: response to ethylene (GO:0009723);; Biological Process: single-organism process (GO:0044699);;	--	--	--	--	Thaumatin family	Thaumatin-like protein 1 OS=Arabidopsis thaliana OX=3702 GN=TLP1 PE=2 SV=1	PREDICTED: thaumatin-like protein 1 [Cucumis sativus]
	Csa3G047750	1.36638	2.86589	2.62243	8.87358	5.32774	12.1918	15.9805	10.1926	37.7764	1.94356	up	3.1397	up	1.20424	up	--	--	Cellular Component: nucleus (GO:0005634);; Biological Process: cellular response to iron ion (GO:0071281);; Biological Process: cellular response to ethylene stimulus (GO:0071369);; Biological Process: cellular response to nitric oxide (GO:0071732);;	--	--	--	--	--	--	PREDICTED: uncharacterized protein LOC105434788 [Cucumis sativus]
	Csa4G049100	4.98908	6.35982	6.83096	5.94373	5.37194	8.06165	10.6642	9.34771	11.2366	0.106826	normal	0.723759	up	0.625266	up	--	--	Molecular Function: ATP binding (GO:0005524);; Cellular Component: nucleus (GO:0005634);; Cellular Component: mitochondrion (GO:0005739);; Molecular Function: electron carrier activity (GO:0009055);; Cellular Component: chloroplast stroma (GO:0009570);; Biological Process: ethylene biosynthetic process (GO:0009693);; Biological Process: plant-type cell wall modification (GO:0009827);; Biological …	--	--	--	--	Protein BYPASS1-related	--	PREDICTED: uncharacterized protein LOC101212488 [Cucumis sativus]
	Csa5G601570	7.71584	10.005	7.50439	10.7617	9.39659	6.83142	17.9288	16.4303	11.968	0.14342	normal	0.828757	up	0.693168	up	[CR]	Energy production and conversion;; General function prediction only	Biological Process: sulfur amino acid metabolic process (GO:0000096);; Molecular Function: nucleotide binding (GO:0000166);; Molecular Function: NADPH:quinone reductase activity (GO:0003960);; Biological Process: glycine catabolic process (GO:0006546);; Biological Process: unsaturated fatty acid biosynthetic process (GO:0006636);; Biological Process: oxidoreduction coenzyme metabolic process (GO:…	K18980|0|csv:101215501|K18980 2-methylene-furan-3-one reductase [EC:1.3.1.105] | (RefSeq) CsChlAOR; 2-methylene-furan-3-one reductase	--	[CR]	Energy production and conversion;; General function prediction only	Zinc-binding dehydrogenase;; Zinc-binding dehydrogenase;; Alcohol dehydrogenase GroES-like domain	NADPH-dependent alkenal/one oxidoreductase, chloroplastic OS=Arabidopsis thaliana OX=3702 GN=AOR PE=1 SV=2	hypothetical protein Csa_5G601570 [Cucumis sativus]
	Csa5G604000	4.02088	5.31205	4.35183	4.42931	5.76787	3.94063	8.00668	7.8191	6.67489	0.0653816	normal	0.663011	up	0.606098	up	--	--	Molecular Function: DNA binding (GO:0003677);; Molecular Function: chromatin binding (GO:0003682);; Molecular Function: transcription factor activity, sequence-specific DNA binding (GO:0003700);; Biological Process: regulation of transcription, DNA-templated (GO:0006355);; Molecular Function: zinc ion binding (GO:0008270);; Biological Process: response to salt stress (GO:0009651);; Biological Pro…	--	--	--	--	Myb-like DNA-binding domain	Transcription factor KUA1 OS=Arabidopsis thaliana OX=3702 GN=KUA1 PE=1 SV=1	PREDICTED: transcription factor MYB1R1 [Cucumis sativus]
	Csa6G133770	4.81269	4.82547	8.9789	6.60945	6.5073	9.75899	11.8817	7.20734	24.1207	0.312375	normal	1.15285	up	0.851227	up	--	--	Biological Process: cellular process (GO:0009987);;	K13434|2.34465e-104|csv:101205428|K13434 pathogenesis-related genes transcriptional activator PTI6 | (RefSeq) ethylene-responsive transcription factor ERF069-like	Plant-pathogen interaction (ko04626)	--	--	AP2 domain	Pathogenesis-related genes transcriptional activator PTI6 OS=Solanum lycopersicum OX=4081 GN=PTI6 PE=2 SV=1	hypothetical protein Csa_6G133770 [Cucumis sativus]

## Sheet: Up-regulation
	Up-regulated genes related to phytohormones in mutant
phytohormone		FPKM												log2FC	Regulated Direction	log2FC	Regulated Direction	Database annotation
	Gene_ID	Wt-StageII-1	Wt-StageII-2	Wt-StageII-3	Wt-StageIII-1	Wt-StageIII-2	Wt-StageIII-3	Mu-StageII-1	Mu-StageII-2	Mu-StageII-3	Mu-StageIII-1	Mu-StageIII-2	Mu-StageIII-3	Mu-StageII vs Wt-StageII	Mu-StageII vs Wt-StageII	Mu-StageIII vs Wt-StageIII	Mu-StageII vs Wt-StageII	COG_class	COG_class_annotation	GO_annotation	KEGG_annotation	KEGG_pathway_annotation	KOG_class	KOG_class_annotation	Pfam_annotation	Swiss_Prot_annotation	NR_annotation
AUX	Csa2G223740	3.66381	13.3702	12.2002	5.53422	7.46049	5.0172	6.52679	8.73191	10.9224	13.4309	7.22236	10.5082	-0.118925	normal	0.762573	up	--	--	Biological Process: auxin-activated signaling pathway (GO:0009734);; Biological Process: phloem or xylem histogenesis (GO:0010087);; Biological Process: leaf vascular tissue pattern formation (GO:0010305);; Molecular Function: phosphatidylinositol binding (GO:0035091);; Biological Process: regulation of cell proliferation (GO:0042127);;	--	--	--	--	Auxin canalisation;; Plant pleckstrin homology-like region	VAN3-binding protein OS=Arabidopsis thaliana OX=3702 GN=VAB PE=1 SV=1	PREDICTED: AF4/FMR2 family member 4-like [Cucumis sativus]
	Csa2G382680	13.6263	19.962	17.6321	11.7008	11.2141	12.2963	16.0894	15.9992	25.3955	23.1861	17.803	22.7795	0.197491	normal	0.818425	up	--	--	Molecular Function: signal transducer activity (GO:0004871);; Cellular Component: late endosome (GO:0005770);; Cellular Component: plasma membrane (GO:0005886);; Biological Process: signal transduction (GO:0007165);; Biological Process: response to light stimulus (GO:0009416);; Biological Process: positive regulation of flower development (GO:0009911);; Biological Process: inflorescence developme…	--	--	--	--	NPH3 family;; BTB/POZ domain	BTB/POZ domain-containing protein NPY1 OS=Arabidopsis thaliana OX=3702 GN=NPY1 PE=2 SV=1	PREDICTED: BTB/POZ domain-containing protein NPY1 [Cucumis sativus]
	Csa3G146450	5.43843	10.9249	8.77456	6.26691	5.9874	6.05109	8.8073	10.4197	7.43365	10.8647	8.85245	11.2054	0.116369	normal	0.719133	up	--	--	Molecular Function: endonuclease activity (GO:0004519);; Molecular Function: exonuclease activity (GO:0004527);; Cellular Component: cytoplasm (GO:0005737);; Biological Process: response to abscisic acid (GO:0009737);; Biological Process: auxin metabolic process (GO:0009850);; Biological Process: determination of bilateral symmetry (GO:0009855);; Biological Process: animal organ morphogenesis (GO…	--	--	[U]	Intracellular trafficking, secretion, and vesicular transport	Endonuclease/Exonuclease/phosphatase family	Type IV inositol polyphosphate 5-phosphatase 7 OS=Arabidopsis thaliana OX=3702 GN=IP5P7 PE=1 SV=1	PREDICTED: type I inositol 1,4,5-trisphosphate 5-phosphatase CVP2 [Cucumis sativus]
	Csa3G877670	115.622	105.703	111.87	1.43269	1.22159	1.33002	101.619	36.1938	0.778706	104.358	1.23815	107.846	-1.22885	normal	5.69906	up	--	--	Molecular Function: 1-phosphatidylinositol binding (GO:0005545);; Cellular Component: nucleus (GO:0005634);; Cellular Component: cytosol (GO:0005829);; Cellular Component: plasma membrane (GO:0005886);; Biological Process: regulation of transcription, DNA-templated (GO:0006355);; Biological Process: auxin-activated signaling pathway (GO:0009734);; Cellular Component: clathrin coat (GO:0030118);; …	--	--	[TU]	Signal transduction mechanisms;; Intracellular trafficking, secretion, and vesicular transport	ANTH domain;; ENTH domain	Putative clathrin assembly protein At2g25430 OS=Arabidopsis thaliana OX=3702 GN=At2g25430 PE=1 SV=2	PREDICTED: putative clathrin assembly protein At2g25430 [Cucumis sativus]
	Csa4G031000	1.50045	2.49839	2.3223	3.69528	2.0346	2.09023	2.08163	2.79947	2.55558	4.96777	5.35363	6.06637	0.25891	normal	1.03645	up	[I]	Lipid transport and metabolism	Molecular Function: nucleotide binding (GO:0000166);; Molecular Function: inositol-3-phosphate synthase activity (GO:0004512);; Cellular Component: cytoplasm (GO:0005737);; Biological Process: inositol biosynthetic process (GO:0006021);; Biological Process: phosphatidylserine biosynthetic process (GO:0006659);; Biological Process: response to heat (GO:0009408);; Biological Process: response to hi…	K01858|0|csv:101207441|K01858 myo-inositol-1-phosphate synthase [EC:5.5.1.4] | (RefSeq) inositol-3-phosphate synthase-like	Inositol phosphate metabolism (ko00562)	[I]	Lipid transport and metabolism	Myo-inositol-1-phosphate synthase;; Myo-inositol-1-phosphate synthase	Inositol-3-phosphate synthase OS=Sesamum indicum OX=4182 PE=2 SV=1	PREDICTED: inositol-3-phosphate synthase-like [Cucumis sativus]
	Csa4G308640	2.76246	2.51291	2.69777	1.60774	1.49884	1.78582	3.6781	3.09292	3.58948	2.5815	2.9957	2.35732	0.398372	normal	0.669366	up	--	--	Biological Process: polysaccharide biosynthetic process (GO:0000271);; Biological Process: establishment of planar polarity (GO:0001736);; Biological Process: amino acid transmembrane transport (GO:0003333);; Cellular Component: endosome (GO:0005768);; Cellular Component: Golgi apparatus (GO:0005794);; Cellular Component: plasma membrane (GO:0005886);; Biological Process: syncytium formation (GO:…	K13946|0|cmo:103503441|K13946 auxin influx carrier (AUX1 LAX family) | (RefSeq) auxin transporter-like protein 4	Plant hormone signal transduction (ko04075)	[E]	Amino acid transport and metabolism	Transmembrane amino acid transporter protein	Auxin transporter-like protein 2 OS=Medicago truncatula OX=3880 GN=LAX2 PE=2 SV=1	PREDICTED: auxin transporter-like protein 4 [Cucumis sativus]
	Csa4G430820	2.58618	29.1732	13.9124	3.06668	5.61731	2.87439	6.83168	8.81585	7.62823	12.8399	2.98107	7.32254	-0.91638	normal	0.9623	up	--	--	Cellular Component: cytoplasm (GO:0005737);; Biological Process: gravitropism (GO:0009630);; Biological Process: flower development (GO:0009908);; Cellular Component: basal plasma membrane (GO:0009925);; Biological Process: auxin polar transport (GO:0009926);; Biological Process: xylem and phloem pattern formation (GO:0010051);; Biological Process: inflorescence development (GO:0010229);; Biologi…	K13947|0|csv:101218388|K13947 auxin efflux carrier family | (RefSeq) CsPIN4; probable auxin efflux carrier component 1b	--	--	--	Membrane transport protein	Probable auxin efflux carrier component 1c OS=Oryza sativa subsp. japonica OX=39947 GN=PIN1C PE=2 SV=1	PREDICTED: probable auxin efflux carrier component 1b [Cucumis sativus]
	Csa6G154500	4.60426	8.37794	8.64444	3.31359	5.18039	4.66586	5.68597	8.66515	9.90506	9.14029	8.669	9.35543	0.19335	normal	1.02122	up	[E]	Amino acid transport and metabolism	Cellular Component: plasma membrane (GO:0005886);; Biological Process: response to auxin (GO:0009733);; Biological Process: response to aluminum ion (GO:0010044);;	--	--	--	--	Aluminium induced protein;; Glutamine amidotransferase domain;; Glutamine amidotransferase domain	Stem-specific protein TSJT1 OS=Nicotiana tabacum OX=4097 GN=TSJT1 PE=2 SV=1	PREDICTED: stem-specific protein TSJT1 isoform X1 [Cucumis sativus]
	Csa6G493310	2.57687	7.45327	3.75603	2.02548	2.39355	1.92109	5.43843	5.37673	6.04759	4.58821	5.4366	3.88735	0.325324	normal	1.10857	up	[H]	Coenzyme transport and metabolism	Biological Process: response to light stimulus (GO:0009416);; Cellular Component: plastid (GO:0009536);; Biological Process: response to auxin (GO:0009733);; Molecular Function: indole-3-acetic acid amido synthetase activity (GO:0010279);; Cellular Component: cytoplasmic vesicle (GO:0016023);; Biological Process: secretion by cell (GO:0032940);;	K14487|0|csv:101211093|K14487 auxin responsive GH3 gene family | (RefSeq) probable indole-3-acetic acid-amido synthetase GH3.1	Plant hormone signal transduction (ko04075)	--	--	GH3 auxin-responsive promoter	Probable indole-3-acetic acid-amido synthetase GH3.1 OS=Arabidopsis thaliana OX=3702 GN=GH3.1 PE=2 SV=1	PREDICTED: probable indole-3-acetic acid-amido synthetase GH3.1 [Cucumis sativus]
	Csa6G518000	78.7771	68.5761	223.337	169.749	132.845	120.853	121.349	133.406	298.945	267.813	263.018	275.372	0.655277	normal	0.928009	up	--	--	--	--	--	--	--	Dormancy/auxin associated protein	Dormancy-associated protein 1 OS=Arabidopsis thaliana OX=3702 GN=DRM1 PE=1 SV=1	PREDICTED: auxin-repressed 12.5 kDa protein [Cucumis sativus]
	Csa7G010800	2.82411	18.4093	13.1704	3.57448	6.02511	3.23472	5.31318	6.85133	6.67404	11.3782	3.48446	8.30901	-0.828597	normal	0.845444	up	--	--	Biological Process: amino acid transmembrane transport (GO:0003333);; Cellular Component: plasma membrane (GO:0005886);; Biological Process: response to nematode (GO:0009624);; Biological Process: auxin-activated signaling pathway (GO:0009734);; Biological Process: regulation of meristem growth (GO:0010075);; Biological Process: cotyledon vascular tissue pattern formation (GO:0010588);; Molecular…	K13946|0|csv:101205750|K13946 auxin influx carrier (AUX1 LAX family) | (RefSeq) auxin transporter-like protein 5	Plant hormone signal transduction (ko04075)	[E]	Amino acid transport and metabolism	Transmembrane amino acid transporter protein	Auxin transporter-like protein 5 OS=Medicago truncatula OX=3880 GN=LAX5 PE=2 SV=1	PREDICTED: auxin transporter-like protein 5 [Cucumis sativus]
	Csa7G081680	0.861969	5.51551	2.91867	1.06304	1.58401	0.881093	1.59724	1.77681	1.98538	3.32223	1.13059	2.68846	-0.740316	normal	0.976787	up	[I]	Lipid transport and metabolism	Molecular Function: magnesium ion binding (GO:0000287);; Biological Process: polarity specification of adaxial/abaxial axis (GO:0009944);; Biological Process: auxin homeostasis (GO:0010252);; Biological Process: glucuronoxylan metabolic process (GO:0010413);; Molecular Function: jasmonate O-methyltransferase activity (GO:0030795);; Biological Process: methylation (GO:0032259);; Molecular Function…	K18848|0|csv:101213472|K18848 indole-3-acetate O-methyltransferase [EC:2.1.1.278] | (RefSeq) indole-3-acetate O-methyltransferase 1	--	--	--	SAM dependent carboxyl methyltransferase	Indole-3-acetate O-methyltransferase 1 OS=Arabidopsis thaliana OX=3702 GN=IAMT1 PE=1 SV=1	PREDICTED: indole-3-acetate O-methyltransferase 1 [Cucumis sativus]
ABA	Csa1G423300	6.22393	6.04274	4.81537	7.4844	5.18777	7.1601	11.1549	9.72903	7.75798	7.90786	11.8215	9.09525	0.422814	normal	0.655161	up	--	--	Molecular Function: actin binding (GO:0003779);; Cellular Component: cytosol (GO:0005829);; Biological Process: cytoskeleton organization (GO:0007010);; Biological Process: response to abscisic acid (GO:0009737);; Biological Process: cytosolic transport (GO:0016482);; Biological Process: actin filament depolymerization (GO:0030042);; Biological Process: root hair elongation (GO:0048767);; Biologi…	--	--	[Z]	Cytoskeleton	Gelsolin repeat;; Villin headpiece domain	Villin-4 OS=Arabidopsis thaliana OX=3702 GN=VLN4 PE=1 SV=1	PREDICTED: villin-4-like [Cucumis sativus]
	Csa3G146450	5.43843	10.9249	8.77456	6.26691	5.9874	6.05109	8.8073	10.4197	7.43365	10.8647	8.85245	11.2054	0.116369	normal	0.719133	up	--	--	Molecular Function: endonuclease activity (GO:0004519);; Molecular Function: exonuclease activity (GO:0004527);; Cellular Component: cytoplasm (GO:0005737);; Biological Process: response to abscisic acid (GO:0009737);; Biological Process: auxin metabolic process (GO:0009850);; Biological Process: determination of bilateral symmetry (GO:0009855);; Biological Process: animal organ morphogenesis (GO…	--	--	[U]	Intracellular trafficking, secretion, and vesicular transport	Endonuclease/Exonuclease/phosphatase family	Type IV inositol polyphosphate 5-phosphatase 7 OS=Arabidopsis thaliana OX=3702 GN=IP5P7 PE=1 SV=1	PREDICTED: type I inositol 1,4,5-trisphosphate 5-phosphatase CVP2 [Cucumis sativus]
	Csa4G361890	7.81698	14.524	10.542	12.3997	13.7184	11.286	11.58	12.12	10.2432	23.9607	14.2107	19.7079	0.0695493	normal	0.596221	up	[C]	Energy production and conversion	Molecular Function: 3-chloroallyl aldehyde dehydrogenase activity (GO:0004028);; Molecular Function: aldehyde dehydrogenase (NAD) activity (GO:0004029);; Molecular Function: aldehyde dehydrogenase [NAD(P)+] activity (GO:0004030);; Cellular Component: vacuole (GO:0005773);; Cellular Component: endoplasmic reticulum (GO:0005783);; Cellular Component: Golgi apparatus (GO:0005794);; Biological Proces…	K00128|0|csv:101219329|K00128 aldehyde dehydrogenase (NAD+) [EC:1.2.1.3] | (RefSeq) aldehyde dehydrogenase family 3 member H1-like	Glycolysis / Gluconeogenesis (ko00010);; Pentose and glucuronate interconversions (ko00040);; Ascorbate and aldarate metabolism (ko00053);; Fatty acid degradation (ko00071);; Valine, leucine and isoleucine degradation (ko00280);; Lysine degradation (ko00310);; Arginine and proline metabolism (ko00330);; Histidine metabolism (ko00340);; Tryptophan metabolism (ko00380);; beta-Alanine metabolism (ko…	[C]	Energy production and conversion	Aldehyde dehydrogenase family	Aldehyde dehydrogenase family 3 member H1 OS=Arabidopsis thaliana OX=3702 GN=ALDH3H1 PE=1 SV=2	PREDICTED: aldehyde dehydrogenase family 3 member H1-like isoform X1 [Cucumis sativus]
	Csa5G217670	2.91369	5.28332	5.2225	3.53255	5.10448	5.8526	4.34912	5.07148	10.6276	8.3771	11.2267	7.20124	0.609978	normal	0.866742	up	--	--	Biological Process: abscisic acid-activated signaling pathway (GO:0009738);;	K14496|8.01937e-137|csv:101219833|K14496 abscisic acid receptor PYR/PYL family | (RefSeq) abscisic acid receptor PYL4-like	Plant hormone signal transduction (ko04075)	--	--	Polyketide cyclase / dehydrase and lipid transport;; Pathogenesis-related protein Bet v I family;; Polyketide cyclase / dehydrase and lipid transport	Abscisic acid receptor PYL4 OS=Arabidopsis thaliana OX=3702 GN=PYL4 PE=1 SV=1	PREDICTED: abscisic acid receptor PYL4-like [Cucumis sativus]
	Csa6G445150	80.1388	69.5494	74.897	73.6247	74.3707	76.2556	86.6689	82.0123	84.8877	98.5407	140.513	100.466	0.205386	normal	0.585118	up	[G]	Carbohydrate transport and metabolism	Molecular Function: transporter activity (GO:0005215);; Cellular Component: vacuole (GO:0005773);; Cellular Component: plasma membrane (GO:0005886);; Biological Process: water transport (GO:0006833);; Biological Process: response to osmotic stress (GO:0006970);; Biological Process: response to desiccation (GO:0009269);; Cellular Component: chloroplast (GO:0009507);; Biological Process: response t…	K09872|0|csv:101215604|K09872 aquaporin PIP | (RefSeq) PIP2-6; aquaporin PIP2-1-like	--	[G]	Carbohydrate transport and metabolism	Major intrinsic protein	Aquaporin PIP2-2 OS=Arabidopsis thaliana OX=3702 GN=PIP2-2 PE=1 SV=2	PREDICTED: aquaporin PIP2-1-like [Cucumis sativus]
BR	Csa5G202330	0.399136	2.88154	1.77905	0.447451	0.513772	0.580118	1.01337	1.64172	1.39428	1.8457	1.2204	1.03507	-0.498884	normal	1.23704	up	[QV]	Secondary metabolites biosynthesis, transport and catabolism;; Defense mechanisms	Biological Process: polysaccharide biosynthetic process (GO:0000271);; Molecular Function: monooxygenase activity (GO:0004497);; Molecular Function: iron ion binding (GO:0005506);; Cellular Component: mitochondrion (GO:0005739);; Molecular Function: electron carrier activity (GO:0009055);; Biological Process: multidimensional cell growth (GO:0009825);; Biological Process: positive regulation of f…	K09588|0|csv:101216594|K09588 cytochrome P450 family 90 subfamily A polypeptide 1 [EC:1.14.-.-] | (RefSeq) cytochrome P450 90A1	Brassinosteroid biosynthesis (ko00905)	[QI]	Secondary metabolites biosynthesis, transport and catabolism;; Lipid transport and metabolism	Cytochrome P450	Cytochrome P450 90A1 OS=Arabidopsis thaliana OX=3702 GN=CYP90A1 PE=2 SV=1	PREDICTED: cytochrome P450 90A1 isoform X1 [Cucumis sativus]
	Csa6G009470	11.0527	13.0649	10.1705	11.3415	10.5374	10.4487	17.6266	17.0768	14.4165	17.4157	17.4761	17.9507	0.543698	normal	0.693051	up	--	--	Cellular Component: endoplasmic reticulum (GO:0005783);; Cellular Component: Golgi apparatus (GO:0005794);; Biological Process: purine nucleobase transport (GO:0006863);; Molecular Function: organic anion transmembrane transporter activity (GO:0008514);; Biological Process: organic anion transport (GO:0015711);; Cellular Component: integral component of membrane (GO:0016021);; Biological Process:…	--	--	[GE]	Carbohydrate transport and metabolism;; Amino acid transport and metabolism	Triose-phosphate Transporter family;; UAA transporter family;; EamA-like transporter family	Probable sugar phosphate/phosphate translocator At3g11320 OS=Arabidopsis thaliana OX=3702 GN=At3g11320 PE=2 SV=1	hypothetical protein Csa_6G009470 [Cucumis sativus]
CK	Csa2G100560	1.55608	5.56134	4.13573	0.793972	0.985625	1.42341	1.24552	2.80586	1.79879	3.53977	1.88712	2.81921	-0.930729	normal	1.27109	up	--	--	Molecular Function: binding (GO:0005488);; Biological Process: regulation of transcription, DNA-templated (GO:0006355);; Biological Process: cytokinin-activated signaling pathway (GO:0009736);; Biological Process: regulation of cellular process (GO:0050794);;	--	--	--	--	MYB-CC type transfactor, LHEQLE motif;; Myb-like DNA-binding domain	Myb family transcription factor PHL8 OS=Arabidopsis thaliana OX=3702 GN=PHL8 PE=2 SV=1	PREDICTED: myb family transcription factor APL [Cucumis sativus]
ET	Csa2G279250	9.70675	12.4259	10.4079	9.41163	7.73097	9.55301	13.5778	13.9397	14.8242	15.27	14.7465	12.9154	0.402151	normal	0.649949	up	--	--	Biological Process: system development (GO:0048731);;	K09284|0|csv:101208665|K09284 AP2-like factor, euAP2 lineage | (RefSeq) AP2-like ethylene-responsive transcription factor TOE3	--	--	--	AP2 domain	Floral homeotic protein APETALA 2 OS=Arabidopsis thaliana OX=3702 GN=AP2 PE=1 SV=1	PREDICTED: AP2-like ethylene-responsive transcription factor TOE3 isoform X1 [Cucumis sativus]
	Csa2G354000	4.93967	22.632	22.3263	16.1401	15.7134	8.62756	16.9168	16.7219	21.5459	27.0807	17.0992	19.0981	0.187757	normal	0.622781	up	--	--	Biological Process: transcription, DNA-templated (GO:0006351);; Biological Process: regulation of transcription, DNA-templated (GO:0006355);; Biological Process: pattern specification process (GO:0007389);; Biological Process: anatomical structure morphogenesis (GO:0009653);; Biological Process: gene silencing (GO:0016458);; Biological Process: regulation of gene expression, epigenetic (GO:004002…	K09285|0|csv:101212797|K09285 AP2-like factor, ANT lineage | (RefSeq) AP2-like ethylene-responsive transcription factor ANT	--	--	--	AP2 domain	AP2-like ethylene-responsive transcription factor ANT OS=Arabidopsis thaliana OX=3702 GN=ANT PE=1 SV=2	PREDICTED: AP2-like ethylene-responsive transcription factor ANT [Cucumis sativus]
	Csa4G308640	2.76246	2.51291	2.69777	1.60774	1.49884	1.78582	3.6781	3.09292	3.58948	2.5815	2.9957	2.35732	0.398372	normal	0.669366	up	--	--	Biological Process: polysaccharide biosynthetic process (GO:0000271);; Biological Process: establishment of planar polarity (GO:0001736);; Biological Process: amino acid transmembrane transport (GO:0003333);; Cellular Component: endosome (GO:0005768);; Cellular Component: Golgi apparatus (GO:0005794);; Cellular Component: plasma membrane (GO:0005886);; Biological Process: syncytium formation (GO:…	K13946|0|cmo:103503441|K13946 auxin influx carrier (AUX1 LAX family) | (RefSeq) auxin transporter-like protein 4	Plant hormone signal transduction (ko04075)	[E]	Amino acid transport and metabolism	Transmembrane amino acid transporter protein	Auxin transporter-like protein 2 OS=Medicago truncatula OX=3880 GN=LAX2 PE=2 SV=1	PREDICTED: auxin transporter-like protein 4 [Cucumis sativus]
	Csa5G147470	49.6734	53.3092	58.136	48.6125	53.9579	45.2638	83.3092	77.7474	68.8699	73.1062	74.9479	80.8515	0.54359	normal	0.598834	up	[R]	General function prediction only	Molecular Function: nucleotide binding (GO:0000166);; Cellular Component: cytoplasm (GO:0005737);; Molecular Function: zinc ion binding (GO:0008270);; Biological Process: ethylene-activated signaling pathway (GO:0009873);; Molecular Function: oxidoreductase activity (GO:0016491);; Molecular Function: S-(hydroxymethyl)glutathione dehydrogenase activity (GO:0051903);; Biological Process: oxidation-…	K00001|0|csv:101210776|K00001 alcohol dehydrogenase [EC:1.1.1.1] | (RefSeq) alcohol dehydrogenase-like 4	Glycolysis / Gluconeogenesis (ko00010);; Fatty acid degradation (ko00071);; Tyrosine metabolism (ko00350)	[Q]	Secondary metabolites biosynthesis, transport and catabolism	Alcohol dehydrogenase GroES-like domain;; Zinc-binding dehydrogenase	Alcohol dehydrogenase-like 4 OS=Arabidopsis thaliana OX=3702 GN=At1g64710 PE=2 SV=1	PREDICTED: alcohol dehydrogenase-like 4 [Cucumis sativus]
	Csa6G318160	55.6669	152.808	89.502	46.591	53.0708	46.5141	77.2429	93.7425	53.871	101.862	58.0803	103.847	-0.368237	normal	0.823856	up	--	--	Biological Process: cellular process (GO:0009987);;	K09286|6.29284e-161|csv:101222764|K09286 EREBP-like factor | (RefSeq) ethylene-responsive transcription factor RAP2-3-like	--	--	--	AP2 domain	Ethylene-responsive transcription factor RAP2-3 OS=Arabidopsis thaliana OX=3702 GN=RAP2-3 PE=1 SV=2	hypothetical protein Csa_6G318160 [Cucumis sativus]
GA	Csa3G098550	0.290002	0.360261	0.136922	0.180652	0.610186	0.444208	0.564525	0.741575	0.665468	1.44989	0.923216	1.26577	--	--	1.51239	up	[M]	Cell wall/membrane/envelope biogenesis	Molecular Function: binding (GO:0005488);; Cellular Component: nucleus (GO:0005634);; Biological Process: fatty acid catabolic process (GO:0009062);; Biological Process: gibberellin biosynthetic process (GO:0009686);; Biological Process: gibberellic acid mediated signaling pathway (GO:0009740);; Biological Process: seed dormancy process (GO:0010162);; Molecular Function: cinnamyl-alcohol dehydrog…	--	--	[V]	Defense mechanisms	NAD dependent epimerase/dehydratase family;; GDP-mannose 4,6 dehydratase;; 3-beta hydroxysteroid dehydrogenase/isomerase family;; NAD(P)H-binding;; Male sterility protein;; NmrA-like family;; KR domain;; Polysaccharide biosynthesis protein	Putative anthocyanidin reductase OS=Ginkgo biloba OX=3311 PE=2 SV=1	hypothetical protein Csa_3G098550 [Cucumis sativus]
JA	Csa3G036560	7.35309	8.39882	6.42515	5.44319	5.82115	4.81193	9.33604	8.45481	8.57683	8.12668	8.03345	8.23321	0.291297	normal	0.727948	up	[R]	General function prediction only	Molecular Function: bile acid:sodium symporter activity (GO:0008508);; Biological Process: response to wounding (GO:0009611);; Biological Process: response to jasmonic acid (GO:0009753);; Cellular Component: chloroplast envelope (GO:0009941);; Cellular Component: membrane (GO:0016020);; Cellular Component: integral component of membrane (GO:0016021);; Biological Process: glucosinolate biosyntheti…	--	--	[P]	Inorganic ion transport and metabolism	Sodium Bile acid symporter family	Probable sodium/metabolite cotransporter BASS6, chloroplastic OS=Arabidopsis thaliana OX=3702 GN=BASS6 PE=2 SV=1	PREDICTED: probable sodium/metabolite cotransporter BASS5, chloroplastic isoform X1 [Cucumis sativus]
	Csa5G435080	2.05151	3.19396	2.58616	3.77129	3.49924	2.02531	4.50705	4.0467	2.91993	6.73299	6.33298	8.64327	0.575981	normal	1.19281	up	[C]	Energy production and conversion	Biological Process: MAPK cascade (GO:0000165);; Molecular Function: NAD(P)H dehydrogenase (quinone) activity (GO:0003955);; Cellular Component: mitochondrion (GO:0005739);; Cellular Component: peroxisome (GO:0005777);; Cellular Component: cytosol (GO:0005829);; Cellular Component: plasma membrane (GO:0005886);; Biological Process: glycolytic process (GO:0006096);; Biological Process: protein targ…	--	--	[R]	General function prediction only	NADPH-dependent FMN reductase;; Flavodoxin-like fold	NAD(P)H:quinone oxidoreductase OS=Solanum tuberosum OX=4113 PE=2 SV=1	PREDICTED: NAD(P)H:quinone oxidoreductase [Cucumis sativus]
	Csa5G622770	2.04807	1.59507	1.9483	1.58023	1.04387	1.53783	2.92052	3.23495	2.74238	1.95204	3.20505	2.56966	0.687139	normal	0.859633	up	[J]	Translation, ribosomal structure and biogenesis	Biological Process: ornithine metabolic process (GO:0006591);; Molecular Function: N-acetyltransferase activity (GO:0008080);; Cellular Component: chloroplast (GO:0009507);; Biological Process: response to jasmonic acid (GO:0009753);; Molecular Function: transferase activity, transferring acyl groups other than amino-acyl groups (GO:0016747);;	--	--	[E]	Amino acid transport and metabolism	--	Probable acetyltransferase NATA1-like OS=Arabidopsis thaliana OX=3702 GN=At2g39020 PE=2 SV=1	PREDICTED: probable acetyltransferase NATA1-like [Cucumis sativus]
SA	Csa3G827270	20.7256	28.2403	24.5881	16.6242	20.6045	20.8579	27.485	36.0655	28.0616	37.3428	30.6148	27.3567	0.340732	normal	0.689727	up	--	--	Biological Process: response to hypoxia (GO:0001666);; Cellular Component: nucleus (GO:0005634);; Biological Process: systemic acquired resistance, salicylic acid mediated signaling pathway (GO:0009862);; Biological Process: xylem development (GO:0010089);; Biological Process: regulation of hydrogen peroxide metabolic process (GO:0010310);; Biological Process: cell wall macromolecule metabolic pr…	K10712|0|csv:101203502|K10712 cysteamine dioxygenase [EC:1.13.11.19] | (RefSeq) 2-aminoethanethiol dioxygenase	Taurine and hypotaurine metabolism (ko00430)	[S]	Function unknown	PCO_ADO	Plant cysteine oxidase 2 OS=Arabidopsis thaliana OX=3702 GN=PCO2 PE=1 SV=1	PREDICTED: 2-aminoethanethiol dioxygenase [Cucumis sativus]
	Csa5G435080	2.05151	3.19396	2.58616	3.77129	3.49924	2.02531	4.50705	4.0467	2.91993	6.73299	6.33298	8.64327	0.575981	normal	1.19281	up	[C]	Energy production and conversion	Biological Process: MAPK cascade (GO:0000165);; Molecular Function: NAD(P)H dehydrogenase (quinone) activity (GO:0003955);; Cellular Component: mitochondrion (GO:0005739);; Cellular Component: peroxisome (GO:0005777);; Cellular Component: cytosol (GO:0005829);; Cellular Component: plasma membrane (GO:0005886);; Biological Process: glycolytic process (GO:0006096);; Biological Process: protein targ…	--	--	[R]	General function prediction only	NADPH-dependent FMN reductase;; Flavodoxin-like fold	NAD(P)H:quinone oxidoreductase OS=Solanum tuberosum OX=4113 PE=2 SV=1	PREDICTED: NAD(P)H:quinone oxidoreductase [Cucumis sativus]
	Csa6G338660	7.97691	11.7024	9.36129	4.73158	9.63901	7.16337	14.0416	14.842	7.32776	15.4009	11.597	13.6537	0.345293	normal	0.891643	up	[F]	Nucleotide transport and metabolism	Biological Process: response to hypoxia (GO:0001666);; Biological Process: fatty acid biosynthetic process (GO:0006633);; Cellular Component: chloroplast (GO:0009507);; Biological Process: systemic acquired resistance, salicylic acid mediated signaling pathway (GO:0009862);; Biological Process: xylem development (GO:0010089);; Biological Process: regulation of hydrogen peroxide metabolic process …	K03921|0|csv:101204316|K03921 acyl-[acyl-carrier-protein] desaturase [EC:1.14.19.2 1.14.19.11 1.14.19.26] | (RefSeq) acyl-[acyl-carrier-protein] desaturase 6, chloroplastic	Fatty acid biosynthesis (ko00061);; Biosynthesis of unsaturated fatty acids (ko01040);; Fatty acid metabolism (ko01212)	--	--	Fatty acid desaturase;; Rubrerythrin	Stearoyl-[acyl-carrier-protein] 9-desaturase 6, chloroplastic OS=Arabidopsis thaliana OX=3702 GN=S-ACP-DES6 PE=2 SV=2	PREDICTED: acyl-[acyl-carrier-protein] desaturase 6, chloroplastic [Cucumis sativus]

## Sheet: Down-regulation
	Down-regulated genes related to phytohormones in mutant
phytohormone		FPKM												log2FC	Regulated Direction	log2FC	Regulated Direction	Database annotation
	Gene_ID	Wt-StageII-1	Wt-StageII-2	Wt-StageII-3	Wt-StageIII-1	Wt-StageIII-2	Wt-StageIII-3	Mu-StageII-1	Mu-StageII-2	Mu-StageII-3	Mu-StageIII-1	Mu-StageIII-2	Mu-StageIII-3	Mu-StageII vs Wt-StageII	Mu-StageII vs Wt-StageII	Mu-StageIII vs Wt-StageIII	Mu-StageII vs Wt-StageII	COG_class	COG_class_annotation	GO_annotation	KEGG_annotation	KEGG_pathway_annotation	KOG_class	KOG_class_annotation	Pfam_annotation	Swiss_Prot_annotation	NR_annotation
AUX	Csa2G074190	0.889079	1.60837	0.919979	3.7017	1.88003	7.3909	1.38465	1.25523	1.17595	2.52276	1.08301	0.995478	0.106412	normal	-1.45313	down	[V]	Defense mechanisms	Biological Process: response to superoxide (GO:0000303);; Molecular Function: ATP binding (GO:0005524);; Cellular Component: plasma membrane (GO:0005886);; Biological Process: obsolete ATP catabolic process (GO:0006200);; Biological Process: ER to Golgi vesicle-mediated transport (GO:0006888);; Molecular Function: xenobiotic-transporting ATPase activity (GO:0008559);; Biological Process: toxin ca…	K05658|0|csv:101209574|K05658 ATP-binding cassette, subfamily B (MDR/TAP), member 1 [EC:3.6.3.44] | (RefSeq) ABC transporter B family member 4-like	ABC transporters (ko02010)	[Q]	Secondary metabolites biosynthesis, transport and catabolism	ABC transporter transmembrane region;; ABC transporter;; RecF/RecN/SMC N terminal domain;; AAA ATPase domain;; P-loop containing region of AAA domain;; RsgA GTPase;; AAA domain;; Predicted ATPase of the ABC class;; Zeta toxin	ABC transporter B family member 21 OS=Arabidopsis thaliana OX=3702 GN=ABCB21 PE=1 SV=2	PREDICTED: ABC transporter B family member 4-like [Cucumis sativus]
	Csa2G377950	5.69937	4.76295	4.35324	4.73688	5.46367	5.35604	3.76885	4.22428	3.72517	3.0579	3.2656	3.7843	-0.341221	normal	-0.637253	down	[M]	Cell wall/membrane/envelope biogenesis	Molecular Function: nucleotide binding (GO:0000166);; Cellular Component: cytosol (GO:0005829);; Molecular Function: dTDP-glucose 4,6-dehydratase activity (GO:0008460);; Molecular Function: dTDP-4-dehydrorhamnose reductase activity (GO:0008831);; Cellular Component: plasmodesma (GO:0009506);; Biological Process: response to sucrose (GO:0009744);; Biological Process: mucilage biosynthetic process …	K12450|0|csv:101214230|K12450 UDP-glucose 4,6-dehydratase [EC:4.2.1.76] | (RefSeq) trifunctional UDP-glucose 4,6-dehydratase/UDP-4-keto-6-deoxy-D-glucose 3,5-epimerase/UDP-4-keto-L-rhamnose-reductase RHM2	Amino sugar and nucleotide sugar metabolism (ko00520)	[G]	Carbohydrate transport and metabolism	GDP-mannose 4,6 dehydratase;; NAD dependent epimerase/dehydratase family;; RmlD substrate binding domain;; 3-beta hydroxysteroid dehydrogenase/isomerase family;; Polysaccharide biosynthesis protein;; Male sterility protein	Trifunctional UDP-glucose 4,6-dehydratase/UDP-4-keto-6-deoxy-D-glucose 3,5-epimerase/UDP-4-keto-L-rhamnose-reductase RHM1 OS=Arabidopsis thaliana OX=3702 GN=RHM1 PE=1 SV=1	PREDICTED: trifunctional UDP-glucose 4,6-dehydratase/UDP-4-keto-6-deoxy-D-glucose 3,5-epimerase/UDP-4-keto-L-rhamnose-reductase RHM2 [Cucumis sativus]
	Csa3G821590	1.76094	2.02063	2.32359	2.72853	2.85233	2.21022	0.94929	2.32539	0.543041	2.51538	0.526162	0.993649	-0.667574	normal	-0.977759	down	[G]	Carbohydrate transport and metabolism	Molecular Function: DNA binding (GO:0003677);; Molecular Function: DNA helicase activity (GO:0003678);; Cellular Component: extracellular region (GO:0005576);; Cellular Component: nucleus (GO:0005634);; Biological Process: methylation-dependent chromatin silencing (GO:0006346);; Biological Process: cell proliferation (GO:0008283);; Biological Process: response to auxin (GO:0009733);; Biological P…	--	--	[R]	General function prediction only	Strictosidine synthase;; SMP-30/Gluconolaconase/LRE-like region	Protein STRICTOSIDINE SYNTHASE-LIKE 2 OS=Arabidopsis thaliana OX=3702 GN=SSL2 PE=2 SV=1	PREDICTED: protein STRICTOSIDINE SYNTHASE-LIKE 2 [Cucumis sativus]
	Csa4G064100	2.06447	2.35549	2.62561	1.29843	2.54351	3.02392	1.71263	1.85353	4.9602	1.39128	1.09613	0.682095	0.298991	normal	-1.13438	down	[T]	Signal transduction mechanisms	Molecular Function: protein serine/threonine kinase activity (GO:0004674);; Molecular Function: ATP binding (GO:0005524);; Cellular Component: nucleus (GO:0005634);; Biological Process: protein phosphorylation (GO:0006468);; Biological Process: gravitropism (GO:0009630);; Biological Process: auxin polar transport (GO:0009926);; Biological Process: lateral root development (GO:0048527);; Biologica…	--	--	[R]	General function prediction only	Protein kinase domain;; Protein tyrosine kinase	Serine/threonine-protein kinase WAG1 OS=Arabidopsis thaliana OX=3702 GN=WAG1 PE=2 SV=1	protein kinase PINOID 2-like [Cucumis sativus]
	Csa4G064650	6.38626	8.7623	7.53247	26.5669	22.6387	61.4137	8.66729	7.77592	8.83472	17.6617	9.07789	10.6133	0.182842	normal	-1.5933	down	[O]	Posttranslational modification, protein turnover, chaperones	Molecular Function: glutathione transferase activity (GO:0004364);; Molecular Function: lactoylglutathione lyase activity (GO:0004462);; Molecular Function: peroxidase activity (GO:0004601);; Cellular Component: cytoplasm (GO:0005737);; Biological Process: toxin catabolic process (GO:0009407);; Biological Process: auxin-activated signaling pathway (GO:0009734);; Biological Process: response to cy…	K00799|2.08189e-160|csv:101218562|K00799 glutathione S-transferase [EC:2.5.1.18] | (RefSeq) probable glutathione S-transferase parC	Glutathione metabolism (ko00480)	[O]	Posttranslational modification, protein turnover, chaperones	Glutathione S-transferase, N-terminal domain;; Glutathione S-transferase, N-terminal domain;; Glutathione S-transferase, N-terminal domain;; Glutathione S-transferase, C-terminal domain;; Glutathione S-transferase, C-terminal domain	Probable glutathione S-transferase parC OS=Nicotiana tabacum OX=4097 GN=PARC PE=2 SV=1	PREDICTED: probable glutathione S-transferase parC isoform X1 [Cucumis sativus]
	Csa4G646170	0.974643	1.22852	1.00185	0.969555	0.964216	0.708071	0.746531	0.519786	0.561151	0.419365	0.232569	0.437244	-0.772397	normal	-1.30709	down	[QV]	Secondary metabolites biosynthesis, transport and catabolism;; Defense mechanisms	Molecular Function: iron ion binding (GO:0005506);; Biological Process: protein targeting to membrane (GO:0006612);; Molecular Function: electron carrier activity (GO:0009055);; Biological Process: response to wounding (GO:0009611);; Biological Process: coumarin biosynthetic process (GO:0009805);; Biological Process: auxin polar transport (GO:0009926);; Biological Process: regulation of meristem …	K20771|0|csv:101209772|K20771 carlactone C-19 oxidase [EC:1.14.-.-] | (RefSeq) cytochrome P450 711A1	--	[Q]	Secondary metabolites biosynthesis, transport and catabolism	Cytochrome P450	Cytochrome P450 711A1 OS=Arabidopsis thaliana OX=3702 GN=CYP711A1 PE=2 SV=1	PREDICTED: cytochrome P450 711A1 [Cucumis sativus]
	Csa4G664490	81.9505	58.141	66.1431	61.0522	69.4719	75.468	55.2712	50.1614	65.7637	43.7107	53.1606	40.6488	-0.253759	normal	-0.605181	down	--	--	Molecular Function: auxin:proton symporter activity (GO:0009672);; Biological Process: auxin polar transport (GO:0009926);; Biological Process: proline transport (GO:0015824);; Biological Process: cysteine biosynthetic process (GO:0019344);;	--	--	[S]	Function unknown	Membrane transport protein	Protein PIN-LIKES 3 OS=Arabidopsis thaliana OX=3702 GN=PILS3 PE=2 SV=1	PREDICTED: uncharacterized transporter YBR287W [Cucumis sativus]
	Csa5G166440	3.08871	3.27023	4.09682	4.78977	6.09011	7.31559	4.83319	4.76788	6.5113	3.55431	4.37682	1.26449	0.637956	normal	-0.986975	down	--	--	Cellular Component: nucleus (GO:0005634);; Biological Process: regulation of transcription, DNA-templated (GO:0006355);; Biological Process: auxin-activated signaling pathway (GO:0009734);; Molecular Function: protein dimerization activity (GO:0046983);;	K14484|5.76172e-125|cmo:103482549|K14484 auxin-responsive protein IAA | (RefSeq) auxin-induced protein 22D-like	Plant hormone signal transduction (ko04075)	--	--	AUX/IAA family	Auxin-induced protein 22B OS=Vigna radiata var. radiata OX=3916 GN=AUX22B PE=2 SV=1	hypothetical protein Csa_5G166440 [Cucumis sativus]
ABA	Csa3G133140	15.1272	12.7154	10.7919	14.5897	14.5889	14.7918	9.08401	8.91064	8.48476	9.77485	8.86929	9.09088	-0.52775	normal	-0.6892	down	[I]	Lipid transport and metabolism	Molecular Function: acetyl-CoA C-acyltransferase activity (GO:0003988);; Cellular Component: nucleolus (GO:0005730);; Cellular Component: mitochondrion (GO:0005739);; Cellular Component: vacuolar membrane (GO:0005774);; Cellular Component: peroxisome (GO:0005777);; Cellular Component: cytosol (GO:0005829);; Cellular Component: plasma membrane (GO:0005886);; Biological Process: fatty acid beta-oxi…	K07513|0|csv:101217710|K07513 acetyl-CoA acyltransferase 1 [EC:2.3.1.16] | (RefSeq) 3-ketoacyl-CoA thiolase 2, peroxisomal-like	Fatty acid degradation (ko00071);; Valine, leucine and isoleucine degradation (ko00280);; alpha-Linolenic acid metabolism (ko00592);; Biosynthesis of unsaturated fatty acids (ko01040);; Fatty acid metabolism (ko01212);; Peroxisome (ko04146)	[I]	Lipid transport and metabolism	Thiolase, N-terminal domain;; Thiolase, C-terminal domain	3-ketoacyl-CoA thiolase 2, peroxisomal OS=Arabidopsis thaliana OX=3702 GN=PED1 PE=1 SV=2	3-ketoacyl-CoA thiolase 2, peroxisomal-like [Cucumis sativus]
	Csa3G222790	4.78898	1.09988	4.87478	9.87985	10.4518	5.91159	2.71206	2.09656	1.9949	5.17842	3.09111	7.01311	-0.64258	normal	-0.807432	down	[C]	Energy production and conversion	Biological Process: pentose-phosphate shunt (GO:0006098);; Molecular Function: electron carrier activity (GO:0009055);; Cellular Component: chloroplast (GO:0009507);; Cellular Component: chloroplast stroma (GO:0009570);; Biological Process: response to abiotic stimulus (GO:0009628);; Biological Process: abscisic acid biosynthetic process (GO:0009688);; Biological Process: electron transport chain…	K02639|5.32011e-95|csv:101204727|K02639 ferredoxin | (RefSeq) ferredoxin-like	Photosynthesis (ko00195)	--	--	2Fe-2S iron-sulfur cluster binding domain	Ferredoxin-1, chloroplastic OS=Mesembryanthemum crystallinum OX=3544 PE=2 SV=1	PREDICTED: ferredoxin-like [Cucumis sativus]
	Csa3G446120	4.79526	5.95947	6.23322	5.32891	10.5827	7.73987	5.66915	6.16554	9.50722	4.65086	5.53182	3.82515	0.354836	normal	-0.775763	down	[T]	Signal transduction mechanisms	Molecular Function: ATP binding (GO:0005524);; Cellular Component: mitochondrion (GO:0005739);; Cellular Component: plasma membrane (GO:0005886);; Biological Process: obsolete ATP catabolic process (GO:0006200);; Biological Process: systemic acquired resistance (GO:0009627);; Biological Process: response to abscisic acid (GO:0009737);; Biological Process: defense response to fungus, incompatible …	--	--	[Q]	Secondary metabolites biosynthesis, transport and catabolism	ABC-2 type transporter;; ABC transporter;; Plant PDR ABC transporter associated;; ABC-transporter extracellular N-terminal;; AAA domain, putative AbiEii toxin, Type IV TA system;; ATPase family associated with various cellular activities (AAA)	ABC transporter G family member 36 OS=Arabidopsis thaliana OX=3702 GN=ABCG36 PE=1 SV=1	hypothetical protein Csa_3G446120 [Cucumis sativus]
	Csa3G636940	175.752	125.767	176.804	191.322	190.766	226.17	130.572	148.922	179.327	115.259	157.088	118.168	-0.0492399	normal	-0.660839	down	[H]	Coenzyme transport and metabolism	Cellular Component: endosome (GO:0005768);; Cellular Component: Golgi apparatus (GO:0005794);; Cellular Component: trans-Golgi network (GO:0005802);; Molecular Function: methyltransferase activity (GO:0008168);; Biological Process: response to desiccation (GO:0009269);; Biological Process: response to cold (GO:0009409);; Biological Process: response to salt stress (GO:0009651);; Biological Proces…	--	--	--	--	Putative S-adenosyl-L-methionine-dependent methyltransferase;; Methyltransferase domain	Probable methyltransferase PMT21 OS=Arabidopsis thaliana OX=3702 GN=ERD3 PE=2 SV=1	PREDICTED: probable methyltransferase PMT21 [Cucumis sativus]
	Csa3G821590	1.76094	2.02063	2.32359	2.72853	2.85233	2.21022	0.94929	2.32539	0.543041	2.51538	0.526162	0.993649	-0.667574	normal	-0.977759	down	[G]	Carbohydrate transport and metabolism	Molecular Function: DNA binding (GO:0003677);; Molecular Function: DNA helicase activity (GO:0003678);; Cellular Component: extracellular region (GO:0005576);; Cellular Component: nucleus (GO:0005634);; Biological Process: methylation-dependent chromatin silencing (GO:0006346);; Biological Process: cell proliferation (GO:0008283);; Biological Process: response to auxin (GO:0009733);; Biological P…	--	--	[R]	General function prediction only	Strictosidine synthase;; SMP-30/Gluconolaconase/LRE-like region	Protein STRICTOSIDINE SYNTHASE-LIKE 2 OS=Arabidopsis thaliana OX=3702 GN=SSL2 PE=2 SV=1	PREDICTED: protein STRICTOSIDINE SYNTHASE-LIKE 2 [Cucumis sativus]
	Csa3G838720	1.02166	1.97338	1.4613	3.65585	3.36303	2.19642	1.06296	1.9453	0.466769	2.72696	0.73637	1.67221	-0.334264	normal	-0.877729	down	[G]	Carbohydrate transport and metabolism	Molecular Function: hydrolase activity, hydrolyzing O-glycosyl compounds (GO:0004553);; Cellular Component: plasma membrane (GO:0005886);; Biological Process: sucrose biosynthetic process (GO:0005986);; Biological Process: galactose metabolic process (GO:0006012);; Biological Process: response to oxidative stress (GO:0006979);; Biological Process: response to water deprivation (GO:0009414);; Cell…	K06617|0|csv:101217277|K06617 raffinose synthase [EC:2.4.1.82] | (RefSeq) Rfs; probable galactinol--sucrose galactosyltransferase 5-like	Galactose metabolism (ko00052)	--	--	Raffinose synthase or seed imbibition protein Sip1	Probable galactinol--sucrose galactosyltransferase 5 OS=Arabidopsis thaliana OX=3702 GN=RFS5 PE=1 SV=1	probable galactinol--sucrose galactosyltransferase 5-like [Cucumis sativus]
	Csa3G878800	23.3294	28.5301	16.707	36.9535	32.4026	22.4972	20.7983	18.8803	10.6858	18.0645	14.4783	22.364	-0.421296	normal	-0.769259	down	--	--	Molecular Function: DNA binding (GO:0003677);; Molecular Function: double-stranded DNA binding (GO:0003690);; Molecular Function: transcription factor activity, sequence-specific DNA binding (GO:0003700);; Molecular Function: protein binding (GO:0005515);; Cellular Component: nucleus (GO:0005634);; Biological Process: regulation of transcription, DNA-templated (GO:0006355);; Biological Process: m…	K16241|4.71075e-81|csv:101205952|K16241 transcription factor HY5 | (RefSeq) transcription factor HY5	Circadian rhythm - plant (ko04712)	[K]	Transcription	bZIP transcription factor;; Basic region leucine zipper	Transcription factor HY5 OS=Arabidopsis thaliana OX=3702 GN=HY5 PE=1 SV=1	PREDICTED: transcription factor HY5 [Cucumis sativus]
	Csa5G161920	0.788303	0.945531	0.55596	1.10855	0.537716	4.36175	0.206062	0.218258	0.674545	0.141617	1.13193	0.400989	--	--	-1.85888	down	[C]	Energy production and conversion	Molecular Function: nucleotide binding (GO:0000166);; Molecular Function: L-lactate dehydrogenase activity (GO:0004459);; Cellular Component: cytoplasm (GO:0005737);; Cellular Component: cytosol (GO:0005829);; Cellular Component: plasma membrane (GO:0005886);; Biological Process: glycolytic process (GO:0006096);; Biological Process: response to salt stress (GO:0009651);; Biological Process: respo…	K00016|0|csv:101206249|K00016 L-lactate dehydrogenase [EC:1.1.1.27] | (RefSeq) L-lactate dehydrogenase B-like	Glycolysis / Gluconeogenesis (ko00010);; Cysteine and methionine metabolism (ko00270);; Pyruvate metabolism (ko00620);; Propanoate metabolism (ko00640)	[C]	Energy production and conversion	lactate/malate dehydrogenase, NAD binding domain;; lactate/malate dehydrogenase, alpha/beta C-terminal domain	L-lactate dehydrogenase B (Fragment) OS=Hordeum vulgare OX=4513 PE=1 SV=1	PREDICTED: L-lactate dehydrogenase B-like [Cucumis sativus]
	Csa5G606730	9.91685	13.3769	10.8253	8.64319	11.1191	7.05433	7.33397	8.6464	7.33277	5.97515	4.98461	6.59084	-0.525416	normal	-0.636282	down	--	--	Biological Process: response to hormone (GO:0009725);; Biological Process: response to abscisic acid (GO:0009737);; Biological Process: regulation of cellular process (GO:0050794);; Biological Process: cellular response to stimulus (GO:0051716);; Biological Process: response to oxygen-containing compound (GO:1901700);;	--	--	--	--	Putative nuclear localisation signal;; Ethylene-responsive binding factor-associated repression;; TPL-binding domain in jasmonate signalling	Ninja-family protein AFP2 OS=Arabidopsis thaliana OX=3702 GN=AFP2 PE=1 SV=1	PREDICTED: ninja-family protein AFP3-like [Cucumis sativus]
	Csa7G073680	2.76381	1.36006	1.57962	7.70381	4.05656	1.78653	1.8944	1.46142	0.076862	2.40239	0.55816	2.8657	-0.718852	normal	-1.24958	down	[QV]	Secondary metabolites biosynthesis, transport and catabolism;; Defense mechanisms	Molecular Function: iron ion binding (GO:0005506);; Molecular Function: electron carrier activity (GO:0009055);; Biological Process: abscisic acid metabolic process (GO:0009687);; Biological Process: response to red light (GO:0010114);; Molecular Function: (+)-abscisic acid 8'-hydroxylase activity (GO:0010295);; Molecular Function: oxygen binding (GO:0019825);; Molecular Function: heme binding (G…	K09843|0|csv:101219389|K09843 (+)-abscisic acid 8'-hydroxylase [EC:1.14.13.93] | (RefSeq) abscisic acid 8'-hydroxylase 4-like	Carotenoid biosynthesis (ko00906)	[QI]	Secondary metabolites biosynthesis, transport and catabolism;; Lipid transport and metabolism	Cytochrome P450	Abscisic acid 8&apos;-hydroxylase 4 OS=Arabidopsis thaliana OX=3702 GN=CYP707A4 PE=2 SV=2	PREDICTED: abscisic acid 8&apos;-hydroxylase 4-like [Cucumis sativus]
	Csa7G379100	34.1904	33.5214	30.5177	31.5722	41.1799	53.9908	24.8406	27.3285	25.0185	16.7225	19.4379	17.9946	-0.347145	normal	-1.25004	down	[M]	Cell wall/membrane/envelope biogenesis	Cellular Component: nucleus (GO:0005634);; Biological Process: vacuole organization (GO:0007033);; Biological Process: signal transduction (GO:0007165);; Cellular Component: chloroplast (GO:0009507);; Biological Process: response to abscisic acid (GO:0009737);; Biological Process: multidimensional cell growth (GO:0009825);; Biological Process: trichome morphogenesis (GO:0010090);;	--	--	[S]	Function unknown	Beige/BEACH domain;; PH domain associated with Beige/BEACH;; Concanavalin A-like lectin/glucanases superfamily;; WD domain, G-beta repeat	Protein SPIRRIG OS=Arabidopsis thaliana OX=3702 GN=SPI PE=1 SV=1	PREDICTED: BEACH domain-containing protein lvsA [Cucumis sativus]
	Csa7G419590	1.34264	1.47326	0.851348	9.54674	3.30244	24.0993	2.05206	1.36767	1.78044	6.22661	2.91859	2.24315	0.5293	normal	-1.72491	down	[U]	Intracellular trafficking, secretion, and vesicular transport	Cellular Component: nucleus (GO:0005634);; Biological Process: toxin catabolic process (GO:0009407);; Biological Process: response to ethylene (GO:0009723);; Biological Process: abscisic acid-activated signaling pathway (GO:0009738);; Biological Process: response to cyclopentenone (GO:0010583);; Biological Process: methylglyoxal catabolic process to D-lactate via S-lactoyl-glutathione (GO:0019243…	--	--	--	--	WD40-like Beta Propeller Repeat;; Dipeptidyl peptidase IV (DPP IV) N-terminal region	--	PREDICTED: uncharacterized protein LOC101214858 [Cucumis sativus]
BR	Csa2G361450	33.0218	32.3139	28.8231	32.7059	33.6389	31.8741	22.9374	24.3453	24.6849	21.9925	22.0882	21.9001	-0.368295	normal	-0.598243	down	--	--	Molecular Function: DNA binding (GO:0003677);; Molecular Function: transcription factor activity, sequence-specific DNA binding (GO:0003700);; Molecular Function: protein binding (GO:0005515);; Cellular Component: nucleus (GO:0005634);; Cellular Component: cytosol (GO:0005829);; Biological Process: regulation of transcription, DNA-templated (GO:0006355);; Biological Process: brassinosteroid media…	K14503|0|csv:101219853|K14503 brassinosteroid resistant 1/2 | (RefSeq) protein BRASSINAZOLE-RESISTANT 1	Plant hormone signal transduction (ko04075)	--	--	BES1/BZR1 plant transcription factor, N-terminal	Protein BRASSINAZOLE-RESISTANT 1 OS=Arabidopsis thaliana OX=3702 GN=BZR1 PE=1 SV=1	PREDICTED: protein BRASSINAZOLE-RESISTANT 1 [Cucumis sativus]
	Csa2G369020	70.2924	74.9095	78.9502	41.7215	134.146	115.332	82.7579	78.8942	116.104	70.0296	70.53	30.1845	0.332099	normal	-0.791725	down	--	--	Cellular Component: plant-type cell wall (GO:0009505);; Biological Process: response to brassinosteroid (GO:0009741);;	--	--	--	--	Phosphate-induced protein 1 conserved region	Protein EXORDIUM OS=Arabidopsis thaliana OX=3702 GN=EXO PE=2 SV=1	PREDICTED: protein EXORDIUM-like [Cucumis sativus]
	Csa4G038710	10.4309	7.13942	7.32001	5.02493	3.63004	6.33325	6.95535	5.17857	6.78708	2.0125	2.67249	1.58889	-0.371144	normal	-1.29394	down	[QV]	Secondary metabolites biosynthesis, transport and catabolism;; Defense mechanisms	Molecular Function: iron ion binding (GO:0005506);; Cellular Component: endoplasmic reticulum (GO:0005783);; Molecular Function: electron carrier activity (GO:0009055);; Biological Process: response to brassinosteroid (GO:0009741);; Biological Process: unidimensional cell growth (GO:0009826);; Biological Process: jasmonic acid mediated signaling pathway (GO:0009867);; Molecular Function: steroid …	K09587|0|csv:101211854|K09587 steroid 22-alpha-hydroxylase [EC:1.14.13.-] | (RefSeq) cytochrome P450 90B1	Brassinosteroid biosynthesis (ko00905)	[QI]	Secondary metabolites biosynthesis, transport and catabolism;; Lipid transport and metabolism	Cytochrome P450	Cytochrome P450 90B1 OS=Arabidopsis thaliana OX=3702 GN=CYP90B1 PE=1 SV=2	PREDICTED: cytochrome P450 90B1 [Cucumis sativus]
	Csa4G377710	22.3543	19.5977	22.4022	25.574	24.7659	26.6675	18.0063	16.9788	17.2298	17.4449	18.5065	15.1104	-0.281203	normal	-0.616376	down	--	--	Biological Process: acetyl-CoA metabolic process (GO:0006084);; Cellular Component: integral component of membrane (GO:0016021);; Cellular Component: cytoplasmic vesicle (GO:0016023);; Biological Process: sterol biosynthetic process (GO:0016126);; Biological Process: brassinosteroid biosynthetic process (GO:0016132);;	--	--	[S]	Function unknown	Lung seven transmembrane receptor	--	PREDICTED: transmembrane protein 87B [Cucumis sativus]
	Csa5G139260	351.888	273.658	351.888	373.795	372.09	443.552	268.318	295.09	331.565	255.116	307.749	235.892	-0.115446	normal	-0.589045	down	--	--	Cellular Component: endosome (GO:0005768);; Cellular Component: vacuolar membrane (GO:0005774);; Cellular Component: Golgi apparatus (GO:0005794);; Cellular Component: trans-Golgi network (GO:0005802);; Cellular Component: plasma membrane (GO:0005886);; Biological Process: acetyl-CoA metabolic process (GO:0006084);; Cellular Component: chloroplast (GO:0009507);; Biological Process: sterol biosynt…	--	--	[G]	Carbohydrate transport and metabolism	Sugar-tranasporters, 12 TM;; Major Facilitator Superfamily	--	PREDICTED: molybdate-anion transporter [Cucumis sativus]
	Csa6G362950	17.9506	21.6931	17.7941	20.6316	24.0587	17.9224	17.6854	15.1593	9.14775	14.2218	12.7137	15.0893	-0.431374	normal	-0.604589	down	[C]	Energy production and conversion	Molecular Function: nucleotide binding (GO:0000166);; Molecular Function: transcription factor activity, sequence-specific DNA binding (GO:0003700);; Molecular Function: ATP citrate synthase activity (GO:0003878);; Molecular Function: succinate-CoA ligase (ADP-forming) activity (GO:0004775);; Cellular Component: cytosol (GO:0005829);; Cellular Component: plasma membrane (GO:0005886);; Biological …	K01648|0|csv:101209539|K01648 ATP citrate (pro-S)-lyase [EC:2.3.3.8] | (RefSeq) ATP-citrate synthase beta chain protein 2-like	Citrate cycle (TCA cycle) (ko00020)	[C]	Energy production and conversion	Citrate synthase, C-terminal domain;; CoA-ligase;; Succinyl-CoA ligase like flavodoxin domain;; CoA binding domain	ATP-citrate synthase beta chain protein 1 OS=Oryza sativa subsp. japonica OX=39947 GN=ACLB-1 PE=2 SV=1	PREDICTED: ATP-citrate synthase beta chain protein 2-like [Cucumis sativus]
	Csa7G037510	529.009	418.809	536.92	631.091	677.542	641.058	398.398	391.571	357.079	414.868	389.308	403.275	-0.353452	normal	-0.714113	down	--	--	Biological Process: acetyl-CoA metabolic process (GO:0006084);; Biological Process: plant-type cell wall organization (GO:0009664);; Biological Process: plant-type cell wall biogenesis (GO:0009832);; Biological Process: regulation of meristem growth (GO:0010075);; Biological Process: sterol biosynthetic process (GO:0016126);; Biological Process: brassinosteroid biosynthetic process (GO:0016132);;…	--	--	--	--	Fasciclin domain	Fasciclin-like arabinogalactan protein 7 OS=Arabidopsis thaliana OX=3702 GN=FLA7 PE=1 SV=1	PREDICTED: fasciclin-like arabinogalactan protein 7 [Cucumis sativus]
CK	Csa1G534780	28.9505	30.0141	18.1846	59.0626	44.7173	21.6887	21.9744	16.5975	8.85778	22.2043	13.5986	29.992	-0.680371	normal	-0.960333	down	--	--	Cellular Component: Golgi apparatus (GO:0005794);; Biological Process: response to cytokinin (GO:0009735);; Biological Process: arabinogalactan protein metabolic process (GO:0010405);; Cellular Component: endomembrane system (GO:0012505);; Biological Process: protein O-linked glycosylation via hydroxyproline (GO:0018258);; Molecular Function: UDP-galactosyltransferase activity (GO:0035250);;	--	--	--	--	--	--	hypothetical protein Csa_1G534780 [Cucumis sativus]
	Csa1G597110	32.7613	24.609	29.6344	29.0263	33.3845	33.4542	19.9931	21.6179	24.0677	22.1524	23.8184	17.3222	-0.392686	normal	-0.619626	down	[R]	General function prediction only	Cellular Component: extracellular region (GO:0005576);; Cellular Component: plasma membrane (GO:0005886);; Biological Process: cytokinin metabolic process (GO:0009690);;	--	--	--	--	von Willebrand factor type A domain;; von Willebrand factor type A domain;; von Willebrand factor type A domain	--	PREDICTED: inter-alpha-trypsin inhibitor heavy chain H4 [Cucumis sativus]
	Csa2G000440	0.716388	1.46383	0.576648	0.914623	2.20349	1.46566	0.88506	0.824751	0.189652	0.386498	0.098713	0.213626	-0.490068	normal	-2.45539	down	[C]	Energy production and conversion	Molecular Function: binding (GO:0005488);; Biological Process: metabolic process (GO:0008152);; Molecular Function: oxidoreductase activity, acting on CH-OH group of donors (GO:0016614);; Cellular Component: intracellular membrane-bounded organelle (GO:0043231);; Cellular Component: cytoplasmic part (GO:0044444);;	K00279|0|csv:105434535|K00279 cytokinin dehydrogenase [EC:1.5.99.12] | (RefSeq) cytokinin dehydrogenase 3-like	Zeatin biosynthesis (ko00908)	[C]	Energy production and conversion	Cytokinin dehydrogenase 1, FAD and cytokinin binding;; FAD binding domain	Cytokinin dehydrogenase 3 OS=Arabidopsis thaliana OX=3702 GN=CKX3 PE=1 SV=1	hypothetical protein Csa_2G000440 [Cucumis sativus]
	Csa3G821590	1.76094	2.02063	2.32359	2.72853	2.85233	2.21022	0.94929	2.32539	0.543041	2.51538	0.526162	0.993649	-0.667574	normal	-0.977759	down	[G]	Carbohydrate transport and metabolism	Molecular Function: DNA binding (GO:0003677);; Molecular Function: DNA helicase activity (GO:0003678);; Cellular Component: extracellular region (GO:0005576);; Cellular Component: nucleus (GO:0005634);; Biological Process: methylation-dependent chromatin silencing (GO:0006346);; Biological Process: cell proliferation (GO:0008283);; Biological Process: response to auxin (GO:0009733);; Biological P…	--	--	[R]	General function prediction only	Strictosidine synthase;; SMP-30/Gluconolaconase/LRE-like region	Protein STRICTOSIDINE SYNTHASE-LIKE 2 OS=Arabidopsis thaliana OX=3702 GN=SSL2 PE=2 SV=1	PREDICTED: protein STRICTOSIDINE SYNTHASE-LIKE 2 [Cucumis sativus]
	Csa6G358680	156.604	129.937	136.03	160.084	164.814	129.043	103.733	112.477	101.809	79.8562	69.8656	91.3351	-0.394753	normal	-0.943891	down	[R]	General function prediction only	Cellular Component: nucleus (GO:0005634);; Cellular Component: cytosol (GO:0005829);; Molecular Function: lyase activity (GO:0016829);;	K06966|1.83069e-90|csv:101207180|K06966 uncharacterized protein | (RefSeq) cytokinin riboside 5'-monophosphate phosphoribohydrolase LOG1-like	--	--	--	Possible lysine decarboxylase	Cytokinin riboside 5&apos;-monophosphate phosphoribohydrolase LOG5 OS=Arabidopsis thaliana OX=3702 GN=LOG5 PE=1 SV=1	hypothetical protein Csa_6G358680 [Cucumis sativus]
	Csa7G452370	1.89549	1.88288	1.99364	2.64188	3.00938	2.9764	3.09401	1.99151	1.79038	1.73382	1.39173	1.25861	0.388492	normal	-0.987044	down	--	--	Biological Process: phosphorelay signal transduction system (GO:0000160);; Cellular Component: nucleus (GO:0005634);; Cellular Component: cytoplasm (GO:0005737);; Molecular Function: histidine phosphotransfer kinase activity (GO:0009927);; Molecular Function: 2-alkenal reductase [NAD(P)] activity (GO:0032440);; Biological Process: oxidation-reduction process (GO:0055114);; Biological Process: reg…	K14490|3.44566e-106|csv:101214800|K14490 histidine-containing phosphotransfer peotein | (RefSeq) histidine-containing phosphotransfer protein 4	Plant hormone signal transduction (ko04075)	[T]	Signal transduction mechanisms	Hpt domain	Pseudo histidine-containing phosphotransfer protein 5 OS=Oryza sativa subsp. japonica OX=39947 GN=PHP5 PE=2 SV=1	PREDICTED: histidine-containing phosphotransfer protein 4 [Cucumis sativus]
ET	Csa1G075060	5.70076	4.18587	3.82198	7.03829	6.91038	4.51117	5.21908	5.11697	6.33101	3.21637	2.93792	4.2219	0.296842	normal	-0.857867	down	--	--	--	K09286|2.77022e-115|csv:101203021|K09286 EREBP-like factor | (RefSeq) ethylene-responsive transcription factor 11	--	--	--	AP2 domain	Ethylene-responsive transcription factor 9 OS=Arabidopsis thaliana OX=3702 GN=ERF9 PE=2 SV=1	PREDICTED: ethylene-responsive transcription factor 11 [Cucumis sativus]
	Csa1G132690	0	1.59638	94.9803	33.7559	0.056687	12.534	0.432477	0.331559	0.167793	0.122389	0.756722	0	--	--	-5.67666	down	--	--	Cellular Component: mitochondrion (GO:0005739);; Cellular Component: cytosol (GO:0005829);; Biological Process: gluconeogenesis (GO:0006094);; Biological Process: glycolytic process (GO:0006096);; Biological Process: cell death (GO:0008219);; Molecular Function: 1-aminocyclopropane-1-carboxylate deaminase activity (GO:0008660);; Cellular Component: chloroplast thylakoid (GO:0009534);; Biological …	K13071|6.32994e-46|csv:101217499|K13071 pheophorbide a oxygenase [EC:1.14.15.17] | (RefSeq) CSPAO; pheophorbide a oxygenase, chloroplastic	Porphyrin and chlorophyll metabolism (ko00860)	--	--	--	Pheophorbide a oxygenase, chloroplastic OS=Arabidopsis thaliana OX=3702 GN=PAO PE=1 SV=1	hypothetical protein Csa_1G132690 [Cucumis sativus]
	Csa2G406780	9.64359	9.29282	8.94078	9.78834	11.1335	12.3399	7.44906	6.90849	8.36931	6.18447	7.4809	4.46893	-0.271811	normal	-0.896235	down	[T]	Signal transduction mechanisms	Biological Process: MAPK cascade (GO:0000165);; Biological Process: respiratory burst involved in defense response (GO:0002679);; Molecular Function: calcium ion binding (GO:0005509);; Biological Process: protein targeting to membrane (GO:0006612);; Biological Process: ethylene biosynthetic process (GO:0009693);; Biological Process: salicylic acid biosynthetic process (GO:0009697);; Biological Pr…	K13448|1.37373e-82|csv:101209761|K13448 calcium-binding protein CML | (RefSeq) calcium-binding protein CML38-like	Plant-pathogen interaction (ko04626)	[T]	Signal transduction mechanisms	EF-hand domain pair;; EF hand;; EF-hand domain pair;; EF-hand domain;; EF hand	Calcium-binding protein CML38 OS=Arabidopsis thaliana OX=3702 GN=CML38 PE=2 SV=1	PREDICTED: calcium-binding protein CML38-like [Cucumis sativus]
	Csa3G047750	1.36638	2.86589	2.62243	8.87358	5.32774	12.1918	2.37648	4.01527	1.88373	6.38048	3.28434	3.83748	0.282971	normal	-0.993351	down	--	--	Cellular Component: nucleus (GO:0005634);; Biological Process: cellular response to iron ion (GO:0071281);; Biological Process: cellular response to ethylene stimulus (GO:0071369);; Biological Process: cellular response to nitric oxide (GO:0071732);;	--	--	--	--	--	--	PREDICTED: uncharacterized protein LOC105434788 [Cucumis sativus]
	Csa5G606730	9.91685	13.3769	10.8253	8.64319	11.1191	7.05433	7.33397	8.6464	7.33277	5.97515	4.98461	6.59084	-0.525416	normal	-0.636282	down	--	--	Biological Process: response to hormone (GO:0009725);; Biological Process: response to abscisic acid (GO:0009737);; Biological Process: regulation of cellular process (GO:0050794);; Biological Process: cellular response to stimulus (GO:0051716);; Biological Process: response to oxygen-containing compound (GO:1901700);;	--	--	--	--	Putative nuclear localisation signal;; Ethylene-responsive binding factor-associated repression;; TPL-binding domain in jasmonate signalling	Ninja-family protein AFP2 OS=Arabidopsis thaliana OX=3702 GN=AFP2 PE=1 SV=1	PREDICTED: ninja-family protein AFP3-like [Cucumis sativus]
	Csa6G055940	0.564	0.433347	0.262402	0.733016	1.43714	0.886415	0.376293	0.254222	0.50954	0.266682	0.164574	0.316143	--	--	-1.96532	down	--	--	--	--	--	--	--	AP2 domain	Ethylene-responsive transcription factor ERF110 OS=Arabidopsis thaliana OX=3702 GN=ERF110 PE=2 SV=2	PREDICTED: ethylene-responsive transcription factor ABR1-like [Cucumis sativus]
	Csa7G049230	19.494	15.6905	15.9132	24.5821	22.0918	24.0809	15.9326	17.82	32.5825	11.818	10.1886	13.0219	0.392412	normal	-1.04043	down	--	--	Biological Process: transcription, DNA-templated (GO:0006351);; Biological Process: response to hormone (GO:0009725);; Biological Process: regulation of cellular process (GO:0050794);;	K09286|1.04211e-117|csv:101210659|K09286 EREBP-like factor | (RefSeq) ethylene-responsive transcription factor 4-like	--	--	--	AP2 domain	Ethylene-responsive transcription factor 9 OS=Arabidopsis thaliana OX=3702 GN=ERF9 PE=2 SV=1	PREDICTED: ethylene-responsive transcription factor 4-like [Cucumis sativus]
	Csa7G419590	1.34264	1.47326	0.851348	9.54674	3.30244	24.0993	2.05206	1.36767	1.78044	6.22661	2.91859	2.24315	0.5293	normal	-1.72491	down	[U]	Intracellular trafficking, secretion, and vesicular transport	Cellular Component: nucleus (GO:0005634);; Biological Process: toxin catabolic process (GO:0009407);; Biological Process: response to ethylene (GO:0009723);; Biological Process: abscisic acid-activated signaling pathway (GO:0009738);; Biological Process: response to cyclopentenone (GO:0010583);; Biological Process: methylglyoxal catabolic process to D-lactate via S-lactoyl-glutathione (GO:0019243…	--	--	--	--	WD40-like Beta Propeller Repeat;; Dipeptidyl peptidase IV (DPP IV) N-terminal region	--	PREDICTED: uncharacterized protein LOC101214858 [Cucumis sativus]
GA	Csa1G064730	0.619713	2.23476	0.888481	2.07116	5.20953	2.90748	1.41909	0.547413	0.177093	0.710809	0.30946	2.34498	-0.692322	normal	-1.65333	down	[Q]	Secondary metabolites biosynthesis, transport and catabolism	Cellular Component: cytoplasm (GO:0005737);; Biological Process: gibberellin metabolic process (GO:0009685);; Molecular Function: oxidoreductase activity, acting on paired donors, with incorporation or reduction of molecular oxygen, 2-oxoglutarate as one donor, and incorporation of one atom each of oxygen into both donors (GO:0016706);; Biological Process: single-organism metabolic process (GO:00…	K04125|0|csv:101220719|K04125 gibberellin 2-oxidase [EC:1.14.11.13] | (RefSeq) GA2ox5; gibberellin 2-beta-dioxygenase 8	Diterpenoid biosynthesis (ko00904)	[QR]	Secondary metabolites biosynthesis, transport and catabolism;; General function prediction only	2OG-Fe(II) oxygenase superfamily;; non-haem dioxygenase in morphine synthesis N-terminal	Gibberellin 2-beta-dioxygenase 8 OS=Arabidopsis thaliana OX=3702 GN=GA2OX8 PE=1 SV=2	PREDICTED: gibberellin 2-beta-dioxygenase 8 [Cucumis sativus]
	Csa3G081890	3.35822	5.3427	5.76032	9.41385	6.2602	5.92139	2.38126	4.04028	2.51799	5.41345	2.35622	3.87148	-0.738329	normal	-1.04497	down	[Q]	Secondary metabolites biosynthesis, transport and catabolism	Molecular Function: oxidoreductase activity, acting on single donors with incorporation of molecular oxygen, incorporation of two atoms of oxygen (GO:0016702);; Molecular Function: oxidoreductase activity, acting on paired donors, with incorporation or reduction of molecular oxygen, 2-oxoglutarate as one donor, and incorporation of one atom each of oxygen into both donors (GO:0016706);; Biologica…	K04125|6.36762e-136|csv:101215638|K04125 gibberellin 2-oxidase [EC:1.14.11.13] | (RefSeq) gibberellin 2-beta-dioxygenase 8-like	Diterpenoid biosynthesis (ko00904)	[QR]	Secondary metabolites biosynthesis, transport and catabolism;; General function prediction only	2OG-Fe(II) oxygenase superfamily	Gibberellin 2-beta-dioxygenase 8 OS=Arabidopsis thaliana OX=3702 GN=GA2OX8 PE=1 SV=2	hypothetical protein Csa_3G081890 [Cucumis sativus]
	Csa3G167380	5.27136	10.9083	11.392	23.3035	11.4742	52.8026	5.79019	6.28085	5.01529	18.389	6.96976	7.63264	-0.657074	normal	-1.43706	down	--	--	Molecular Function: calcium ion binding (GO:0005509);; Cellular Component: extracellular region (GO:0005576);; Cellular Component: cell wall (GO:0005618);; Cellular Component: cytosol (GO:0005829);; Biological Process: proteolysis (GO:0006508);; Molecular Function: cysteine-type peptidase activity (GO:0008234);; Biological Process: gibberellin biosynthetic process (GO:0009686);; Biological Proces…	K02183|2.44728e-106|csv:101212685|K02183 calmodulin | (RefSeq) calmodulin-A	Phosphatidylinositol signaling system (ko04070);; Plant-pathogen interaction (ko04626)	[T]	Signal transduction mechanisms	EF-hand domain pair;; EF hand;; EF hand;; EF-hand domain;; EF-hand domain pair	Calcium-binding protein CP1 OS=Arabidopsis thaliana OX=3702 GN=CP1 PE=2 SV=1	hypothetical protein Csa_3G167380 [Cucumis sativus]
	Csa3G821590	1.76094	2.02063	2.32359	2.72853	2.85233	2.21022	0.94929	2.32539	0.543041	2.51538	0.526162	0.993649	-0.667574	normal	-0.977759	down	[G]	Carbohydrate transport and metabolism	Molecular Function: DNA binding (GO:0003677);; Molecular Function: DNA helicase activity (GO:0003678);; Cellular Component: extracellular region (GO:0005576);; Cellular Component: nucleus (GO:0005634);; Biological Process: methylation-dependent chromatin silencing (GO:0006346);; Biological Process: cell proliferation (GO:0008283);; Biological Process: response to auxin (GO:0009733);; Biological P…	--	--	[R]	General function prediction only	Strictosidine synthase;; SMP-30/Gluconolaconase/LRE-like region	Protein STRICTOSIDINE SYNTHASE-LIKE 2 OS=Arabidopsis thaliana OX=3702 GN=SSL2 PE=2 SV=1	PREDICTED: protein STRICTOSIDINE SYNTHASE-LIKE 2 [Cucumis sativus]
	Csa7G074950	2.47618	2.92565	2.59142	2.87629	2.48106	2.87224	1.75911	1.7243	1.66039	1.92941	1.3079	1.71928	-0.610337	normal	-0.758779	down	[Q]	Secondary metabolites biosynthesis, transport and catabolism	Molecular Function: iron ion binding (GO:0005506);; Molecular Function: oxidoreductase activity, acting on paired donors, with incorporation or reduction of molecular oxygen, 2-oxoglutarate as one donor, and incorporation of one atom each of oxygen into both donors (GO:0016706);; Molecular Function: gibberellin 3-beta-dioxygenase activity (GO:0016707);; Biological Process: single-organism metabol…	--	--	[QR]	Secondary metabolites biosynthesis, transport and catabolism;; General function prediction only	non-haem dioxygenase in morphine synthesis N-terminal;; 2OG-Fe(II) oxygenase superfamily	Probable 2-oxoglutarate-dependent dioxygenase At5g05600 OS=Arabidopsis thaliana OX=3702 GN=At5g05600 PE=2 SV=1	PREDICTED: hyoscyamine 6-dioxygenase-like isoform X2 [Cucumis sativus]
	Csa7G434970	1.92667	1.0683	2.957	7.09393	4.93532	1.95112	0.958807	1.68993	0.380572	1.87491	2.15136	2.9707	-0.968783	normal	-1.02355	down	[Q]	Secondary metabolites biosynthesis, transport and catabolism	Molecular Function: transcription factor binding (GO:0008134);; Biological Process: gibberellin biosynthetic process (GO:0009686);; Biological Process: response to gibberellin (GO:0009739);; Biological Process: seed germination (GO:0009845);; Biological Process: response to red light (GO:0010114);; Molecular Function: gibberellin 3-beta-dioxygenase activity (GO:0016707);; Biological Process: oxid…	K04124|0|csv:101223012|K04124 gibberellin 3-beta-dioxygenase [EC:1.14.11.15] | (RefSeq) Cs3OH1, GA3OX1; gibberellin 3-beta-dioxygenase 1	Diterpenoid biosynthesis (ko00904)	[QR]	Secondary metabolites biosynthesis, transport and catabolism;; General function prediction only	2OG-Fe(II) oxygenase superfamily;; non-haem dioxygenase in morphine synthesis N-terminal	Gibberellin 3-beta-dioxygenase 1 OS=Pisum sativum OX=3888 GN=LE PE=1 SV=1	PREDICTED: gibberellin 3-beta-dioxygenase 1 [Cucumis sativus]
JA	Csa1G050290	2.71487	4.47134	4.15824	5.14841	6.90127	2.73324	3.68005	1.81156	1.61404	3.4631	1.85601	3.90305	-0.643869	normal	-0.855915	down	[IQ]	Lipid transport and metabolism;; Secondary metabolites biosynthesis, transport and catabolism	Molecular Function: fatty-acyl-CoA synthase activity (GO:0004321);; Cellular Component: peroxisome (GO:0005777);; Biological Process: jasmonic acid biosynthetic process (GO:0009695);; Molecular Function: 4-coumarate-CoA ligase activity (GO:0016207);; Molecular Function: oxidoreductase activity (GO:0016491);; Molecular Function: ligase activity (GO:0016874);;	--	--	[I]	Lipid transport and metabolism	AMP-binding enzyme;; AMP-binding enzyme C-terminal domain	4-coumarate--CoA ligase-like 9 OS=Arabidopsis thaliana OX=3702 GN=4CLL9 PE=1 SV=2	PREDICTED: 4-coumarate--CoA ligase-like 9 [Cucumis sativus]
	Csa2G406780	9.64359	9.29282	8.94078	9.78834	11.1335	12.3399	7.44906	6.90849	8.36931	6.18447	7.4809	4.46893	-0.271811	normal	-0.896235	down	[T]	Signal transduction mechanisms	Biological Process: MAPK cascade (GO:0000165);; Biological Process: respiratory burst involved in defense response (GO:0002679);; Molecular Function: calcium ion binding (GO:0005509);; Biological Process: protein targeting to membrane (GO:0006612);; Biological Process: ethylene biosynthetic process (GO:0009693);; Biological Process: salicylic acid biosynthetic process (GO:0009697);; Biological Pr…	K13448|1.37373e-82|csv:101209761|K13448 calcium-binding protein CML | (RefSeq) calcium-binding protein CML38-like	Plant-pathogen interaction (ko04626)	[T]	Signal transduction mechanisms	EF-hand domain pair;; EF hand;; EF-hand domain pair;; EF-hand domain;; EF hand	Calcium-binding protein CML38 OS=Arabidopsis thaliana OX=3702 GN=CML38 PE=2 SV=1	PREDICTED: calcium-binding protein CML38-like [Cucumis sativus]
	Csa3G133140	15.1272	12.7154	10.7919	14.5897	14.5889	14.7918	9.08401	8.91064	8.48476	9.77485	8.86929	9.09088	-0.52775	normal	-0.6892	down	[I]	Lipid transport and metabolism	Molecular Function: acetyl-CoA C-acyltransferase activity (GO:0003988);; Cellular Component: nucleolus (GO:0005730);; Cellular Component: mitochondrion (GO:0005739);; Cellular Component: vacuolar membrane (GO:0005774);; Cellular Component: peroxisome (GO:0005777);; Cellular Component: cytosol (GO:0005829);; Cellular Component: plasma membrane (GO:0005886);; Biological Process: fatty acid beta-oxi…	K07513|0|csv:101217710|K07513 acetyl-CoA acyltransferase 1 [EC:2.3.1.16] | (RefSeq) 3-ketoacyl-CoA thiolase 2, peroxisomal-like	Fatty acid degradation (ko00071);; Valine, leucine and isoleucine degradation (ko00280);; alpha-Linolenic acid metabolism (ko00592);; Biosynthesis of unsaturated fatty acids (ko01040);; Fatty acid metabolism (ko01212);; Peroxisome (ko04146)	[I]	Lipid transport and metabolism	Thiolase, N-terminal domain;; Thiolase, C-terminal domain	3-ketoacyl-CoA thiolase 2, peroxisomal OS=Arabidopsis thaliana OX=3702 GN=PED1 PE=1 SV=2	3-ketoacyl-CoA thiolase 2, peroxisomal-like [Cucumis sativus]
	Csa4G038710	10.4309	7.13942	7.32001	5.02493	3.63004	6.33325	6.95535	5.17857	6.78708	2.0125	2.67249	1.58889	-0.371144	normal	-1.29394	down	[QV]	Secondary metabolites biosynthesis, transport and catabolism;; Defense mechanisms	Molecular Function: iron ion binding (GO:0005506);; Cellular Component: endoplasmic reticulum (GO:0005783);; Molecular Function: electron carrier activity (GO:0009055);; Biological Process: response to brassinosteroid (GO:0009741);; Biological Process: unidimensional cell growth (GO:0009826);; Biological Process: jasmonic acid mediated signaling pathway (GO:0009867);; Molecular Function: steroid …	K09587|0|csv:101211854|K09587 steroid 22-alpha-hydroxylase [EC:1.14.13.-] | (RefSeq) cytochrome P450 90B1	Brassinosteroid biosynthesis (ko00905)	[QI]	Secondary metabolites biosynthesis, transport and catabolism;; Lipid transport and metabolism	Cytochrome P450	Cytochrome P450 90B1 OS=Arabidopsis thaliana OX=3702 GN=CYP90B1 PE=1 SV=2	PREDICTED: cytochrome P450 90B1 [Cucumis sativus]
	Csa5G352630	3.11161	3.51031	2.84331	2.76609	4.65053	3.33982	2.87388	2.98292	3.00398	2.5189	2.38995	2.21461	-0.0718314	normal	-0.643929	down	--	--	Biological Process: protein targeting to membrane (GO:0006612);; Biological Process: response to water deprivation (GO:0009414);; Biological Process: response to wounding (GO:0009611);; Biological Process: response to fungus (GO:0009620);; Biological Process: jasmonic acid biosynthetic process (GO:0009695);; Biological Process: salicylic acid mediated signaling pathway (GO:0009863);; Biological P…	--	--	[S]	Function unknown	Eukaryotic protein of unknown function (DUF829)	--	PREDICTED: transmembrane protein 53 [Cucumis sativus]
	Csa5G623860	21.7208	16.6456	16.7674	34.7724	29.263	26.8187	15.7765	18.5489	9.25965	20.0559	17.5857	20.13	-0.325943	normal	-0.680292	down	[C]	Energy production and conversion	Biological Process: MAPK cascade (GO:0000165);; Molecular Function: NAD(P)H dehydrogenase (quinone) activity (GO:0003955);; Cellular Component: mitochondrion (GO:0005739);; Cellular Component: peroxisome (GO:0005777);; Cellular Component: cytosol (GO:0005829);; Cellular Component: plasma membrane (GO:0005886);; Biological Process: glycolytic process (GO:0006096);; Biological Process: protein targ…	--	--	[R]	General function prediction only	NADPH-dependent FMN reductase;; Flavodoxin-like fold	NAD(P)H:quinone oxidoreductase OS=Solanum tuberosum OX=4113 PE=2 SV=1	PREDICTED: NAD(P)H:quinone oxidoreductase-like [Cucumis sativus]
SA	Csa1G532350	6.36472	6.42395	5.51817	4.98805	6.92818	5.61388	3.49816	4.21655	4.10252	3.49825	4.36576	2.96101	-0.58046	normal	-0.736547	down	[GHR]	Carbohydrate transport and metabolism;; Coenzyme transport and metabolism;; General function prediction only	Molecular Function: magnesium ion binding (GO:0000287);; Biological Process: response to hypoxia (GO:0001666);; Molecular Function: pyruvate decarboxylase activity (GO:0004737);; Cellular Component: cytosol (GO:0005829);; Biological Process: gluconeogenesis (GO:0006094);; Biological Process: cytoskeleton organization (GO:0007010);; Biological Process: metabolic process (GO:0008152);; Biological P…	K01568|0|csv:101207348|K01568 pyruvate decarboxylase [EC:4.1.1.1] | (RefSeq) pyruvate decarboxylase 1-like	Glycolysis / Gluconeogenesis (ko00010)	[EH]	Amino acid transport and metabolism;; Coenzyme transport and metabolism	Thiamine pyrophosphate enzyme, N-terminal TPP binding domain;; Thiamine pyrophosphate enzyme, central domain;; Thiamine pyrophosphate enzyme, C-terminal TPP binding domain	Pyruvate decarboxylase 4 OS=Arabidopsis thaliana OX=3702 GN=PDC4 PE=2 SV=1	PREDICTED: pyruvate decarboxylase 1-like [Cucumis sativus]
	Csa2G406780	9.64359	9.29282	8.94078	9.78834	11.1335	12.3399	7.44906	6.90849	8.36931	6.18447	7.4809	4.46893	-0.271811	normal	-0.896235	down	[T]	Signal transduction mechanisms	Biological Process: MAPK cascade (GO:0000165);; Biological Process: respiratory burst involved in defense response (GO:0002679);; Molecular Function: calcium ion binding (GO:0005509);; Biological Process: protein targeting to membrane (GO:0006612);; Biological Process: ethylene biosynthetic process (GO:0009693);; Biological Process: salicylic acid biosynthetic process (GO:0009697);; Biological Pr…	K13448|1.37373e-82|csv:101209761|K13448 calcium-binding protein CML | (RefSeq) calcium-binding protein CML38-like	Plant-pathogen interaction (ko04626)	[T]	Signal transduction mechanisms	EF-hand domain pair;; EF hand;; EF-hand domain pair;; EF-hand domain;; EF hand	Calcium-binding protein CML38 OS=Arabidopsis thaliana OX=3702 GN=CML38 PE=2 SV=1	PREDICTED: calcium-binding protein CML38-like [Cucumis sativus]
	Csa3G828430	0.352137	1.07957	0.714145	0.813338	2.08295	2.73515	1.05989	0.963671	1.28364	0.653668	0.422838	0.394357	0.655282	normal	-1.93331	down	[MDT]	Cell wall/membrane/envelope biogenesis;; Cell cycle control, cell division, chromosome partitioning;; Signal transduction mechanisms	Molecular Function: nucleotide binding (GO:0000166);; Biological Process: response to hypoxia (GO:0001666);; Molecular Function: ATP:ADP antiporter activity (GO:0005471);; Molecular Function: ATP binding (GO:0005524);; Cellular Component: mitochondrion (GO:0005739);; Cellular Component: endoplasmic reticulum (GO:0005783);; Cellular Component: plasma membrane (GO:0005886);; Biological Process: sys…	--	--	[O]	Posttranslational modification, protein turnover, chaperones	Domain associated at C-terminal with AAA;; ATPase family associated with various cellular activities (AAA);; AAA domain (dynein-related subfamily);; Holliday junction DNA helicase ruvB N-terminus	AAA-ATPase ASD, mitochondrial OS=Arabidopsis thaliana OX=3702 GN=AATP1 PE=1 SV=1	PREDICTED: probable mitochondrial chaperone BCS1-B [Cucumis sativus]
	Csa5G352630	3.11161	3.51031	2.84331	2.76609	4.65053	3.33982	2.87388	2.98292	3.00398	2.5189	2.38995	2.21461	-0.0718314	normal	-0.643929	down	--	--	Biological Process: protein targeting to membrane (GO:0006612);; Biological Process: response to water deprivation (GO:0009414);; Biological Process: response to wounding (GO:0009611);; Biological Process: response to fungus (GO:0009620);; Biological Process: jasmonic acid biosynthetic process (GO:0009695);; Biological Process: salicylic acid mediated signaling pathway (GO:0009863);; Biological P…	--	--	[S]	Function unknown	Eukaryotic protein of unknown function (DUF829)	--	PREDICTED: transmembrane protein 53 [Cucumis sativus]
	Csa5G623860	21.7208	16.6456	16.7674	34.7724	29.263	26.8187	15.7765	18.5489	9.25965	20.0559	17.5857	20.13	-0.325943	normal	-0.680292	down	[C]	Energy production and conversion	Biological Process: MAPK cascade (GO:0000165);; Molecular Function: NAD(P)H dehydrogenase (quinone) activity (GO:0003955);; Cellular Component: mitochondrion (GO:0005739);; Cellular Component: peroxisome (GO:0005777);; Cellular Component: cytosol (GO:0005829);; Cellular Component: plasma membrane (GO:0005886);; Biological Process: glycolytic process (GO:0006096);; Biological Process: protein targ…	--	--	[R]	General function prediction only	NADPH-dependent FMN reductase;; Flavodoxin-like fold	NAD(P)H:quinone oxidoreductase OS=Solanum tuberosum OX=4113 PE=2 SV=1	PREDICTED: NAD(P)H:quinone oxidoreductase-like [Cucumis sativus]
	Csa6G445770	3.10033	7.69388	2.04707	4.51398	14.772	7.81176	6.71603	1.84141	3.12483	2.25827	0.922183	3.57215	-0.0886832	normal	-2.02791	down	[E]	Amino acid transport and metabolism	Cellular Component: cytoplasm (GO:0005737);; Biological Process: L-phenylalanine catabolic process (GO:0006559);; Biological Process: response to oxidative stress (GO:0006979);; Biological Process: pollen development (GO:0009555);; Biological Process: cinnamic acid biosynthetic process (GO:0009800);; Biological Process: drought recovery (GO:0009819);; Biological Process: response to UV-B (GO:0010…	K10775|0|csv:101222092|K10775 phenylalanine ammonia-lyase [EC:4.3.1.24] | (RefSeq) phenylalanine ammonia-lyase-like	Phenylalanine metabolism (ko00360);; Phenylpropanoid biosynthesis (ko00940)	[Q]	Secondary metabolites biosynthesis, transport and catabolism	Aromatic amino acid lyase	Phenylalanine ammonia-lyase OS=Populus trichocarpa OX=3694 GN=PAL PE=2 SV=1	PREDICTED: phenylalanine ammonia-lyase-like [Cucumis sativus]
	Csa7G074970	5.93066	9.29748	2.81856	11.7154	6.4346	3.73861	4.22018	2.11296	3.72339	2.68302	1.47107	4.44177	-0.824449	normal	-1.35464	down	[I]	Lipid transport and metabolism	Molecular Function: catalytic activity (GO:0003824);;	--	--	--	--	Alpha/beta hydrolase family;; alpha/beta hydrolase fold;; Serine aminopeptidase, S33	Salicylic acid-binding protein 2 OS=Nicotiana tabacum OX=4097 GN=SABP2 PE=1 SV=1	PREDICTED: probable esterase PIR7A [Cucumis sativus]
