# Supplementary material for: Comparative Transcriptome Analysis of Hard and Tender Fruit Spines of Cucumber to Identify Genes Involved in the Morphological Development of Fruit Spines
Source: Front Plant Sci. 2022 Mar 15;13:797433. doi: 10.3389/fpls.2022.797433 (PMC8965156; doi:10.3389/fpls.2022.797433)
Supplement: Supplementary Table S1 — The DEGs in this study. DEG-IIs represent differentially expressed genes (DEGs) with the highest expression levels at stage II of wild type; DEG-II–IIIs represent differentially expressed genes (DEGs) that showed no significant difference in expression level between stage II and stage III but were significantly downregulated at stage IV (for convenience, we called them DEG-II–IIIs) of wild type; DEG-IVs represent differentially expressed genes (DEGs) with the highest expression levels at stage IV of wild type; u-regulation represents upregulated differentially expressed genes (DEGs) in mutant; and downregulation represents downregulated differentially expressed genes (DEGs) in mutant. [file Data_Sheet_1.ZIP › Additional files/Table S4.xlsx]

## Sheet: DEG-IIs
DEG-IIs of wild type related to meristem and cell cycle
	FPKM									log2FC	Regulated Direction	log2FC	Regulated Direction	log2FC	Regulated Direction	Database annotation
Gene_ID	StageII-1	StageII-2	StageII-3	StageIII-1	StageIII-2	StageIII-3	StageIV-1	StageIV-2	StageIV-3	StageII vs StageIII	StageII vs StageIII	StageII vs StageIV	StageII vs StageIV	StageIII vs StageIV	StageIII vs StageIV	COG_class	COG_class_annotation	GO_annotation	KEGG_annotation	KEGG_pathway_annotation	KOG_class	KOG_class_annotation	Pfam_annotation	Swiss_Prot_annotation	NR_annotation
Csa3G776310	4.3277	5.44307	4.98147	1.64741	0.908536	2.99297	0.943008	0.981794	1.43966	-1.38848	down	-2.16912	down	--	--	--	--	Cellular Component: nucleus (GO:0005634);; Biological Process: autophagy (GO:0006914);; Biological Process: fatty acid catabolic process (GO:0009062);; Biological Process: adaxial/abaxial axis specification (GO:0009943);; Biological Process: regulation of meristem growth (GO:0010075);; Biological Process: leaf vascular tissue pattern formation (GO:0010305);; Biological Process: leaf shaping (GO:0…	--	--	--	--	--	Protein LITTLE ZIPPER 4 OS=Arabidopsis thaliana OX=3702 GN=ZPR4 PE=1 SV=1	protein LITTLE ZIPPER 4 [Cucurbita moschata]
Csa4G664420	0.804905	2.27875	0.893017	0.279816	0.22718	0.443537	0.380223	0.381948	0.318876	-2.01529	down	-1.89559	down	--	--	[O]	Posttranslational modification, protein turnover, chaperones	Cellular Component: plant-type vacuole (GO:0000325);; Cellular Component: cell wall (GO:0005618);; Cellular Component: nucleus (GO:0005634);; Biological Process: proteolysis (GO:0006508);; Molecular Function: cysteine-type peptidase activity (GO:0008234);; Biological Process: regulation of meristem growth (GO:0010075);; Biological Process: glucuronoxylan metabolic process (GO:0010413);; Biologica…	K16290|0|csv:101205826|K16290 xylem cysteine proteinase [EC:3.4.22.-] | (RefSeq) xylem cysteine proteinase 2	--	[O]	Posttranslational modification, protein turnover, chaperones	Papain family cysteine protease;; Cathepsin propeptide inhibitor domain (I29);; Peptidase C1-like family	Cysteine protease XCP1 OS=Arabidopsis thaliana OX=3702 GN=XCP1 PE=1 SV=1	PREDICTED: xylem cysteine proteinase 2 [Cucumis sativus]
Csa7G027790	0.785817	2.96125	1.8219	0.357975	0.880769	0.26137	0.228898	0.237845	0.238626	-1.83323	down	-2.95783	down	--	--	[O]	Posttranslational modification, protein turnover, chaperones	Cellular Component: plant-type vacuole (GO:0000325);; Cellular Component: extracellular region (GO:0005576);; Cellular Component: cell wall (GO:0005618);; Cellular Component: nucleus (GO:0005634);; Biological Process: proteolysis (GO:0006508);; Molecular Function: cysteine-type peptidase activity (GO:0008234);; Cellular Component: chloroplast (GO:0009507);; Biological Process: regulation of meris…	K16290|0|csv:101206340|K16290 xylem cysteine proteinase [EC:3.4.22.-] | (RefSeq) xylem cysteine proteinase 1-like	--	[O]	Posttranslational modification, protein turnover, chaperones	Papain family cysteine protease;; Cathepsin propeptide inhibitor domain (I29)	Cysteine protease XCP1 OS=Arabidopsis thaliana OX=3702 GN=XCP1 PE=1 SV=1	PREDICTED: xylem cysteine proteinase 1-like [Cucumis sativus]
Csa1G635920	3.68387	6.47228	3.33189	1.42901	1.32924	2.00809	0.544773	0.301561	0.574818	-1.47926	down	-3.27805	down	-1.79177	down	--	--	--	--	--	--	--	Fantastic Four meristem regulator	Protein FAF-like, chloroplastic OS=Arabidopsis thaliana OX=3702 GN=At5g22090 PE=2 SV=1	PREDICTED: protein FAF-like, chloroplastic [Cucumis sativus]
Csa2G298280	6.56087	30.1092	16.7107	7.15522	5.20483	7.9599	4.54209	1.46455	4.56208	-1.35806	down	-2.37804	down	-1.01128	down	[QV]	Secondary metabolites biosynthesis, transport and catabolism;; Defense mechanisms	Molecular Function: iron ion binding (GO:0005506);; Molecular Function: electron carrier activity (GO:0009055);; Biological Process: regulation of meristem growth (GO:0010075);; Biological Process: inflorescence development (GO:0010229);; Molecular Function: oxygen binding (GO:0019825);; Molecular Function: heme binding (GO:0020037);; Molecular Function: flavonoid 3',5'-hydroxylase activity (GO:0…	K20619|0|csv:101214099|K20619 cytochrome P450 family 78 subfamily A | (RefSeq) cytochrome P450 78A7	--	[Q]	Secondary metabolites biosynthesis, transport and catabolism	Cytochrome P450	Cytochrome P450 78A7 OS=Arabidopsis thaliana OX=3702 GN=CYP78A7 PE=2 SV=1	PREDICTED: cytochrome P450 78A7 [Cucumis sativus]
Csa3G149380	2.47812	5.9608	3.45603	1.20243	0.777566	1.8632	0.756183	0.532118	0.409892	-1.59491	down	-2.82655	down	-1.22533	down	--	--	--	--	--	--	--	Fantastic Four meristem regulator	Protein FANTASTIC FOUR 3 OS=Arabidopsis thaliana OX=3702 GN=FAF3 PE=2 SV=1	PREDICTED: protein FANTASTIC FOUR 3 [Cucumis sativus]
Csa3G560210	2.98006	6.95885	5.75366	2.07805	2.89419	3.60114	1.71898	1.52298	0.655749	-0.839351	down	-2.00811	down	-1.16178	down	--	--	--	--	--	--	--	No apical meristem (NAM) protein	NAC domain-containing protein 83 OS=Arabidopsis thaliana OX=3702 GN=NAC083 PE=1 SV=1	PREDICTED: NAC domain-containing protein 68-like isoform X2 [Cucumis sativus]
Csa3G865390	8.50257	34.0429	19.5292	4.23261	5.19112	7.22313	2.02238	1.61168	1.54365	-1.8649	down	-3.60274	down	-1.72971	down	--	--	Biological Process: polysaccharide biosynthetic process (GO:0000271);; Cellular Component: plasma membrane (GO:0005886);; Biological Process: water transport (GO:0006833);; Biological Process: pattern specification process (GO:0007389);; Biological Process: regulation of cell size (GO:0008361);; Biological Process: response to salt stress (GO:0009651);; Cellular Component: plant-type vacuole memb…	--	--	--	--	EamA-like transporter family	Protein WALLS ARE THIN 1 OS=Arabidopsis thaliana OX=3702 GN=WAT1 PE=1 SV=1	PREDICTED: protein WALLS ARE THIN 1-like [Cucumis sativus]
Csa4G629480	12.2191	22.5623	9.06534	8.43923	7.90055	6.53412	4.64247	4.88333	4.19316	-0.914385	down	-1.72361	down	-0.8023	down	--	--	--	--	--	--	--	No apical meristem (NAM) protein	Protein CUP-SHAPED COTYLEDON 2 OS=Arabidopsis thaliana OX=3702 GN=NAC098 PE=1 SV=1	PREDICTED: protein CUP-SHAPED COTYLEDON 2-like [Cucumis sativus]
Csa1G408710	1.27724	6.54417	5.51255	0.591161	1.00088	0.76671	0.699554	0.704635	0.86915	-2.6317	down	-2.84197	down	-0.19859	normal	--	--	Molecular Function: translation initiation factor activity (GO:0003743);; Cellular Component: mitochondrion (GO:0005739);; Biological Process: methylation-dependent chromatin silencing (GO:0006346);; Biological Process: translational initiation (GO:0006413);; Biological Process: cell-cell signaling (GO:0007267);; Biological Process: virus induced gene silencing (GO:0009616);; Biological Process: …	K11593|0|csv:101213206|K11593 eukaryotic translation initiation factor 2C | (RefSeq) protein argonaute PNH1	--	[J]	Translation, ribosomal structure and biogenesis	Piwi domain;; Mid domain of argonaute;; Argonaute linker 2 domain	Protein argonaute PNH1 OS=Oryza sativa subsp. japonica OX=39947 GN=PHN1 PE=2 SV=1	PREDICTED: protein argonaute PNH1 isoform X1 [Cucumis sativus]
Csa1G423190	3.71695	14.2743	9.72739	1.84708	2.41672	3.29016	3.8799	3.00399	4.36817	-1.82121	down	-1.3344	down	0.496185	normal	--	--	Molecular Function: DNA binding (GO:0003677);; Molecular Function: transcription factor activity, sequence-specific DNA binding (GO:0003700);; Cellular Component: nucleus (GO:0005634);; Biological Process: transcription, DNA-templated (GO:0006351);; Biological Process: regulation of transcription, DNA-templated (GO:0006355);; Biological Process: photomorphogenesis (GO:0009640);; Biological Proces…	K09285|0|csv:101210453|K09285 AP2-like factor, ANT lineage | (RefSeq) AP2-like ethylene-responsive transcription factor AIL5	--	--	--	AP2 domain	AP2-like ethylene-responsive transcription factor AIL5 OS=Arabidopsis thaliana OX=3702 GN=AIL5 PE=2 SV=2	hypothetical protein Csa_1G423190 [Cucumis sativus]
Csa1G478600	1.03172	6.15987	3.2189	1.19008	1.09532	1.19848	0.977391	0.654597	0.625009	-1.53947	down	-2.34077	down	-0.792085	normal	--	--	Biological Process: mitotic cell cycle (GO:0000278);; Biological Process: double-strand break repair via homologous recombination (GO:0000724);; Biological Process: DNA-dependent DNA replication (GO:0006261);; Biological Process: regulation of DNA replication (GO:0006275);; Biological Process: DNA methylation (GO:0006306);; Biological Process: chromatin silencing (GO:0006342);; Biological Process…	--	--	--	--	--	Protein DEFECTIVE IN MERISTEM SILENCING 3 OS=Arabidopsis thaliana OX=3702 GN=DMS3 PE=1 SV=1	hypothetical protein Csa_1G478600 [Cucumis sativus]
Csa1G538230	10.7084	16.8292	15.9155	8.42442	9.33854	9.19767	9.86485	7.9428	9.45543	-0.666794	down	-0.723746	down	-0.0480525	normal	--	--	Molecular Function: transcription factor activity, sequence-specific DNA binding (GO:0003700);; Cellular Component: nucleus (GO:0005634);; Biological Process: regulation of transcription, DNA-templated (GO:0006355);; Biological Process: sister chromatid cohesion (GO:0007062);; Biological Process: reciprocal meiotic recombination (GO:0007131);; Biological Process: cell adhesion (GO:0007155);; Biol…	K09338|0|csv:101211318|K09338 homeobox-leucine zipper protein | (RefSeq) homeobox-leucine zipper protein ATHB-14-like	--	--	--	START domain;; MEKHLA domain;; Homeobox domain	Homeobox-leucine zipper protein HOX32 OS=Oryza sativa subsp. japonica OX=39947 GN=HOX32 PE=2 SV=1	PREDICTED: homeobox-leucine zipper protein ATHB-14-like [Cucumis sativus]
Csa1G574860	4.07858	9.0415	5.97036	4.10832	4.0037	4.20438	3.85195	3.56385	2.44264	-0.662746	down	-0.882013	down	-0.211298	normal	--	--	Biological Process: response to xenobiotic stimulus (GO:0009410);; Biological Process: photomorphogenesis (GO:0009640);; Biological Process: post-embryonic development (GO:0009791);; Biological Process: embryo development ending in seed dormancy (GO:0009793);; Biological Process: seed germination (GO:0009845);; Biological Process: determination of bilateral symmetry (GO:0009855);; Biological Proc…	K11699|0|csv:101214455|K11699 RNA-dependent RNA polymerase [EC:2.7.7.48] | (RefSeq) probable RNA-dependent RNA polymerase 5	--	[A]	RNA processing and modification	RNA dependent RNA polymerase	Probable RNA-dependent RNA polymerase 5 OS=Arabidopsis thaliana OX=3702 GN=RDR5 PE=2 SV=2	PREDICTED: probable RNA-dependent RNA polymerase 5 isoform X1 [Cucumis sativus]
Csa2G234600	5.21421	10.2576	6.92195	5.09088	4.01253	4.36505	4.67864	3.62683	3.75275	-0.704811	down	-0.928245	down	-0.215596	normal	[O]	Posttranslational modification, protein turnover, chaperones	Biological Process: protein peptidyl-prolyl isomerization (GO:0000413);; Molecular Function: peptidyl-prolyl cis-trans isomerase activity (GO:0003755);; Cellular Component: cytosol (GO:0005829);; Biological Process: protein folding (GO:0006457);; Biological Process: vegetative phase change (GO:0010050);; Biological Process: floral meristem determinacy (GO:0010582);;	K05864|0|csv:101207288|K05864 peptidyl-prolyl isomerase D [EC:5.2.1.8] | (RefSeq) peptidyl-prolyl cis-trans isomerase CYP40	--	[O]	Posttranslational modification, protein turnover, chaperones	Cyclophilin type peptidyl-prolyl cis-trans isomerase/CLD;; Tetratricopeptide repeat;; Tetratricopeptide repeat;; TPR repeat;; Tetratricopeptide repeat;; Tetratricopeptide repeat;; Tetratricopeptide repeat	Peptidyl-prolyl cis-trans isomerase CYP40 OS=Arabidopsis thaliana OX=3702 GN=CYP40 PE=2 SV=1	PREDICTED: peptidyl-prolyl cis-trans isomerase CYP40 [Cucumis sativus]
Csa3G144740	3.38833	16.8487	9.37397	2.05859	3.75815	2.75013	3.58725	3.75771	3.3439	-1.89065	down	-1.66241	down	0.23846	normal	--	--	Molecular Function: translation initiation factor activity (GO:0003743);; Cellular Component: cytoplasm (GO:0005737);; Biological Process: methylation-dependent chromatin silencing (GO:0006346);; Biological Process: translational initiation (GO:0006413);; Biological Process: cell-cell signaling (GO:0007267);; Biological Process: virus induced gene silencing (GO:0009616);; Biological Process: dete…	K11593|0|csv:101221352|K11593 eukaryotic translation initiation factor 2C | (RefSeq) protein argonaute 10	--	[J]	Translation, ribosomal structure and biogenesis	Piwi domain;; N-terminal domain of argonaute;; PAZ domain;; Argonaute linker 1 domain;; Argonaute linker 2 domain;; Mid domain of argonaute	Protein argonaute 10 OS=Arabidopsis thaliana OX=3702 GN=AGO10 PE=2 SV=1	PREDICTED: protein argonaute 10 [Cucumis sativus]
Csa3G147770	3.19939	16.7523	16.2895	2.2453	5.11708	2.57417	4.07185	3.18093	3.08027	-1.81493	down	-1.84308	down	-0.0157449	normal	[E]	Amino acid transport and metabolism	Biological Process: polysaccharide biosynthetic process (GO:0000271);; Molecular Function: spermidine synthase activity (GO:0004766);; Cellular Component: cytoplasm (GO:0005737);; Biological Process: pattern specification process (GO:0007389);; Biological Process: metabolic process (GO:0008152);; Biological Process: regulation of cell size (GO:0008361);; Biological Process: multidimensional cell …	K18787|0|csv:101221818|K18787 thermospermine synthase [EC:2.5.1.79] | (RefSeq) thermospermine synthase ACAULIS5-like	--	[E]	Amino acid transport and metabolism	Spermine/spermidine synthase domain;; Spermidine synthase tetramerisation domain	Thermospermine synthase ACAULIS5 OS=Arabidopsis thaliana OX=3702 GN=ACL5 PE=1 SV=1	PREDICTED: thermospermine synthase ACAULIS5-like [Cucumis sativus]
Csa4G256430	2.00858	2.65542	1.82122	1.1237	1.2769	1.05211	0.609107	0.795673	1.13627	-0.883999	down	-1.3993	down	-0.506884	normal	[T]	Signal transduction mechanisms	Molecular Function: protein binding (GO:0005515);; Cellular Component: nucleus (GO:0005634);; Cellular Component: cytoplasm (GO:0005737);; Biological Process: induced systemic resistance, jasmonic acid mediated signaling pathway (GO:0009864);; Biological Process: polarity specification of adaxial/abaxial axis (GO:0009944);; Biological Process: proximal/distal pattern formation (GO:0009954);; Biol…	K14508|0|csv:101215628|K14508 regulatory protein NPR1 | (RefSeq) regulatory protein NPR5-like	Plant hormone signal transduction (ko04075)	[R]	General function prediction only	Domain of unknown function (DUF3420);; BTB/POZ domain;; Ankyrin repeats (3 copies);; Ankyrin repeat;; Ankyrin repeats (many copies);; Ankyrin repeat;; Ankyrin repeats (many copies)	Regulatory protein NPR5 OS=Arabidopsis thaliana OX=3702 GN=NPR5 PE=1 SV=1	PREDICTED: regulatory protein NPR5-like [Cucumis sativus]
Csa4G645830	3.69428	9.69115	7.84431	3.70798	3.62181	4.447	2.5799	2.76394	2.90127	-0.819151	down	-1.40688	down	-0.579078	normal	--	--	Biological Process: cell fate specification (GO:0001708);; Molecular Function: transcription factor activity, sequence-specific DNA binding (GO:0003700);; Cellular Component: nucleus (GO:0005634);; Biological Process: regulation of transcription, DNA-templated (GO:0006355);; Biological Process: determination of bilateral symmetry (GO:0009855);; Biological Process: animal organ morphogenesis (GO:0…	--	--	[K]	Transcription	KNOX2 domain;; KNOX1 domain;; Homeobox KN domain;; ELK domain;; Homeobox domain	Homeobox protein knotted-1-like 2 OS=Malus domestica OX=3750 PE=2 SV=1	PREDICTED: homeobox protein knotted-1-like 2 [Cucumis sativus]
Csa5G114570	19.9948	78.1874	47.7996	18.1572	24.4024	26.4076	19.8609	14.0114	17.4411	-1.05111	down	-1.54648	down	-0.486274	normal	--	--	Biological Process: polysaccharide biosynthetic process (GO:0000271);; Cellular Component: extracellular region (GO:0005576);; Cellular Component: plasma membrane (GO:0005886);; Biological Process: defense response (GO:0006952);; Biological Process: pattern specification process (GO:0007389);; Biological Process: regulation of cell size (GO:0008361);; Cellular Component: plant-type cell wall (GO:…	--	--	--	--	Gamma-thionin family	Defensin-like protein 1 OS=Arabidopsis thaliana OX=3702 GN=PDF2.3 PE=2 SV=1	PREDICTED: defensin J1-2-like [Cucumis sativus]
Csa5G161900	3.59606	11.9417	5.44787	1.74134	3.58785	3.43645	1.88951	1.90692	2.40136	-1.23176	down	-1.79275	down	-0.551784	normal	--	--	Biological Process: polysaccharide biosynthetic process (GO:0000271);; Molecular Function: chitinase activity (GO:0004568);; Cellular Component: Golgi apparatus (GO:0005794);; Biological Process: glycolytic process (GO:0006096);; Biological Process: calcium ion transport (GO:0006816);; Biological Process: water transport (GO:0006833);; Biological Process: lipid transport (GO:0006869);; Biological…	--	--	--	--	Hydrophobic seed protein;; Protease inhibitor/seed storage/LTP family	Lipid transfer protein EARLI 1 OS=Arabidopsis thaliana OX=3702 GN=EARLI1 PE=1 SV=1	PREDICTED: 14 kDa proline-rich protein DC2.15-like [Cucumis sativus]
Csa6G362930	1.86816	4.58984	3.05351	1.49703	1.65612	2.2556	1.04995	1.06346	2.05897	-0.791623	down	-1.23428	down	-0.4344	normal	[E]	Amino acid transport and metabolism	Biological Process: polysaccharide biosynthetic process (GO:0000271);; Molecular Function: spermidine synthase activity (GO:0004766);; Cellular Component: nucleus (GO:0005634);; Cellular Component: cytoplasm (GO:0005737);; Biological Process: pattern specification process (GO:0007389);; Biological Process: regulation of cell size (GO:0008361);; Biological Process: multidimensional cell growth (GO…	K18787|0|csv:101210030|K18787 thermospermine synthase [EC:2.5.1.79] | (RefSeq) thermospermine synthase ACAULIS5	--	[E]	Amino acid transport and metabolism	Spermine/spermidine synthase domain;; Spermidine synthase tetramerisation domain	Thermospermine synthase ACAULIS5 OS=Arabidopsis thaliana OX=3702 GN=ACL5 PE=1 SV=1	PREDICTED: thermospermine synthase ACAULIS5 [Cucumis sativus]
Csa6G525430	5.84175	27.183	17.0866	4.8214	7.48542	5.91709	9.20656	7.62605	7.70965	-1.42443	down	-1.0673	down	0.367305	normal	--	--	Molecular Function: transcription factor activity, sequence-specific DNA binding (GO:0003700);; Cellular Component: nucleus (GO:0005634);; Biological Process: regulation of transcription, DNA-templated (GO:0006355);; Biological Process: sister chromatid cohesion (GO:0007062);; Biological Process: reciprocal meiotic recombination (GO:0007131);; Biological Process: cell adhesion (GO:0007155);; Biol…	K09338|0|csv:101210154|K09338 homeobox-leucine zipper protein | (RefSeq) homeobox-leucine zipper protein ATHB-14-like	--	--	--	MEKHLA domain;; START domain;; Homeobox domain	Homeobox-leucine zipper protein ATHB-14 OS=Arabidopsis thaliana OX=3702 GN=ATHB-14 PE=1 SV=1	PREDICTED: homeobox-leucine zipper protein ATHB-14-like [Cucumis sativus]
Csa7G452940	4.39415	12.5235	8.25841	4.38082	6.10226	4.91824	5.66156	4.14179	5.61089	-0.825608	down	-0.795488	down	0.0393524	normal	--	--	Molecular Function: transcription factor activity, sequence-specific DNA binding (GO:0003700);; Cellular Component: nucleus (GO:0005634);; Biological Process: regulation of transcription, DNA-templated (GO:0006355);; Biological Process: cellular response to nitrogen starvation (GO:0006995);; Biological Process: cell adhesion (GO:0007155);; Biological Process: polarity specification of adaxial/aba…	K09338|0|csv:101213106|K09338 homeobox-leucine zipper protein | (RefSeq) homeobox-leucine zipper protein ATHB-15	--	--	--	START domain;; MEKHLA domain;; Homeobox domain	Homeobox-leucine zipper protein ATHB-15 OS=Arabidopsis thaliana OX=3702 GN=ATHB-15 PE=1 SV=1	PREDICTED: homeobox-leucine zipper protein ATHB-15 isoform X2 [Cucumis sativus]
Csa1G085370	0.582219	1.33767	1.08261	0.104805	0.318569	0.224942	0.132956	0.073212	0.205831	-2.12732	down	-2.8093	down	--	--	[DPM]	Cell cycle control, cell division, chromosome partitioning;; Inorganic ion transport and metabolism;; Cell wall/membrane/envelope biogenesis	Molecular Function: copper ion binding (GO:0005507);; Molecular Function: L-ascorbate oxidase activity (GO:0008447);; Biological Process: lignin catabolic process (GO:0046274);; Cellular Component: apoplast (GO:0048046);; Molecular Function: hydroquinone:oxygen oxidoreductase activity (GO:0052716);; Biological Process: oxidation-reduction process (GO:0055114);;	K05909|0|csv:101217456|K05909 laccase [EC:1.10.3.2] | (RefSeq) laccase-17-like	--	[Q]	Secondary metabolites biosynthesis, transport and catabolism	Multicopper oxidase;; Multicopper oxidase;; Multicopper oxidase	Laccase-17 OS=Arabidopsis thaliana OX=3702 GN=LAC17 PE=2 SV=1	PREDICTED: laccase-17-like [Cucumis sativus]
Csa1G423100	9.4197	18.8341	17.7262	4.19195	4.88472	7.97584	3.54771	2.63928	4.39362	-1.40775	down	-2.16879	down	-0.752254	down	[MDT]	Cell wall/membrane/envelope biogenesis;; Cell cycle control, cell division, chromosome partitioning;; Signal transduction mechanisms	Molecular Function: ATP binding (GO:0005524);; Cellular Component: plasma membrane (GO:0005886);; Biological Process: toxin catabolic process (GO:0009407);; Biological Process: response to cyclopentenone (GO:0010583);; Molecular Function: ATPase activity (GO:0016887);;	--	--	[O]	Posttranslational modification, protein turnover, chaperones	Domain associated at C-terminal with AAA;; ATPase family associated with various cellular activities (AAA)	AAA-ATPase At5g57480 OS=Arabidopsis thaliana OX=3702 GN=At5g57480 PE=3 SV=1	hypothetical protein Csa_1G423100 [Cucumis sativus]
Csa1G478600	1.03172	6.15987	3.2189	1.19008	1.09532	1.19848	0.977391	0.654597	0.625009	-1.53947	down	-2.34077	down	-0.792085	normal	--	--	Biological Process: mitotic cell cycle (GO:0000278);; Biological Process: double-strand break repair via homologous recombination (GO:0000724);; Biological Process: DNA-dependent DNA replication (GO:0006261);; Biological Process: regulation of DNA replication (GO:0006275);; Biological Process: DNA methylation (GO:0006306);; Biological Process: chromatin silencing (GO:0006342);; Biological Process…	--	--	--	--	--	Protein DEFECTIVE IN MERISTEM SILENCING 3 OS=Arabidopsis thaliana OX=3702 GN=DMS3 PE=1 SV=1	hypothetical protein Csa_1G478600 [Cucumis sativus]
Csa1G538230	10.7084	16.8292	15.9155	8.42442	9.33854	9.19767	9.86485	7.9428	9.45543	-0.666794	down	-0.723746	down	-0.0480525	normal	--	--	Molecular Function: transcription factor activity, sequence-specific DNA binding (GO:0003700);; Cellular Component: nucleus (GO:0005634);; Biological Process: regulation of transcription, DNA-templated (GO:0006355);; Biological Process: sister chromatid cohesion (GO:0007062);; Biological Process: reciprocal meiotic recombination (GO:0007131);; Biological Process: cell adhesion (GO:0007155);; Biol…	K09338|0|csv:101211318|K09338 homeobox-leucine zipper protein | (RefSeq) homeobox-leucine zipper protein ATHB-14-like	--	--	--	START domain;; MEKHLA domain;; Homeobox domain	Homeobox-leucine zipper protein HOX32 OS=Oryza sativa subsp. japonica OX=39947 GN=HOX32 PE=2 SV=1	PREDICTED: homeobox-leucine zipper protein ATHB-14-like [Cucumis sativus]
Csa1G602540	2.82248	2.77632	1.76792	0.478931	1.36325	1.07194	0.329001	0.580784	0.832268	-1.32794	down	-2.13232	down	-0.796225	normal	[DPM]	Cell cycle control, cell division, chromosome partitioning;; Inorganic ion transport and metabolism;; Cell wall/membrane/envelope biogenesis	Molecular Function: copper ion binding (GO:0005507);; Cellular Component: extracellular region (GO:0005576);; Cellular Component: cell wall (GO:0005618);; Molecular Function: L-ascorbate oxidase activity (GO:0008447);; Biological Process: oxidation-reduction process (GO:0055114);;	K00423|0|csv:101206777|K00423 L-ascorbate oxidase [EC:1.10.3.3] | (RefSeq) L-ascorbate oxidase-like	Ascorbate and aldarate metabolism (ko00053)	[Q]	Secondary metabolites biosynthesis, transport and catabolism	Multicopper oxidase;; Multicopper oxidase;; Multicopper oxidase	L-ascorbate oxidase OS=Cucumis sativus OX=3659 PE=1 SV=1	PREDICTED: LOW QUALITY PROTEIN: L-ascorbate oxidase-like [Cucumis sativus]
Csa2G286450	2.02406	4.98428	3.86164	1.78556	1.21634	2.25146	1.68906	1.34394	2.17631	-1.01924	down	-1.10908	down	-0.0813917	normal	[T]	Signal transduction mechanisms	Molecular Function: metal ion binding (GO:0046872);;	K13448|7.3648e-113|csv:101205694|K13448 calcium-binding protein CML | (RefSeq) probable calcium-binding protein CML32	Plant-pathogen interaction (ko04626)	[T]	Signal transduction mechanisms	EF hand;; EF-hand domain pair;; EF hand;; EF-hand domain;; EF-hand domain pair;; Secreted protein acidic and rich in cysteine Ca binding region;; Cytoskeletal-regulatory complex EF hand	Calmodulin-like protein 1 OS=Arabidopsis thaliana OX=3702 GN=CML1 PE=2 SV=1	PREDICTED: probable calcium-binding protein CML32 [Cucumis sativus]
Csa6G445190	0.59415	1.60514	1.00827	0.051097	0.438147	0.245706	0.327172	0.106581	0.357464	-2.0995	down	-2.05065	down	--	--	[DPM]	Cell cycle control, cell division, chromosome partitioning;; Inorganic ion transport and metabolism;; Cell wall/membrane/envelope biogenesis	Molecular Function: copper ion binding (GO:0005507);; Molecular Function: L-ascorbate oxidase activity (GO:0008447);; Biological Process: glucuronoxylan metabolic process (GO:0010413);; Biological Process: xylan biosynthetic process (GO:0045492);; Biological Process: lignin catabolic process (GO:0046274);; Cellular Component: apoplast (GO:0048046);; Molecular Function: hydroquinone:oxygen oxidore…	K05909|0|csv:101216806|K05909 laccase [EC:1.10.3.2] | (RefSeq) laccase-11	--	[Q]	Secondary metabolites biosynthesis, transport and catabolism	Multicopper oxidase;; Multicopper oxidase;; Multicopper oxidase	Laccase-11 OS=Arabidopsis thaliana OX=3702 GN=LAC11 PE=2 SV=1	PREDICTED: laccase-11 [Cucumis sativus]
Csa6G495620	1.71696	5.9772	3.28312	0.894434	1.42753	1.21342	1.39789	1.48216	1.67701	-1.60182	down	-1.3096	down	0.301749	normal	--	--	Molecular Function: transcription factor activity, sequence-specific DNA binding (GO:0003700);; Cellular Component: nucleus (GO:0005634);; Biological Process: regulation of transcription, DNA-templated (GO:0006355);; Biological Process: asymmetric cell division (GO:0008356);; Biological Process: radial pattern formation (GO:0009956);; Biological Process: regulation of hormone metabolic process (G…	--	--	--	--	GRAS domain family	Protein SHORT-ROOT OS=Arabidopsis thaliana OX=3702 GN=SHR PE=1 SV=1	PREDICTED: protein SHORT-ROOT-like [Cucumis sativus]
Csa6G525430	5.84175	27.183	17.0866	4.8214	7.48542	5.91709	9.20656	7.62605	7.70965	-1.42443	down	-1.0673	down	0.367305	normal	--	--	Molecular Function: transcription factor activity, sequence-specific DNA binding (GO:0003700);; Cellular Component: nucleus (GO:0005634);; Biological Process: regulation of transcription, DNA-templated (GO:0006355);; Biological Process: sister chromatid cohesion (GO:0007062);; Biological Process: reciprocal meiotic recombination (GO:0007131);; Biological Process: cell adhesion (GO:0007155);; Biol…	K09338|0|csv:101210154|K09338 homeobox-leucine zipper protein | (RefSeq) homeobox-leucine zipper protein ATHB-14-like	--	--	--	MEKHLA domain;; START domain;; Homeobox domain	Homeobox-leucine zipper protein ATHB-14 OS=Arabidopsis thaliana OX=3702 GN=ATHB-14 PE=1 SV=1	PREDICTED: homeobox-leucine zipper protein ATHB-14-like [Cucumis sativus]
Csa7G062910	0.848602	1.92057	1.52555	0.40466	0.401364	0.376215	0.33685	0.259877	0.451093	-1.72927	down	-2.03793	down	--	--	[R]	General function prediction only	--	--	--	[DO]	Cell cycle control, cell division, chromosome partitioning;; Posttranslational modification, protein turnover, chaperones	Caspase domain	Metacaspase-1 OS=Arabidopsis thaliana OX=3702 GN=AMC1 PE=1 SV=1	PREDICTED: metacaspase-1-like [Cucumis sativus]

## Sheet: DEG-II-IIIs
DEG-II-IIIs of wild type related to meristem and cell cycle
	FPKM									log2FC	Regulated Direction	log2FC	Regulated Direction	log2FC	Regulated Direction	Database annotation
Gene_ID	StageII-1	StageII-2	StageII-3	StageIII-1	StageIII-2	StageIII-3	StageIV-1	StageIV-2	StageIV-3	StageII vs StageIII	StageII vs StageIII	StageII vs StageIV	StageII vs StageIV	StageIII vs StageIV	StageIII vs StageIV	COG_class	COG_class_annotation	GO_annotation	KEGG_annotation	KEGG_pathway_annotation	KOG_class	KOG_class_annotation	Pfam_annotation	Swiss_Prot_annotation	NR_annotation
Csa1G064670	64.0326	62.6845	63.5678	47.9063	60.6979	55.7089	24.2318	32.5739	23.567	-0.198505	normal	-1.29929	down	-1.09287	down	--	--	Molecular Function: transcription factor activity, sequence-specific DNA binding (GO:0003700);; Cellular Component: nucleus (GO:0005634);; Cellular Component: cytoplasm (GO:0005737);; Biological Process: regulation of transcription, DNA-templated (GO:0006355);; Biological Process: protein acetylation (GO:0006473);; Biological Process: epidermal cell differentiation (GO:0009913);; Biological Proce…	K09338|0|csv:101212604|K09338 homeobox-leucine zipper protein | (RefSeq) homeobox-leucine zipper protein MERISTEM L1	--	--	--	START domain;; Homeobox domain	Homeobox-leucine zipper protein MERISTEM L1 OS=Arabidopsis thaliana OX=3702 GN=ATML1 PE=2 SV=1	PREDICTED: homeobox-leucine zipper protein MERISTEM L1 [Cucumis sativus]
Csa1G575100	106.508	67.6253	102.749	87.4675	83.8558	108.241	53.5487	52.8095	62.2912	0.0212841	normal	-0.779733	down	-0.793	down	--	--	--	--	--	--	--	No apical meristem (NAM) protein	NAC domain-containing protein 75 OS=Arabidopsis thaliana OX=3702 GN=NAC075 PE=2 SV=1	PREDICTED: uncharacterized protein LOC101216381 isoform X2 [Cucumis sativus]
Csa1G701280	50.8636	45.3134	55.1218	48.6498	54.1488	57.2689	36.1694	35.7307	32.1675	0.0939757	normal	-0.597846	down	-0.683693	down	[T]	Signal transduction mechanisms	Molecular Function: G-protein coupled receptor kinase activity (GO:0004703);; Molecular Function: protein tyrosine kinase activity (GO:0004713);; Molecular Function: ATP binding (GO:0005524);; Cellular Component: extracellular region (GO:0005576);; Cellular Component: plasma membrane (GO:0005886);; Biological Process: protein phosphorylation (GO:0006468);; Biological Process: response to nematode…	--	--	--	--	Protein tyrosine kinase;; Protein kinase domain;; Leucine rich repeat;; Leucine rich repeat N-terminal domain;; Leucine Rich repeats (2 copies);; Leucine Rich repeat;; Leucine Rich Repeat	Protein STRUBBELIG-RECEPTOR FAMILY 8 OS=Arabidopsis thaliana OX=3702 GN=SRF8 PE=2 SV=1	PREDICTED: protein STRUBBELIG-RECEPTOR FAMILY 8 isoform X1 [Cucumis sativus]
Csa2G376790	7.69775	5.83624	6.97377	3.93698	4.22322	6.65498	1.2474	1.27311	1.37245	-0.459043	normal	-2.44629	down	-1.97988	down	--	--	Molecular Function: DNA binding (GO:0003677);; Molecular Function: transcription factor activity, sequence-specific DNA binding (GO:0003700);; Biological Process: regulation of transcription, DNA-templated (GO:0006355);; Biological Process: multicellular organism development (GO:0007275);;	--	--	--	--	No apical meristem (NAM) protein	Protein CUP-SHAPED COTYLEDON 2 OS=Arabidopsis thaliana OX=3702 GN=NAC098 PE=1 SV=1	PREDICTED: transcription factor JUNGBRUNNEN 1 [Cucumis sativus]
Csa4G334730	55.7954	52.4427	55.3661	39.2537	43.3764	44.7587	29.7698	35.5518	28.3666	-0.273137	normal	-0.960945	down	-0.680321	down	[K]	Transcription	Molecular Function: protein serine/threonine kinase activity (GO:0004674);; Molecular Function: protein tyrosine kinase activity (GO:0004713);; Molecular Function: ATP binding (GO:0005524);; Cellular Component: plasma membrane (GO:0005886);; Biological Process: acetyl-CoA metabolic process (GO:0006084);; Biological Process: protein phosphorylation (GO:0006468);; Biological Process: microtubule nu…	--	--	--	--	Protein kinase domain;; Protein tyrosine kinase;; Leucine rich repeat;; Leucine Rich repeats (2 copies);; Leucine rich repeat N-terminal domain;; Leucine Rich Repeat	Probable inactive receptor kinase At5g58300 OS=Arabidopsis thaliana OX=3702 GN=At5g58300 PE=2 SV=1	PREDICTED: probable inactive receptor kinase At5g58300 [Cucumis sativus]
Csa4G646170	0.974643	1.22852	1.00185	0.969555	0.964216	0.708071	0.182333	0.309272	0.343676	-0.246794	normal	-1.95039	down	-1.69438	down	[QV]	Secondary metabolites biosynthesis, transport and catabolism;; Defense mechanisms	Molecular Function: iron ion binding (GO:0005506);; Biological Process: protein targeting to membrane (GO:0006612);; Molecular Function: electron carrier activity (GO:0009055);; Biological Process: response to wounding (GO:0009611);; Biological Process: coumarin biosynthetic process (GO:0009805);; Biological Process: auxin polar transport (GO:0009926);; Biological Process: regulation of meristem …	K20771|0|csv:101209772|K20771 carlactone C-19 oxidase [EC:1.14.-.-] | (RefSeq) cytochrome P450 711A1	--	[Q]	Secondary metabolites biosynthesis, transport and catabolism	Cytochrome P450	Cytochrome P450 711A1 OS=Arabidopsis thaliana OX=3702 GN=CYP711A1 PE=2 SV=1	PREDICTED: cytochrome P450 711A1 [Cucumis sativus]
Csa5G161880	5.9869	2.91897	10.3024	4.44876	4.02956	6.39222	0.416723	0.168943	0.756545	-0.35877	normal	-3.81377	down	-3.44478	down	--	--	Molecular Function: chitinase activity (GO:0004568);; Cellular Component: Golgi apparatus (GO:0005794);; Biological Process: glycolytic process (GO:0006096);; Biological Process: calcium ion transport (GO:0006816);; Biological Process: water transport (GO:0006833);; Biological Process: lipid transport (GO:0006869);; Biological Process: hyperosmotic response (GO:0006972);; Biological Process: Golg…	--	--	--	--	Hydrophobic seed protein;; Protease inhibitor/seed storage/LTP family	Putative lipid-binding protein AIR1 OS=Arabidopsis thaliana OX=3702 GN=AIR1 PE=2 SV=1	hypothetical protein Csa_5G161320 [Cucumis sativus]
Csa6G076720	8.38546	12.0087	9.75426	8.58389	9.46054	8.52128	4.7595	3.92137	6.24636	-0.113572	normal	-1.0508	down	-0.929016	down	--	--	Biological Process: protein import into nucleus, translocation (GO:0000060);; Molecular Function: transcription factor activity, sequence-specific DNA binding (GO:0003700);; Molecular Function: binding (GO:0005488);; Cellular Component: nucleus (GO:0005634);; Cellular Component: cytoplasm (GO:0005737);; Molecular Function: transcription factor binding (GO:0008134);; Biological Process: response t…	K09260|2.42427e-62|csv:101217704|K09260 MADS-box transcription enhancer factor 2A | (RefSeq) MADS-box protein SOC1-like	--	[K]	Transcription	K-box region	MADS-box protein SOC1 OS=Arabidopsis thaliana OX=3702 GN=SOC1 PE=1 SV=1	hypothetical protein Csa_6G076720 [Cucumis sativus]
Csa6G077460	98.5422	88.3172	84.2519	80.8701	80.4814	88.1583	58.125	59.4907	55.2144	-0.108746	normal	-0.70908	down	-0.592944	down	[G]	Carbohydrate transport and metabolism	Molecular Function: transketolase activity (GO:0004802);; Cellular Component: cytosol (GO:0005829);; Biological Process: gluconeogenesis (GO:0006094);; Biological Process: glycolytic process (GO:0006096);; Biological Process: calcium ion transport (GO:0006816);; Biological Process: water transport (GO:0006833);; Biological Process: hyperosmotic response (GO:0006972);; Biological Process: Golgi or…	K00615|0|csv:101206943|K00615 transketolase [EC:2.2.1.1] | (RefSeq) transketolase, chloroplastic	Pentose phosphate pathway (ko00030);; Carbon fixation in photosynthetic organisms (ko00710);; Carbon metabolism (ko01200);; Biosynthesis of amino acids (ko01230)	[G]	Carbohydrate transport and metabolism	Transketolase, thiamine diphosphate binding domain;; Transketolase, pyrimidine binding domain;; Transketolase, C-terminal domain	Transketolase-2, chloroplastic OS=Arabidopsis thaliana OX=3702 GN=TKL-2 PE=1 SV=1	PREDICTED: transketolase, chloroplastic [Cucumis sativus]
Csa6G367150	20.6047	19.6958	16.4732	12.8605	15.8234	21.7303	11.1872	9.30829	9.57189	-0.1794	normal	-0.927785	down	-0.741119	down	[OT]	Posttranslational modification, protein turnover, chaperones;; Signal transduction mechanisms	Biological Process: nuclear division (GO:0000280);; Biological Process: cytokinesis by cell plate formation (GO:0000911);; Cellular Component: cytosol (GO:0005829);; Cellular Component: plasma membrane (GO:0005886);; Biological Process: regulation of cellular amino acid metabolic process (GO:0006521);; Biological Process: nucleolus organization (GO:0007000);; Cellular Component: chloroplast (GO:0…	--	--	--	--	ACT domain;; ACT domain;; ACT domain	ACT domain-containing protein ACR4 OS=Arabidopsis thaliana OX=3702 GN=ACR4 PE=2 SV=1	PREDICTED: ACT domain-containing protein ACR4 [Cucumis sativus]
Csa6G502850	24.916	19.8669	20.4128	28.4648	24.6245	19.2403	17.539	15.8718	11.3671	0.161789	normal	-0.601233	down	-0.755607	down	[G]	Carbohydrate transport and metabolism	Cellular Component: extracellular region (GO:0005576);; Biological Process: carbohydrate metabolic process (GO:0005975);; Biological Process: seed germination (GO:0009845);; Biological Process: determination of bilateral symmetry (GO:0009855);; Biological Process: polarity specification of adaxial/abaxial axis (GO:0009944);; Biological Process: meristem initiation (GO:0010014);; Biological Proces…	K19355|0|csv:101222408|K19355 mannan endo-1,4-beta-mannosidase [EC:3.2.1.78] | (RefSeq) mannan endo-1,4-beta-mannosidase 7	Fructose and mannose metabolism (ko00051)	--	--	Cellulase (glycosyl hydrolase family 5)	Mannan endo-1,4-beta-mannosidase 7 OS=Arabidopsis thaliana OX=3702 GN=MAN7 PE=2 SV=1	PREDICTED: mannan endo-1,4-beta-mannosidase 7 [Cucumis sativus]
Csa7G450580	2.71826	2.75141	3.54368	1.58897	2.8682	1.92012	1.08858	0.983819	1.31164	-0.486504	normal	-1.46457	down	-0.968313	down	--	--	Biological Process: pattern specification process (GO:0007389);; Biological Process: single-organism developmental process (GO:0044767);; Biological Process: meristem development (GO:0048507);;	--	--	--	--	--	Protein BIG GRAIN 1-like B OS=Arabidopsis thaliana OX=3702 GN=At1g54200 PE=2 SV=1	PREDICTED: uncharacterized protein LOC101223039 [Cucumis sativus]
Csa1G602530	145.964	119.598	120.562	96.2652	110.604	114.184	26.2233	39.5449	28.2394	-0.255811	normal	-2.09728	down	-1.83415	down	[DPM]	Cell cycle control, cell division, chromosome partitioning;; Inorganic ion transport and metabolism;; Cell wall/membrane/envelope biogenesis	Molecular Function: copper ion binding (GO:0005507);; Cellular Component: extracellular region (GO:0005576);; Cellular Component: cell wall (GO:0005618);; Molecular Function: L-ascorbate oxidase activity (GO:0008447);; Cellular Component: cytoplasmic vesicle (GO:0016023);; Biological Process: oxidation-reduction process (GO:0055114);;	K00423|0|csv:101217209|K00423 L-ascorbate oxidase [EC:1.10.3.3] | (RefSeq) L-ascorbate oxidase-like	Ascorbate and aldarate metabolism (ko00053)	[Q]	Secondary metabolites biosynthesis, transport and catabolism	Multicopper oxidase;; Multicopper oxidase;; Multicopper oxidase	L-ascorbate oxidase OS=Cucumis sativus OX=3659 PE=1 SV=1	hypothetical protein Csa_1G602530 [Cucumis sativus]
Csa2G245420	0.629737	0.996789	1.14856	0.464269	0.789562	0.585869	0.379922	0.374877	0.297532	-0.225339	normal	-1.0961	down	-0.862347	down	--	--	Molecular Function: 1-phosphatidylinositol 4-kinase activity (GO:0004430);; Molecular Function: protein serine/threonine kinase activity (GO:0004674);; Molecular Function: ATP binding (GO:0005524);; Molecular Function: phosphatidylinositol-4,5-bisphosphate binding (GO:0005546);; Cellular Component: plasma membrane (GO:0005886);; Biological Process: protein phosphorylation (GO:0006468);; Cellular …	K00888|0|csv:101214424|K00888 phosphatidylinositol 4-kinase A [EC:2.7.1.67] | (RefSeq) phosphatidylinositol 4-kinase alpha 1	Inositol phosphate metabolism (ko00562);; Phosphatidylinositol signaling system (ko04070)	[T]	Signal transduction mechanisms	Phosphatidylinositol 3- and 4-kinase;; Phosphoinositide 3-kinase family, accessory domain (PIK domain)	Phosphatidylinositol 4-kinase alpha 1 OS=Arabidopsis thaliana OX=3702 GN=PI4KA1 PE=1 SV=2	hypothetical protein Csa_2G245420 [Cucumis sativus]
Csa2G376820	33.4555	26.2589	28.4126	16.3314	27.0735	29.8901	7.76184	8.26192	7.05105	-0.258704	normal	-1.98999	down	-1.72407	down	[T]	Signal transduction mechanisms	--	--	--	[T]	Signal transduction mechanisms	EF hand;; EF-hand domain;; EF hand;; EF-hand domain pair	Probable calcium-binding protein CML43 OS=Arabidopsis thaliana OX=3702 GN=CML43 PE=2 SV=1	PREDICTED: calmodulin-like protein 2 [Cucumis sativus]
Csa3G144210	36.8444	34.099	55.0086	26.1665	46.3995	60.0587	11.4196	12.1015	20.5809	0.0875521	normal	-1.57446	down	-1.65213	down	[T]	Signal transduction mechanisms	Molecular Function: calcium ion binding (GO:0005509);; Biological Process: detection of calcium ion (GO:0005513);; Biological Process: response to mechanical stimulus (GO:0009612);; Biological Process: calcium-mediated signaling (GO:0019722);; Biological Process: actin filament-based movement (GO:0030048);; Molecular Function: 2-alkenal reductase [NAD(P)] activity (GO:0032440);; Biological Proces…	K13448|2.80748e-101|csv:101220878|K13448 calcium-binding protein CML | (RefSeq) calmodulin-like protein 11	Plant-pathogen interaction (ko04626)	[T]	Signal transduction mechanisms	EF hand;; EF-hand domain pair;; EF-hand domain;; EF-hand domain pair;; EF hand;; EF-hand domain;; Cytoskeletal-regulatory complex EF hand;; Secreted protein acidic and rich in cysteine Ca binding region;; EF-hand domain	Calmodulin-like protein 11 OS=Arabidopsis thaliana OX=3702 GN=CML11 PE=2 SV=1	PREDICTED: calmodulin-like protein 11 [Cucumis sativus]
Csa4G286930	28.8147	31.9692	26.3463	20.8942	28.6808	22.9747	13.7006	16.1989	13.8199	-0.255137	normal	-1.04721	down	-0.783984	down	[L]	Replication, recombination and repair	Biological Process: mitotic cell cycle (GO:0000278);; Biological Process: regionalization (GO:0003002);; Molecular Function: DNA binding (GO:0003677);; Molecular Function: DNA topoisomerase type II (ATP-hydrolyzing) activity (GO:0003918);; Molecular Function: ATP binding (GO:0005524);; Cellular Component: nucleus (GO:0005634);; Cellular Component: chromosome (GO:0005694);; Biological Process: DNA…	--	--	--	--	Topoisomerase VI B subunit, transducer;; Histidine kinase-, DNA gyrase B-, and HSP90-like ATPase;; Histidine kinase-, DNA gyrase B-, and HSP90-like ATPase	DNA topoisomerase 6 subunit B OS=Arabidopsis thaliana OX=3702 GN=TOP6B PE=1 SV=1	PREDICTED: DNA topoisomerase 6 subunit B [Cucumis sativus]
Csa4G641730	87.0687	93.5727	83.5691	80.29	79.6086	85.6452	76.4929	2.59901	5.64751	-0.0912506	normal	-1.69717	down	-1.60018	down	--	--	Molecular Function: protein binding (GO:0005515);; Cellular Component: nuclear outer membrane (GO:0005640);; Cellular Component: cytosol (GO:0005829);; Cellular Component: plasma membrane (GO:0005886);; Biological Process: nucleocytoplasmic transport (GO:0006913);; Biological Process: mitotic cell cycle (GO:0007067);; Cellular Component: membrane (GO:0016020);; Cellular Component: intracellular m…	--	--	--	--	WPP domain	MFP1 attachment factor 1 OS=Solanum lycopersicum OX=4081 GN=MAF1 PE=1 SV=1	PREDICTED: MFP1 attachment factor 1-like [Cucumis sativus]
Csa4G646330	24.5536	67.2064	38.803	6.27589	55.6702	34.6829	4.71795	6.79059	6.18964	-0.420775	normal	-2.88767	down	-2.45697	down	[K]	Transcription	Cellular Component: cytoplasm (GO:0005737);;	K15264|0|csv:101212715|K15264 putative methyltransferase [EC:2.1.1.-] | (RefSeq) probable 28S rRNA (cytosine-C(5))-methyltransferase	--	[D]	Cell cycle control, cell division, chromosome partitioning	16S rRNA methyltransferase RsmB/F;; Methyltransferase domain;; ubiE/COQ5 methyltransferase family	--	hypothetical protein Csa_4G646330 [Cucumis sativus]
Csa5G156190	47.3449	35.5822	45.2486	39.1015	38.3057	45.3505	27.368	27.6373	28.5648	-0.052484	normal	-0.678546	down	-0.6182	down	[R]	General function prediction only	Cellular Component: nucleus (GO:0005634);; Cellular Component: cytoplasm (GO:0005737);; Biological Process: trichome branching (GO:0010091);; Biological Process: cell growth (GO:0016049);; Biological Process: positive regulation of DNA endoreduplication (GO:0032877);;	K03364|0|csv:101220762|K03364 cell division cycle 20-like protein 1, cofactor of APC complex | (RefSeq) protein FIZZY-RELATED 2	Ubiquitin mediated proteolysis (ko04120)	[DO]	Cell cycle control, cell division, chromosome partitioning;; Posttranslational modification, protein turnover, chaperones	WD domain, G-beta repeat;; Anaphase-promoting complex subunit 4 WD40 domain;; Eukaryotic translation initiation factor eIF2A	Protein FIZZY-RELATED 2 OS=Arabidopsis thaliana OX=3702 GN=FZR2 PE=1 SV=1	PREDICTED: protein FIZZY-RELATED 2 [Cucumis sativus]
Csa6G106800	24.7168	21.9108	21.8182	22.3298	25.4759	23.1481	11.7984	12.2547	20.5328	0.0639793	normal	-0.681536	down	-0.736447	down	--	--	Molecular Function: calcium ion binding (GO:0005509);; Molecular Function: protein binding (GO:0005515);; Cellular Component: nucleus (GO:0005634);; Biological Process: trichome branching (GO:0010091);; Biological Process: hydrogen peroxide catabolic process (GO:0042744);;	K16465|6.21257e-85|csv:101208703|K16465 centrin-1 | (RefSeq) calcium-binding protein KIC	--	[ZD]	Cytoskeleton;; Cell cycle control, cell division, chromosome partitioning	EF-hand domain pair	Calcium-binding protein KIC OS=Arabidopsis thaliana OX=3702 GN=KIC PE=1 SV=2	PREDICTED: calcium-binding protein KIC [Cucumis sativus]
Csa7G043570	43.1501	39.5649	48.4937	33.4813	42.8203	45.8999	25.0502	27.1884	29.9144	-0.0895721	normal	-0.733002	down	-0.63485	down	[DPM]	Cell cycle control, cell division, chromosome partitioning;; Inorganic ion transport and metabolism;; Cell wall/membrane/envelope biogenesis	Molecular Function: copper ion binding (GO:0005507);; Molecular Function: L-ascorbate oxidase activity (GO:0008447);; Cellular Component: plant-type cell wall (GO:0009505);; Cellular Component: membrane (GO:0016020);; Biological Process: oxidation-reduction process (GO:0055114);;	--	--	[Q]	Secondary metabolites biosynthesis, transport and catabolism	Multicopper oxidase;; Multicopper oxidase;; Multicopper oxidase	L-ascorbate oxidase homolog OS=Brassica napus OX=3708 GN=Bp10 PE=2 SV=1	hypothetical protein Csa_7G043570 [Cucumis sativus]

## Sheet: DEG-IVs
DEG-IVs of wild type related to meristem and cell cycle
	FPKM									log2FC	Regulated Direction	log2FC	Regulated Direction	log2FC	Regulated Direction	Database annotation
Gene_ID	StageII-1	StageII-2	StageII-3	StageIII-1	StageIII-2	StageIII-3	StageIV-1	StageIV-2	StageIV-3	StageII vs StageIII	StageII vs StageIII	StageII vs StageIV	StageII vs StageIV	StageIII vs StageIV	StageIII vs StageIV	COG_class	COG_class_annotation	GO_annotation	KEGG_annotation	KEGG_pathway_annotation	KOG_class	KOG_class_annotation	Pfam_annotation	Swiss_Prot_annotation	NR_annotation
Csa1G062350	6.57623	13.5303	10.2641	11.1459	12.7183	13.2592	22.1979	22.6622	23.4783	0.313428	normal	1.12132	up	0.816783	up	[DPM]	Cell cycle control, cell division, chromosome partitioning;; Inorganic ion transport and metabolism;; Cell wall/membrane/envelope biogenesis	Biological Process: polysaccharide biosynthetic process (GO:0000271);; Molecular Function: copper ion binding (GO:0005507);; Cellular Component: extracellular region (GO:0005576);; Molecular Function: L-ascorbate oxidase activity (GO:0008447);; Cellular Component: plant-type cell wall (GO:0009505);; Cellular Component: plasmodesma (GO:0009506);; Biological Process: multidimensional cell growth (G…	--	--	[Q]	Secondary metabolites biosynthesis, transport and catabolism	Multicopper oxidase;; Multicopper oxidase;; Multicopper oxidase	Monocopper oxidase-like protein SKU5 OS=Arabidopsis thaliana OX=3702 GN=SKU5 PE=1 SV=1	hypothetical protein Csa_1G062350 [Cucumis sativus]
Csa1G118890	1.11427	2.33087	4.02811	3.81505	3.66688	2.45955	11.4074	10.5535	10.6919	0.409095	normal	2.05003	up	1.65264	up	--	--	Biological Process: pattern specification process (GO:0007389);; Biological Process: anatomical structure morphogenesis (GO:0009653);; Biological Process: shoot system development (GO:0048367);; Biological Process: meristem development (GO:0048507);; Biological Process: regulation of cellular process (GO:0050794);;	--	--	[K]	Transcription	Associated with HOX;; Homeobox KN domain;; Homeobox domain	BEL1-like homeodomain protein 8 OS=Arabidopsis thaliana OX=3702 GN=BLH8 PE=1 SV=1	PREDICTED: uncharacterized protein LOC101214235 isoform X1 [Cucumis sativus]
Csa1G186610	10.0525	16.8652	11.2211	26.6281	27.2707	11.0111	29.5841	48.4908	54.1	0.787983	up	1.72866	up	0.950853	up	[G]	Carbohydrate transport and metabolism	Molecular Function: magnesium ion binding (GO:0000287);; Cellular Component: P-body (GO:0000932);; Molecular Function: mRNA binding (GO:0003729);; Cellular Component: nucleus (GO:0005634);; Cellular Component: vacuole (GO:0005773);; Biological Process: fatty acid beta-oxidation (GO:0006635);; Biological Process: primary shoot apical meristem specification (GO:0010072);; Molecular Function: malate…	K14445|0|csv:101219398|K14445 solute carrier family 13 (sodium-dependent dicarboxylate transporter), member 2/3/5 | (RefSeq) tonoplast dicarboxylate transporter	--	[P]	Inorganic ion transport and metabolism	Sodium:sulfate symporter transmembrane region;; Citrate transporter	Tonoplast dicarboxylate transporter OS=Arabidopsis thaliana OX=3702 GN=TDT PE=2 SV=2	PREDICTED: tonoplast dicarboxylate transporter [Cucumis sativus]
Csa1G532340	0.774618	1.57049	1.39615	1.51658	1.48158	1.3546	2.06896	1.59317	4.2851	0.209171	normal	1.02639	up	0.826595	up	[P]	Inorganic ion transport and metabolism	Molecular Function: inward rectifier potassium channel activity (GO:0005242);; Cellular Component: plasma membrane (GO:0005886);; Biological Process: iron ion transport (GO:0006826);; Biological Process: cell adhesion (GO:0007155);; Biological Process: response to water deprivation (GO:0009414);; Biological Process: response to salt stress (GO:0009651);; Biological Process: meristem initiation (G…	K03549|0|csv:101222845|K03549 KUP system potassium uptake protein | (RefSeq) potassium transporter 1	--	--	--	K+ potassium transporter	Potassium transporter 1 OS=Arabidopsis thaliana OX=3702 GN=POT1 PE=1 SV=2	hypothetical protein Csa_1G532340 [Cucumis sativus]
Csa1G598330	3.20094	4.73918	4.46559	4.19141	4.9539	4.57778	4.42928	5.52986	18.0724	0.182307	normal	1.10884	up	0.936653	up	[E]	Amino acid transport and metabolism	Molecular Function: nucleotide binding (GO:0000166);; Molecular Function: saccharopine dehydrogenase (NADP+, L-glutamate-forming) activity (GO:0004755);; Cellular Component: mitochondrion (GO:0005739);; Cellular Component: cytosol (GO:0005829);; Biological Process: response to sucrose (GO:0009744);; Biological Process: response to fructose (GO:0009750);; Biological Process: vegetative to reproduc…	K14157|0|csv:101214976|K14157 alpha-aminoadipic semialdehyde synthase [EC:1.5.1.8 1.5.1.9] | (RefSeq) alpha-aminoadipic semialdehyde synthase	Lysine degradation (ko00310)	[E]	Amino acid transport and metabolism	Saccharopine dehydrogenase C-terminal domain;; Alanine dehydrogenase/PNT, N-terminal domain;; LOR/SDH bifunctional enzyme conserved region;; Saccharopine dehydrogenase NADP binding domain	Alpha-aminoadipic semialdehyde synthase OS=Arabidopsis thaliana OX=3702 GN=LKR/SDH PE=1 SV=1	PREDICTED: alpha-aminoadipic semialdehyde synthase isoform X1 [Cucumis sativus]
Csa1G599510	29.4192	72.0223	57.7033	46.2125	47.5723	45.4674	88.5044	81.1117	88.7467	-0.164231	normal	0.653664	up	0.827143	up	--	--	Cellular Component: extracellular region (GO:0005576);; Biological Process: methylation-dependent chromatin silencing (GO:0006346);; Biological Process: response to sucrose (GO:0009744);; Biological Process: flavonoid biosynthetic process (GO:0009813);; Biological Process: determination of bilateral symmetry (GO:0009855);; Biological Process: animal organ morphogenesis (GO:0009887);; Biological P…	--	--	--	--	Neprosin;; Neprosin activation peptide	--	PREDICTED: uncharacterized protein LOC101217988 [Cucumis sativus]
Csa2G009290	1.58661	2.65237	2.43491	1.85192	2.3157	2.62917	4.07064	4.90381	4.92891	0.0460028	normal	1.00724	up	0.970355	up	[K]	Transcription	Molecular Function: protein serine/threonine kinase activity (GO:0004674);; Molecular Function: protein tyrosine kinase activity (GO:0004713);; Molecular Function: ATP binding (GO:0005524);; Cellular Component: plasma membrane (GO:0005886);; Biological Process: protein phosphorylation (GO:0006468);; Biological Process: transmembrane receptor protein tyrosine kinase signaling pathway (GO:0007169);…	--	--	--	--	Leucine rich repeat;; Leucine Rich repeats (2 copies);; Protein kinase domain;; Protein tyrosine kinase;; Leucine Rich Repeat;; Leucine rich repeat N-terminal domain	Leucine-rich repeat receptor-like protein kinase TDR OS=Arabidopsis thaliana OX=3702 GN=TDR PE=1 SV=1	PREDICTED: leucine-rich repeat receptor-like protein kinase TDR [Cucumis sativus]
Csa2G100550	5.59565	11.9324	15.7167	12.4037	13.1511	11.7424	24.6327	24.4267	31.1039	0.192921	normal	1.21934	up	1.03743	up	--	--	Molecular Function: DNA binding (GO:0003677);; Molecular Function: chromatin binding (GO:0003682);; Molecular Function: transcription factor activity, sequence-specific DNA binding (GO:0003700);; Cellular Component: nucleus (GO:0005634);; Biological Process: regulation of transcription, DNA-templated (GO:0006355);; Biological Process: organ boundary specification between lateral organs and the me…	K09422|6.63604e-164|csv:101221134|K09422 myb proto-oncogene protein, plant | (RefSeq) transcription factor MYB44	--	[K]	Transcription	Myb-like DNA-binding domain;; Myb-like DNA-binding domain	Transcription factor MYB105 OS=Arabidopsis thaliana OX=3702 GN=MYB105 PE=1 SV=1	PREDICTED: transcription factor MYB44 [Cucumis sativus]
Csa2G223670	4.74542	7.91655	6.18039	7.41815	6.77369	6.40768	11.1596	10.4532	10.9031	0.151168	normal	0.735655	up	0.592961	up	--	--	Biological Process: reproduction (GO:0000003);; Biological Process: microtubule cytoskeleton organization (GO:0000226);; Biological Process: telomere maintenance (GO:0000723);; Cellular Component: nucleus (GO:0005634);; Biological Process: DNA metabolic process (GO:0006259);; Biological Process: chromatin silencing (GO:0006342);; Biological Process: anatomical structure morphogenesis (GO:0009653)…	--	--	[P]	Inorganic ion transport and metabolism	Tesmin/TSO1-like CXC domain, cysteine-rich domain	CRC domain-containing protein TSO1 OS=Arabidopsis thaliana OX=3702 GN=TSO1 PE=1 SV=1	PREDICTED: CRC domain-containing protein TSO1 [Cucumis sativus]
Csa2G249880	0.096833	0.085902	0.083695	0.26963	0.173296	0.111991	0.431637	0.377143	0.421283	--	--	2.10089	up	1.00832	up	[G]	Carbohydrate transport and metabolism	Molecular Function: beta-galactosidase activity (GO:0004565);; Biological Process: carbohydrate metabolic process (GO:0005975);; Biological Process: acetyl-CoA metabolic process (GO:0006084);; Biological Process: polyamine catabolic process (GO:0006598);; Biological Process: plant-type cell wall organization (GO:0009664);; Biological Process: phenylpropanoid metabolic process (GO:0009698);; Biolo…	--	--	[G]	Carbohydrate transport and metabolism	Glycosyl hydrolases family 35;; Galactose binding lectin domain;; Beta-galactosidase;; Beta-galactosidase jelly roll domain	Beta-galactosidase 3 OS=Arabidopsis thaliana OX=3702 GN=BGAL3 PE=2 SV=1	PREDICTED: beta-galactosidase 5 [Cucumis sativus]
Csa2G264590	3.27089	4.88654	5.49634	6.76948	8.51297	8.14715	12.3155	13.0805	16.0863	0.801818	up	1.54909	up	0.7571	up	--	--	Biological Process: amino acid transmembrane transport (GO:0003333);; Cellular Component: plasma membrane (GO:0005886);; Biological Process: response to nematode (GO:0009624);; Biological Process: auxin-activated signaling pathway (GO:0009734);; Biological Process: regulation of meristem growth (GO:0010075);; Biological Process: cotyledon vascular tissue pattern formation (GO:0010588);; Molecular…	K13946|0|csv:101205599|K13946 auxin influx carrier (AUX1 LAX family) | (RefSeq) auxin transporter-like protein 2	Plant hormone signal transduction (ko04075)	[E]	Amino acid transport and metabolism	Transmembrane amino acid transporter protein	Auxin transporter-like protein 5 OS=Medicago truncatula OX=3880 GN=LAX5 PE=2 SV=1	PREDICTED: auxin transporter-like protein 2 [Cucumis sativus]
Csa2G348930	0.983926	0.39222	2.56697	0.59274	1.6771	0.430325	4.11861	3.11689	4.0726	-0.96744	normal	1.43891	up	2.42167	up	--	--	Molecular Function: transcription factor activity, sequence-specific DNA binding (GO:0003700);; Cellular Component: nucleus (GO:0005634);; Biological Process: regulation of transcription, DNA-templated (GO:0006355);; Biological Process: fatty acid catabolic process (GO:0009062);; Biological Process: determination of bilateral symmetry (GO:0009855);; Biological Process: meristem initiation (GO:001…	--	--	[K]	Transcription	Homeobox KN domain;; ELK domain;; Homeobox domain	Homeobox protein knotted-1-like 6 OS=Arabidopsis thaliana OX=3702 GN=KNAT6 PE=1 SV=1	hypothetical protein Csa_2G348930 [Cucumis sativus]
Csa3G033810	18.2245	26.4597	25.668	42.0393	36.5929	38.9352	88.2235	89.3566	103.074	0.742844	up	1.90202	up	1.16811	up	--	--	Biological Process: regionalization (GO:0003002);; Biological Process: organelle organization (GO:0006996);; Biological Process: biosynthetic process (GO:0009058);; Biological Process: post-embryonic animal morphogenesis (GO:0009886);; Biological Process: animal organ morphogenesis (GO:0009887);; Biological Process: cell fate commitment (GO:0045165);; Biological Process: seed development (GO:0048…	--	--	--	--	YABBY protein;; HMG-box domain	Protein YABBY 4 OS=Oryza sativa subsp. japonica OX=39947 GN=YAB4 PE=2 SV=1	PREDICTED: protein YABBY 4 isoform X2 [Cucumis sativus]
Csa3G101810	2.33628	1.9374	1.84446	2.92344	4.57967	3.11375	3.59878	3.88475	24.0222	0.804909	up	2.28727	up	1.49453	up	--	--	Molecular Function: DNA binding (GO:0003677);; Cellular Component: nucleus (GO:0005634);; Biological Process: regulation of transcription, DNA-templated (GO:0006355);; Biological Process: response to water deprivation (GO:0009414);; Biological Process: response to abscisic acid (GO:0009737);; Biological Process: response to oxygen-containing compound (GO:1901700);;	--	--	--	--	No apical meristem (NAM) protein	NAC domain-containing protein 72 OS=Arabidopsis thaliana OX=3702 GN=NAC072 PE=2 SV=1	PREDICTED: NAC domain-containing protein 72-like [Cucumis sativus]
Csa3G113370	8.66931	9.06299	10.1873	10.4952	11.2814	11.2879	19.065	21.7977	20.8468	0.24685	normal	1.07486	up	0.836596	up	--	--	Molecular Function: DNA binding (GO:0003677);; Biological Process: regulation of transcription, DNA-templated (GO:0006355);;	--	--	--	--	No apical meristem (NAM) protein	NAC domain-containing protein 35 OS=Arabidopsis thaliana OX=3702 GN=NAC035 PE=1 SV=2	PREDICTED: NAC domain-containing protein 55 [Cucumis sativus]
Csa3G126190	2.75014	4.96912	4.52919	4.13277	4.82942	2.6323	10.9163	10.3969	9.66592	-0.0505299	normal	1.28601	up	1.34707	up	[K]	Transcription	Molecular Function: protein kinase activity (GO:0004672);; Molecular Function: protein serine/threonine kinase activity (GO:0004674);; Molecular Function: ATP binding (GO:0005524);; Cellular Component: plasma membrane (GO:0005886);; Biological Process: protein phosphorylation (GO:0006468);; Biological Process: transmembrane receptor protein tyrosine kinase signaling pathway (GO:0007169);; Biologi…	--	--	--	--	Protein tyrosine kinase;; Protein kinase domain;; Leucine rich repeat;; Leucine Rich repeats (2 copies);; Leucine rich repeat N-terminal domain;; Leucine Rich Repeat	Leucine-rich repeat receptor protein kinase EMS1 OS=Arabidopsis thaliana OX=3702 GN=EMS1 PE=1 SV=1	PREDICTED: probable LRR receptor-like serine/threonine-protein kinase At1g34110 [Cucumis sativus]
Csa3G234520	1.99691	4.1917	3.84667	5.24941	5.95899	5.3575	8.6356	9.67413	8.82929	0.74355	up	1.38319	up	0.648761	up	--	--	Molecular Function: transcription factor activity, sequence-specific DNA binding (GO:0003700);;	--	--	--	--	No apical meristem (NAM) protein	Protein CUP-SHAPED COTYLEDON 2 OS=Arabidopsis thaliana OX=3702 GN=NAC098 PE=1 SV=1	PREDICTED: protein CUP-SHAPED COTYLEDON 2-like [Cucumis sativus]
Csa3G627720	3.49512	4.57442	4.79175	4.00499	3.77083	3.51116	8.55693	7.75022	7.57783	-0.182791	normal	0.8407	up	1.03226	up	--	--	Molecular Function: signal transducer activity (GO:0004871);; Cellular Component: plasma membrane (GO:0005886);; Biological Process: signal transduction (GO:0007165);; Biological Process: response to light stimulus (GO:0009416);; Biological Process: determination of bilateral symmetry (GO:0009855);; Biological Process: polarity specification of adaxial/abaxial axis (GO:0009944);; Biological Proce…	--	--	--	--	NPH3 family;; BTB/POZ domain	BTB/POZ domain-containing protein At5g48800 OS=Arabidopsis thaliana OX=3702 GN=At5g48800 PE=2 SV=1	PREDICTED: BTB/POZ domain-containing protein At5g48800 [Cucumis sativus]
Csa3G732620	11.6849	12.7568	11.8054	11.9692	12.4606	11.6248	19.9066	20.4216	19.3533	0.00790152	normal	0.662486	up	0.662666	up	[G]	Carbohydrate transport and metabolism	Molecular Function: DNA binding (GO:0003677);; Cellular Component: nucleus (GO:0005634);; Biological Process: rRNA processing (GO:0006364);; Biological Process: tRNA metabolic process (GO:0006399);; Molecular Function: fructokinase activity (GO:0008865);; Biological Process: chloroplast organization (GO:0009658);; Biological Process: embryo development ending in seed dormancy (GO:0009793);; Biolo…	--	--	[G]	Carbohydrate transport and metabolism	pfkB family carbohydrate kinase	Fructokinase-like 1, chloroplastic OS=Arabidopsis thaliana OX=3702 GN=FLN1 PE=1 SV=1	hypothetical protein Csa_3G732620 [Cucumis sativus]
Csa3G732630	6.90367	10.1383	3.58528	25.1335	20.2965	18.0487	47.8637	28.3223	38.117	1.63718	up	2.41192	up	0.781075	up	[L]	Replication, recombination and repair	Cellular Component: nucleus (GO:0005634);; Cellular Component: vacuole (GO:0005773);; Cellular Component: Golgi apparatus (GO:0005794);; Cellular Component: cytosol (GO:0005829);; Cellular Component: plasma membrane (GO:0005886);; Biological Process: rRNA processing (GO:0006364);; Biological Process: tRNA metabolic process (GO:0006399);; Biological Process: chloroplast organization (GO:0009658);;…	--	--	--	--	SOUL heme-binding protein	Heme-binding-like protein At3g10130, chloroplastic OS=Arabidopsis thaliana OX=3702 GN=At3g10130 PE=1 SV=1	PREDICTED: heme-binding-like protein At3g10130, chloroplastic [Cucumis melo]
Csa3G750930	8.13737	11.1242	9.54508	10.5113	10.9956	11.8841	19.4679	21.0328	20.572	0.2297	normal	1.02904	up	0.807693	up	--	--	Biological Process: regionalization (GO:0003002);; Cellular Component: nucleus (GO:0005634);; Biological Process: transcription, DNA-templated (GO:0006351);; Biological Process: pattern specification process (GO:0007389);; Biological Process: post-embryonic animal morphogenesis (GO:0009886);; Biological Process: animal organ morphogenesis (GO:0009887);; Biological Process: regulation of flower de…	--	--	[K]	Transcription	Myb/SANT-like DNA-binding domain	Trihelix transcription factor PTL OS=Arabidopsis thaliana OX=3702 GN=PTL PE=2 SV=1	PREDICTED: trihelix transcription factor PTL [Cucumis sativus]
Csa3G822220	1.69892	6.00666	5.90824	5.35058	6.2324	4.73314	13.4685	15.7988	13.881	0.292669	normal	1.62013	up	1.33839	up	[T]	Signal transduction mechanisms	Cellular Component: nucleus (GO:0005634);; Cellular Component: cytoplasm (GO:0005737);; Biological Process: induced systemic resistance, jasmonic acid mediated signaling pathway (GO:0009864);; Biological Process: polarity specification of adaxial/abaxial axis (GO:0009944);; Biological Process: proximal/distal pattern formation (GO:0009954);; Biological Process: floral organ abscission (GO:0010227…	K14508|0|csv:101202895|K14508 regulatory protein NPR1 | (RefSeq) regulatory protein NPR5-like	Plant hormone signal transduction (ko04075)	[R]	General function prediction only	BTB/POZ domain;; Domain of unknown function (DUF3420);; Ankyrin repeats (3 copies);; Ankyrin repeat;; Ankyrin repeat;; Ankyrin repeats (many copies);; Ankyrin repeats (many copies)	Regulatory protein NPR5 OS=Arabidopsis thaliana OX=3702 GN=NPR5 PE=1 SV=1	PREDICTED: regulatory protein NPR5-like [Cucumis sativus]
Csa3G852470	0.350263	1.05572	1.12721	0.12907	0.767347	0.188728	0.448693	0.971734	7.38319	-1.18861	normal	1.72627	up	2.92329	up	--	--	Molecular Function: DNA binding (GO:0003677);; Biological Process: regulation of transcription, DNA-templated (GO:0006355);; Biological Process: response to oxygen-containing compound (GO:1901700);;	--	--	--	--	No apical meristem (NAM) protein	NAC domain-containing protein 72 OS=Arabidopsis thaliana OX=3702 GN=NAC072 PE=2 SV=1	PREDICTED: NAC domain-containing protein 72-like isoform X2 [Cucumis sativus]
Csa4G103350	4.65876	8.57198	6.58297	5.35446	5.82298	5.69362	12.1798	10.2104	11.3503	-0.180825	normal	0.745223	up	0.934939	up	[C]	Energy production and conversion	Biological Process: polysaccharide biosynthetic process (GO:0000271);; Biological Process: polysaccharide catabolic process (GO:0000272);; Molecular Function: calmodulin binding (GO:0005516);; Cellular Component: vacuole (GO:0005773);; Cellular Component: vacuolar membrane (GO:0005774);; Cellular Component: plasma membrane (GO:0005886);; Biological Process: starch metabolic process (GO:0005982);;…	K09828|0|csv:101217570|K09828 Delta24-sterol reductase [EC:1.3.1.72 1.3.1.-] | (RefSeq) delta(24)-sterol reductase-like	Steroid biosynthesis (ko00100)	[R]	General function prediction only	FAD binding domain	Delta(24)-sterol reductase OS=Pisum sativum OX=3888 GN=DIM PE=1 SV=1	PREDICTED: delta(24)-sterol reductase-like [Cucumis sativus]
Csa5G160210	32.3091	108.334	84.7187	76.5209	87.7112	63.4309	182.748	203.59	216.852	0.0478607	normal	1.37874	up	1.3411	up	--	--	Molecular Function: transcription factor activity, sequence-specific DNA binding (GO:0003700);; Biological Process: chromatin assembly or disassembly (GO:0006333);; Biological Process: regulation of transcription, DNA-templated (GO:0006355);; Biological Process: response to abscisic acid (GO:0009737);; Biological Process: embryo development ending in seed dormancy (GO:0009793);; Biological Proces…	--	--	--	--	YABBY protein	Axial regulator YABBY 1 OS=Arabidopsis thaliana OX=3702 GN=YAB1 PE=1 SV=1	PREDICTED: axial regulator YABBY 5-like [Cucumis sativus]
Csa5G284520	8.9588	12.7934	10.805	16.6774	15.8825	12.6289	20.4589	29.266	23.3958	0.493598	normal	1.11522	up	0.630151	up	--	--	Biological Process: tropism (GO:0009606);; Biological Process: longitudinal axis specification (GO:0009942);; Cellular Component: cell surface (GO:0009986);; Biological Process: regulation of root meristem growth (GO:0010082);; Biological Process: auxin efflux (GO:0010315);; Molecular Function: auxin efflux transmembrane transporter activity (GO:0010329);; Cellular Component: vesicle membrane (GO…	K13947|0|cmo:103495108|K13947 auxin efflux carrier family | (RefSeq) auxin efflux carrier component 7-like	--	--	--	Membrane transport protein	Auxin efflux carrier component 7 OS=Arabidopsis thaliana OX=3702 GN=PIN7 PE=1 SV=2	hypothetical protein Csa_5G284520 [Cucumis sativus]
Csa5G606440	2.09183	4.36389	3.72982	3.16318	1.71978	1.87575	5.76377	5.02415	5.21117	-0.558927	normal	0.600192	up	1.16794	up	--	--	Molecular Function: translation initiation factor activity (GO:0003743);; Cellular Component: cytoplasm (GO:0005737);; Biological Process: translational initiation (GO:0006413);; Biological Process: vegetative phase change (GO:0010050);; Biological Process: production of ta-siRNAs involved in RNA interference (GO:0010267);; Biological Process: maintenance of shoot apical meristem identity (GO:001…	K11593|0|csv:101215335|K11593 eukaryotic translation initiation factor 2C | (RefSeq) protein argonaute 7	--	[J]	Translation, ribosomal structure and biogenesis	Piwi domain;; N-terminal domain of argonaute;; PAZ domain;; Argonaute linker 1 domain;; Argonaute linker 2 domain	Protein argonaute 7 OS=Arabidopsis thaliana OX=3702 GN=AGO7 PE=2 SV=1	PREDICTED: protein argonaute 7 [Cucumis sativus]
Csa5G606780	4.63671	3.66916	35.5562	9.85914	19.1644	3.08326	45.4387	30.8169	29.7561	-0.402161	normal	1.23254	up	1.6517	up	--	--	Molecular Function: transcription factor activity, sequence-specific DNA binding (GO:0003700);; Biological Process: chromatin assembly or disassembly (GO:0006333);; Biological Process: regulation of transcription, DNA-templated (GO:0006355);; Biological Process: plant-type cell wall modification (GO:0009827);; Biological Process: pollen tube growth (GO:0009860);; Biological Process: regulation of…	--	--	--	--	YABBY protein;; HMG-box domain	Protein CRABS CLAW OS=Arabidopsis thaliana OX=3702 GN=CRC PE=1 SV=2	PREDICTED: protein CRABS CLAW [Cucumis melo]
Csa5G630820	6.93557	4.59078	7.79029	9.54506	7.31332	11.1579	16.1127	14.9286	16.3074	0.553984	normal	1.27429	up	0.728241	up	--	--	Biological Process: regulation of transcription, DNA-templated (GO:0006355);; Biological Process: gravitropism (GO:0009630);; Biological Process: response to blue light (GO:0009637);; Biological Process: response to salt stress (GO:0009651);; Biological Process: leaf morphogenesis (GO:0009965);; Biological Process: response to nitrate (GO:0010167);; Biological Process: vegetative to reproductive …	K09338|2.57376e-138|csv:101210106|K09338 homeobox-leucine zipper protein | (RefSeq) homeobox-leucine zipper protein HAT5-like	--	[K]	Transcription	Homeobox associated leucine zipper;; Homeobox domain;; Homeobox KN domain	Homeobox-leucine zipper protein HAT5 OS=Arabidopsis thaliana OX=3702 GN=HAT5 PE=1 SV=1	hypothetical protein Csa_5G630820 [Cucumis sativus]
Csa6G091860	3.53058	6.83009	7.09123	4.93307	6.0933	6.14144	8.77939	12.4441	9.24848	-0.000262037	normal	0.75663	up	0.766127	up	[T]	Signal transduction mechanisms	Molecular Function: protein kinase activity (GO:0004672);; Molecular Function: protein binding (GO:0005515);; Molecular Function: ATP binding (GO:0005524);; Cellular Component: plasma membrane (GO:0005886);; Biological Process: mRNA export from nucleus (GO:0006406);; Biological Process: protein phosphorylation (GO:0006468);; Biological Process: organelle organization (GO:0006996);; Biological Pro…	--	--	[T]	Signal transduction mechanisms	Protein kinase domain;; Protein tyrosine kinase	Inactive leucine-rich repeat receptor-like protein kinase CORYNE OS=Arabidopsis thaliana OX=3702 GN=CRN PE=1 SV=1	PREDICTED: inactive leucine-rich repeat receptor-like protein kinase CORYNE [Cucumis sativus]
Csa6G092010	12.406	14.6609	13.1185	19.5277	16.6743	17.2987	27.187	28.1563	39.9966	0.429535	normal	1.18733	up	0.766391	up	--	--	Molecular Function: DNA binding (GO:0003677);; Molecular Function: transcription factor activity, sequence-specific DNA binding (GO:0003700);; Molecular Function: protein binding (GO:0005515);; Cellular Component: nucleus (GO:0005634);; Biological Process: protein targeting to membrane (GO:0006612);; Biological Process: response to salt stress (GO:0009651);; Biological Process: response to abscis…	--	--	--	--	No apical meristem (NAM) protein	NAC domain-containing protein 83 OS=Arabidopsis thaliana OX=3702 GN=NAC083 PE=1 SV=1	PREDICTED: NAC domain-containing protein 18 [Cucumis sativus]
Csa6G425760	1.06881	1.14999	1.27703	1.41774	1.59753	1.46269	2.66471	2.95443	2.78471	0.374567	normal	1.19114	up	0.825096	up	--	--	Cellular Component: plasma membrane (GO:0005886);; Biological Process: photomorphogenesis (GO:0009640);; Biological Process: response to salt stress (GO:0009651);; Biological Process: embryo development ending in seed dormancy (GO:0009793);; Biological Process: seed germination (GO:0009845);; Biological Process: regulation of flower development (GO:0009909);; Biological Process: meristem structur…	--	--	--	--	No apical meristem (NAM) protein	NAC domain-containing protein 40 OS=Arabidopsis thaliana OX=3702 GN=NTL8 PE=1 SV=1	PREDICTED: uncharacterized protein LOC101203389 [Cucumis sativus]
Csa6G497070	1.43096	3.38139	2.5538	2.04305	2.47462	2.20306	3.83323	4.51861	4.5024	-0.108968	normal	0.753476	up	0.871813	up	[K]	Transcription	Biological Process: MAPK cascade (GO:0000165);; Molecular Function: nucleotide binding (GO:0000166);; Biological Process: polysaccharide biosynthetic process (GO:0000271);; Molecular Function: protein serine/threonine kinase activity (GO:0004674);; Molecular Function: protein binding (GO:0005515);; Molecular Function: ATP binding (GO:0005524);; Cellular Component: nucleus (GO:0005634);; Cellular …	--	--	--	--	Protein tyrosine kinase;; Protein kinase domain;; Leucine rich repeat;; Leucine Rich repeats (2 copies);; Leucine rich repeat N-terminal domain;; Leucine Rich Repeat	Leucine-rich repeat receptor-like serine/threonine-protein kinase BAM1 OS=Arabidopsis thaliana OX=3702 GN=BAM1 PE=1 SV=1	PREDICTED: leucine-rich repeat receptor-like serine/threonine-protein kinase BAM1 [Cucumis sativus]
Csa6G497080	19.3955	37.1721	34.7068	26.9548	29.0384	29.006	51.2573	56.5357	48.9227	-0.0779559	normal	0.732869	up	0.819834	up	[K]	Transcription	Biological Process: activation of MAPKK activity (GO:0000186);; Biological Process: polysaccharide biosynthetic process (GO:0000271);; Molecular Function: MAP kinase kinase kinase activity (GO:0004709);; Molecular Function: ATP binding (GO:0005524);; Cellular Component: nucleus (GO:0005634);; Cellular Component: cytosol (GO:0005829);; Cellular Component: plasma membrane (GO:0005886);; Biological …	--	--	--	--	Protein tyrosine kinase;; Protein kinase domain;; Leucine Rich repeats (2 copies);; Leucine rich repeat;; Leucine rich repeat N-terminal domain;; Leucine Rich Repeat	Leucine-rich repeat receptor-like serine/threonine-protein kinase BAM1 OS=Arabidopsis thaliana OX=3702 GN=BAM1 PE=1 SV=1	PREDICTED: leucine-rich repeat receptor-like serine/threonine-protein kinase BAM1 [Cucumis sativus]
Csa7G044980	54.1902	61.1468	81.1215	71.0387	72.3741	105.709	142.06	113.109	157.517	0.358948	normal	1.01409	up	0.664041	up	[G]	Carbohydrate transport and metabolism	Molecular Function: hydrolase activity, hydrolyzing O-glycosyl compounds (GO:0004553);; Cellular Component: cell wall (GO:0005618);; Biological Process: cellular glucan metabolic process (GO:0006073);; Biological Process: regulation of meristem growth (GO:0010075);; Molecular Function: xyloglucan:xyloglucosyl transferase activity (GO:0016762);; Cellular Component: apoplast (GO:0048046);;	K08235|0|csv:101217992|K08235 xyloglucan:xyloglucosyl transferase [EC:2.4.1.207] | (RefSeq) xth17; xyloglucan endotransglucosylase/hydrolase protein 9	--	--	--	Glycosyl hydrolases family 16;; Xyloglucan endo-transglycosylase (XET) C-terminus	Xyloglucan endotransglucosylase/hydrolase protein 9 OS=Arabidopsis thaliana OX=3702 GN=XTH9 PE=2 SV=2	PREDICTED: xyloglucan endotransglucosylase/hydrolase protein 9 [Cucumis sativus]
Csa7G429560	2.19265	1.28589	2.12054	3.28436	3.10573	2.1265	8.04574	4.94424	9.2527	0.619981	normal	1.91681	up	1.30662	up	--	--	Cellular Component: 1,3-beta-D-glucan synthase complex (GO:0000148);; Molecular Function: 1,3-beta-D-glucan synthase activity (GO:0003843);; Biological Process: (1->3)-beta-D-glucan biosynthetic process (GO:0006075);; Biological Process: cellular protein modification process (GO:0006464);; Biological Process: membrane fusion (GO:0006944);; Biological Process: organelle organization (GO:0006996);;…	--	--	[M]	Cell wall/membrane/envelope biogenesis	Vta1 like	Callose synthase 2 OS=Arabidopsis thaliana OX=3702 GN=CALS2 PE=2 SV=3	PREDICTED: callose synthase 2 isoform X2 [Cucumis sativus]
Csa1G045670	2.71166	7.66779	6.5804	5.0855	6.5023	8.3296	10.2721	7.71448	19.5403	0.258564	normal	1.09436	up	0.845852	up	[MDT]	Cell wall/membrane/envelope biogenesis;; Cell cycle control, cell division, chromosome partitioning;; Signal transduction mechanisms	Molecular Function: ATP binding (GO:0005524);; Cellular Component: mitochondrion (GO:0005739);; Cellular Component: endoplasmic reticulum (GO:0005783);; Biological Process: response to abscisic acid (GO:0009737);; Molecular Function: nucleoside-triphosphatase activity (GO:0017111);;	--	--	[O]	Posttranslational modification, protein turnover, chaperones	Domain associated at C-terminal with AAA;; ATPase family associated with various cellular activities (AAA);; Holliday junction DNA helicase ruvB N-terminus	AAA-ATPase ASD, mitochondrial OS=Arabidopsis thaliana OX=3702 GN=AATP1 PE=1 SV=1	PREDICTED: putative cell division cycle ATPase [Cucumis sativus]
Csa1G063570	3.58015	6.11687	5.88368	5.79074	5.32333	6.33183	8.98311	9.06185	9.03137	0.12524	normal	0.727294	up	0.610827	up	--	--	Biological Process: DNA replication (GO:0006260);; Biological Process: chromatin silencing (GO:0006342);; Biological Process: cell cycle (GO:0007049);; Biological Process: gene silencing (GO:0016458);; Biological Process: covalent chromatin modification (GO:0016569);; Biological Process: regulation of nucleobase-containing compound metabolic process (GO:0019219);; Biological Process: gene silenci…	K16743|0|csv:101209386|K16743 abnormal spindle-like microcephaly-associated protein | (RefSeq) abnormal spindle-like microcephaly-associated protein homolog	--	[Z]	Cytoskeleton	IQ calmodulin-binding motif;; Calponin homology (CH) domain;; Armadillo/beta-catenin-like repeat	--	PREDICTED: abnormal spindle-like microcephaly-associated protein homolog isoform X1 [Cucumis sativus]
Csa1G604040	478.534	687.454	600.461	695.536	658.974	602.91	1228.03	1248.77	1200.12	0.168748	normal	1.00571	up	0.845474	up	[DPM]	Cell cycle control, cell division, chromosome partitioning;; Inorganic ion transport and metabolism;; Cell wall/membrane/envelope biogenesis	Molecular Function: copper ion binding (GO:0005507);; Cellular Component: extracellular region (GO:0005576);; Molecular Function: L-ascorbate oxidase activity (GO:0008447);; Cellular Component: plant-type cell wall (GO:0009505);; Biological Process: oxidation-reduction process (GO:0055114);;	K00423|0|csv:101215231|K00423 L-ascorbate oxidase [EC:1.10.3.3] | (RefSeq) ASO, Ascorbase; L-ascorbate oxidase-like	Ascorbate and aldarate metabolism (ko00053)	[Q]	Secondary metabolites biosynthesis, transport and catabolism	Multicopper oxidase;; Multicopper oxidase;; Multicopper oxidase	L-ascorbate oxidase OS=Cucumis sativus OX=3659 PE=1 SV=1	PREDICTED: L-ascorbate oxidase [Cucumis sativus]
Csa1G648050	4.53719	11.899	9.77549	8.77858	8.02869	9.00302	14.3045	14.3425	14.3395	0.0171523	normal	0.65831	up	0.650125	up	--	--	Biological Process: cytokinesis (GO:0000910);; Cellular Component: cytoplasm (GO:0005737);; Biological Process: DNA replication (GO:0006260);; Biological Process: DNA replication initiation (GO:0006270);; Biological Process: regulation of DNA replication (GO:0006275);; Biological Process: chromatin silencing (GO:0006342);; Biological Process: methylation-dependent chromatin silencing (GO:0006346)…	--	--	--	--	HEAT repeat	TORTIFOLIA1-like protein 2 OS=Arabidopsis thaliana OX=3702 GN=TOR1L2 PE=4 SV=1	PREDICTED: microtubule-associated protein TORTIFOLIA1 isoform X2 [Cucumis sativus]
Csa2G349690	0.184217	1.05188	1.21539	0.887007	0.367109	0.887543	3.56924	2.12064	3.12695	-0.163633	normal	1.79429	up	1.96724	up	--	--	Molecular Function: organic cyclic compound binding (GO:0097159);; Molecular Function: heterocyclic compound binding (GO:1901363);;	--	--	[D]	Cell cycle control, cell division, chromosome partitioning	RNA recognition motif 2;; RNA recognition motif. (a.k.a. RRM, RBD, or RNP domain)	Protein terminal ear1 OS=Zea mays OX=4577 GN=TE1 PE=2 SV=1	PREDICTED: protein terminal ear1 [Cucumis sativus]
Csa3G702570	25.5198	46.0586	36.7121	36.3549	35.2667	39.6627	54.4145	58.5866	61.7057	0.0591526	normal	0.640969	up	0.590268	up	[R]	General function prediction only	Molecular Function: signal transducer activity (GO:0004871);; Molecular Function: protein binding (GO:0005515);; Cellular Component: heterotrimeric G-protein complex (GO:0005834);; Biological Process: signal transduction (GO:0007165);; Cellular Component: mitotic checkpoint complex (GO:0033597);; Biological Process: cell division (GO:0051301);;	K03363|0|csv:101208421|K03363 cell division cycle 20, cofactor of APC complex | (RefSeq) cell division cycle 20.2, cofactor of APC complex-like	Ubiquitin mediated proteolysis (ko04120)	[DO]	Cell cycle control, cell division, chromosome partitioning;; Posttranslational modification, protein turnover, chaperones	WD domain, G-beta repeat;; Anaphase-promoting complex subunit 4 WD40 domain;; Eukaryotic translation initiation factor eIF2A	Cell division cycle 20.1, cofactor of APC complex OS=Arabidopsis thaliana OX=3702 GN=CDC20-1 PE=1 SV=1	PREDICTED: cell division cycle 20.2, cofactor of APC complex-like [Cucumis sativus]
Csa4G001580	2.87058	2.96662	4.07319	2.93527	4.21481	4.45899	5.40828	6.03071	6.29055	0.196888	normal	0.772335	up	0.584966	up	[DZ]	Cell cycle control, cell division, chromosome partitioning;; Cytoskeleton	Cellular Component: vacuole (GO:0005773);; Cellular Component: plasma membrane (GO:0005886);; Molecular Function: ion binding (GO:0043167);;	--	--	--	--	Regulator of chromosome condensation (RCC1) repeat;; Regulator of chromosome condensation (RCC1) repeat;; Transcription factor regulating root and shoot growth via Pin3;; FYVE zinc finger;; Transcription factor BRX N-terminal domain	PH, RCC1 and FYVE domains-containing protein 1 OS=Arabidopsis thaliana OX=3702 GN=PRAF1 PE=1 SV=1	PREDICTED: uncharacterized protein LOC101216037 [Cucumis sativus]
Csa4G152290	18.8361	25.7041	23.7217	23.2737	23.2205	23.881	37.0393	39.1068	36.6571	0.0624923	normal	0.671245	up	0.617119	up	--	--	Biological Process: reproduction (GO:0000003);; Biological Process: mitotic cell cycle (GO:0000278);; Molecular Function: protein binding (GO:0005515);; Cellular Component: nucleus (GO:0005634);; Biological Process: trichome branching (GO:0010091);; Biological Process: response to UV-B (GO:0010224);; Biological Process: regulation of cell cycle process (GO:0010564);; Biological Process: DNA endor…	--	--	--	--	--	Protein POLYCHOME OS=Arabidopsis thaliana OX=3702 GN=PYM PE=1 SV=1	hypothetical protein Csa_4G152290 [Cucumis sativus]
Csa4G652820	3.95625	8.24596	7.36069	5.86906	7.07872	7.08984	11.9396	12.1353	12.8945	0.0592297	normal	0.867664	up	0.81811	up	--	--	Cellular Component: plasma membrane (GO:0005886);; Cellular Component: plasmodesma (GO:0009506);; Biological Process: heterochromatin assembly (GO:0031507);; Biological Process: positive regulation of cell cycle (GO:0045787);;	--	--	--	--	--	--	hypothetical protein Csa_4G652820 [Cucumis sativus]
Csa4G658580	14.0301	24.5229	23.5731	21.6332	22.0645	20.2903	32.3017	35.2499	33.9077	0.0781751	normal	0.659348	up	0.590295	up	--	--	Biological Process: regulation of cyclin-dependent protein serine/threonine kinase activity (GO:0000079);; Cellular Component: nucleus (GO:0005634);; Biological Process: DNA replication (GO:0006260);; Biological Process: DNA replication initiation (GO:0006270);; Biological Process: regulation of DNA replication (GO:0006275);; Biological Process: DNA methylation (GO:0006306);; Biological Process: …	K05868|0|csv:101223199|K05868 cyclin B | (RefSeq) G2/mitotic-specific cyclin-2-like	--	[D]	Cell cycle control, cell division, chromosome partitioning	Cyclin, N-terminal domain;; Cyclin, C-terminal domain	Cyclin-B2-4 OS=Arabidopsis thaliana OX=3702 GN=CYCB2-4 PE=2 SV=2	PREDICTED: G2/mitotic-specific cyclin-2-like [Cucumis sativus]
Csa5G092900	26.8729	28.3502	35.8845	43.8304	40.8448	47.3144	68.8621	67.1754	76.3172	0.551267	normal	1.164	up	0.621565	up	--	--	Biological Process: cytokinesis (GO:0000910);; Cellular Component: nucleus (GO:0005634);; Cellular Component: mitochondrion (GO:0005739);; Biological Process: microtubule nucleation (GO:0007020);; Biological Process: cell-cell signaling (GO:0007267);; Biological Process: pattern specification process (GO:0007389);; Molecular Function: microtubule binding (GO:0008017);; Cellular Component: phragmo…	K16732|0|csv:101208264|K16732 protein regulator of cytokinesis 1 | (RefSeq) 65-kDa microtubule-associated protein 6	--	[DZ]	Cell cycle control, cell division, chromosome partitioning;; Cytoskeleton	Microtubule associated protein (MAP65/ASE1 family)	65-kDa microtubule-associated protein 6 OS=Arabidopsis thaliana OX=3702 GN=MAP65-6 PE=1 SV=1	PREDICTED: 65-kDa microtubule-associated protein 6 [Cucumis sativus]
Csa6G491650	7.50478	14.2711	15.3036	12.4298	10.3655	10.4806	28.6094	26.2832	23.6287	0.124443	normal	0.842567	up	0.726793	up	--	--	Biological Process: DNA replication (GO:0006260);; Biological Process: organelle organization (GO:0006996);; Biological Process: response to hormone (GO:0009725);; Biological Process: post-embryonic development (GO:0009791);; Biological Process: tissue development (GO:0009888);; Biological Process: response to organic cyclic compound (GO:0014070);; Biological Process: regulation of cellular metab…	K14505|1.10311e-96|csv:101216655|K14505 cyclin D3, plant | (RefSeq) cyclin-D3-3	Plant hormone signal transduction (ko04075)	[D]	Cell cycle control, cell division, chromosome partitioning	Cyclin, C-terminal domain	Cyclin-D3-1 OS=Arabidopsis thaliana OX=3702 GN=CYCD3-1 PE=1 SV=3	hypothetical protein Csa_6G491650 [Cucumis sativus]
Csa6G501280	6.81531	11.2474	10.4103	8.68148	8.9113	10.1358	16.1133	13.7126	14.2482	-0.00852378	normal	0.592721	up	0.609952	up	--	--	Biological Process: chromatin silencing (GO:0006342);; Biological Process: cell cycle process (GO:0022402);; Biological Process: histone lysine methylation (GO:0034968);; Biological Process: system development (GO:0048731);;	--	--	--	--	--	--	PREDICTED: uncharacterized protein LOC101215210 [Cucumis sativus]
Csa7G072880	38.1531	69.6995	55.4668	68.4354	74.125	64.5849	111.41	120.352	113.271	0.3668	normal	1.03039	up	0.672383	up	--	--	Cellular Component: nucleus (GO:0005634);; Biological Process: cell cycle process (GO:0022402);; Biological Process: regulation of cellular process (GO:0050794);;	K14505|0|csv:101222066|K14505 cyclin D3, plant | (RefSeq) cyclin-D3-3	Plant hormone signal transduction (ko04075)	[D]	Cell cycle control, cell division, chromosome partitioning	Cyclin, N-terminal domain;; Cyclin, C-terminal domain	Cyclin-D3-1 OS=Arabidopsis thaliana OX=3702 GN=CYCD3-1 PE=1 SV=3	PREDICTED: cyclin-D3-3 [Cucumis sativus]

## Sheet: Up-regulation
	Up-regulated genes in mutant related to meristem and cell cycle
		FPKM												log2FC	Regulated Direction	log2FC	Regulated Direction	Database annotation
	Gene_ID	Wt-StageII-1	Wt-StageII-2	Wt-StageII-3	Wt-StageIII-1	Wt-StageIII-2	Wt-StageIII-3	Mu-StageII-1	Mu-StageII-2	Mu-StageII-3	Mu-StageIII-1	Mu-StageIII-2	Mu-StageIII-3	Mu-StageII vs Wt-StageII	Mu-StageII vs Wt-StageII	Mu-StageIII vs Wt-StageIII	Mu-StageII vs Wt-StageII	COG_class	COG_class_annotation	GO_annotation	KEGG_annotation	KEGG_pathway_annotation	KOG_class	KOG_class_annotation	Pfam_annotation	Swiss_Prot_annotation	NR_annotation
Csa2G292800	15.0404	16.0848	14.8066	18.4367	15.4416	16.0836	22.0534	21.3091	22.3783	25.0308	29.9262	30.1851	0.539145	normal	0.744131	up	[T]	Signal transduction mechanisms	Molecular Function: actin binding (GO:0003779);; Molecular Function: protein serine/threonine kinase activity (GO:0004674);; Molecular Function: protein tyrosine kinase activity (GO:0004713);; Molecular Function: calcium-dependent protein serine/threonine phosphatase activity (GO:0004723);; Molecular Function: calcium ion binding (GO:0005509);; Molecular Function: ATP binding (GO:0005524);; Cellu…	K00924|0|csv:101209550|K00924 [EC:2.7.1.-] | (RefSeq) CDPK-related kinase 5	--	[T]	Signal transduction mechanisms	Protein kinase domain;; Protein tyrosine kinase;; Lipopolysaccharide kinase (Kdo/WaaP) family	CDPK-related kinase 5 OS=Arabidopsis thaliana OX=3702 GN=CRK5 PE=2 SV=1	PREDICTED: CDPK-related kinase 5 [Cucumis sativus]
Csa2G354000	4.93967	22.632	22.3263	16.1401	15.7134	8.62756	16.9168	16.7219	21.5459	27.0807	17.0992	19.0981	0.187757	normal	0.622781	up	--	--	Biological Process: transcription, DNA-templated (GO:0006351);; Biological Process: regulation of transcription, DNA-templated (GO:0006355);; Biological Process: pattern specification process (GO:0007389);; Biological Process: anatomical structure morphogenesis (GO:0009653);; Biological Process: gene silencing (GO:0016458);; Biological Process: regulation of gene expression, epigenetic (GO:004002…	K09285|0|csv:101212797|K09285 AP2-like factor, ANT lineage | (RefSeq) AP2-like ethylene-responsive transcription factor ANT	--	--	--	AP2 domain	AP2-like ethylene-responsive transcription factor ANT OS=Arabidopsis thaliana OX=3702 GN=ANT PE=1 SV=2	PREDICTED: AP2-like ethylene-responsive transcription factor ANT [Cucumis sativus]
Csa3G146450	5.43843	10.9249	8.77456	6.26691	5.9874	6.05109	8.8073	10.4197	7.43365	10.8647	8.85245	11.2054	0.116369	normal	0.719133	up	--	--	Molecular Function: endonuclease activity (GO:0004519);; Molecular Function: exonuclease activity (GO:0004527);; Cellular Component: cytoplasm (GO:0005737);; Biological Process: response to abscisic acid (GO:0009737);; Biological Process: auxin metabolic process (GO:0009850);; Biological Process: determination of bilateral symmetry (GO:0009855);; Biological Process: animal organ morphogenesis (GO…	--	--	[U]	Intracellular trafficking, secretion, and vesicular transport	Endonuclease/Exonuclease/phosphatase family	Type IV inositol polyphosphate 5-phosphatase 7 OS=Arabidopsis thaliana OX=3702 GN=IP5P7 PE=1 SV=1	PREDICTED: type I inositol 1,4,5-trisphosphate 5-phosphatase CVP2 [Cucumis sativus]
Csa5G151550	14.6473	20.7991	19.3756	25.3379	19.7446	19.992	25.8621	27.2567	22.8191	29.4995	30.6371	36.7431	0.542307	normal	0.659071	up	[K]	Transcription	Molecular Function: protein kinase activity (GO:0004672);; Molecular Function: protein serine/threonine kinase activity (GO:0004674);; Molecular Function: protein tyrosine kinase activity (GO:0004713);; Molecular Function: ATP binding (GO:0005524);; Cellular Component: plasma membrane (GO:0005886);; Biological Process: protein phosphorylation (GO:0006468);; Biological Process: transmembrane recep…	--	--	--	--	Protein kinase domain;; Protein tyrosine kinase;; Leucine rich repeat;; Leucine Rich repeats (2 copies);; Leucine rich repeat N-terminal domain;; Leucine Rich Repeat	Probable inactive receptor kinase At4g23740 OS=Arabidopsis thaliana OX=3702 GN=At4g23740 PE=2 SV=1	PREDICTED: probable inactive receptor kinase At4g23740 [Cucumis sativus]
Csa6G425760	1.06881	1.14999	1.27703	1.41774	1.59753	1.46269	1.56081	1.91501	1.73238	2.16619	2.80792	2.89215	0.585166	normal	0.780079	up	--	--	Cellular Component: plasma membrane (GO:0005886);; Biological Process: photomorphogenesis (GO:0009640);; Biological Process: response to salt stress (GO:0009651);; Biological Process: embryo development ending in seed dormancy (GO:0009793);; Biological Process: seed germination (GO:0009845);; Biological Process: regulation of flower development (GO:0009909);; Biological Process: meristem structur…	--	--	--	--	No apical meristem (NAM) protein	NAC domain-containing protein 40 OS=Arabidopsis thaliana OX=3702 GN=NTL8 PE=1 SV=1	PREDICTED: uncharacterized protein LOC101203389 [Cucumis sativus]
Csa6G426380	0.279019	1.23836	1.5044	0.238342	0.333876	0.423245	0.632754	1.08172	0.956038	1.05437	0.621881	0.770937	-0.148011	normal	1.25447	up	--	--	--	--	--	--	--	Fantastic Four meristem regulator	Protein FAF-like, chloroplastic OS=Arabidopsis thaliana OX=3702 GN=At5g22090 PE=2 SV=1	PREDICTED: protein FAF-like, chloroplastic [Cucumis sativus]
Csa7G010800	2.82411	18.4093	13.1704	3.57448	6.02511	3.23472	5.31318	6.85133	6.67404	11.3782	3.48446	8.30901	-0.828597	normal	0.845444	up	--	--	Biological Process: amino acid transmembrane transport (GO:0003333);; Cellular Component: plasma membrane (GO:0005886);; Biological Process: response to nematode (GO:0009624);; Biological Process: auxin-activated signaling pathway (GO:0009734);; Biological Process: regulation of meristem growth (GO:0010075);; Biological Process: cotyledon vascular tissue pattern formation (GO:0010588);; Molecular…	K13946|0|csv:101205750|K13946 auxin influx carrier (AUX1 LAX family) | (RefSeq) auxin transporter-like protein 5	Plant hormone signal transduction (ko04075)	[E]	Amino acid transport and metabolism	Transmembrane amino acid transporter protein	Auxin transporter-like protein 5 OS=Medicago truncatula OX=3880 GN=LAX5 PE=2 SV=1	PREDICTED: auxin transporter-like protein 5 [Cucumis sativus]
Csa6G121960	11.437	20.6098	10.1877	8.49296	8.6755	6.55048	17.4219	14.6353	13.4727	15.9627	10.4543	13.6391	0.132858	normal	0.724632	up	--	--	Biological Process: primary metabolic process (GO:0044238);; Biological Process: cellular macromolecule metabolic process (GO:0044260);; Biological Process: regulation of cell cycle (GO:0051726);;	K18812|3.00173e-143|csv:101212222|K18812 cyclin D6, plant | (RefSeq) putative cyclin-D6-1	--	[D]	Cell cycle control, cell division, chromosome partitioning	Cyclin, N-terminal domain;; Cyclin, C-terminal domain	Putative cyclin-D6-1 OS=Arabidopsis thaliana OX=3702 GN=CYCD6-1 PE=3 SV=1	hypothetical protein Csa_6G121960 [Cucumis sativus]

## Sheet: Down-regulation
	Down-regulated genes in mutant related to meristem and cell cycle
		FPKM												log2FC	Regulated Direction	log2FC	Regulated Direction	Database annotation
	Gene_ID	Wt-StageII-1	Wt-StageII-2	Wt-StageII-3	Wt-StageIII-1	Wt-StageIII-2	Wt-StageIII-3	Mu-StageII-1	Mu-StageII-2	Mu-StageII-3	Mu-StageIII-1	Mu-StageIII-2	Mu-StageIII-3	Mu-StageII vs Wt-StageII	Mu-StageII vs Wt-StageII	Mu-StageIII vs Wt-StageIII	Mu-StageII vs Wt-StageII	COG_class	COG_class_annotation	GO_annotation	KEGG_annotation	KEGG_pathway_annotation	KOG_class	KOG_class_annotation	Pfam_annotation	Swiss_Prot_annotation	NR_annotation
Csa1G064670	64.0326	62.6845	63.5678	47.9063	60.6979	55.7089	48.6423	43.0706	40.6725	34.6849	33.8334	33.732	-0.501001	normal	-0.708224	down	--	--	Molecular Function: transcription factor activity, sequence-specific DNA binding (GO:0003700);; Cellular Component: nucleus (GO:0005634);; Cellular Component: cytoplasm (GO:0005737);; Biological Process: regulation of transcription, DNA-templated (GO:0006355);; Biological Process: protein acetylation (GO:0006473);; Biological Process: epidermal cell differentiation (GO:0009913);; Biological Proce…	K09338|0|csv:101212604|K09338 homeobox-leucine zipper protein | (RefSeq) homeobox-leucine zipper protein MERISTEM L1	--	--	--	START domain;; Homeobox domain	Homeobox-leucine zipper protein MERISTEM L1 OS=Arabidopsis thaliana OX=3702 GN=ATML1 PE=2 SV=1	PREDICTED: homeobox-leucine zipper protein MERISTEM L1 [Cucumis sativus]
Csa1G132690	0	1.59638	94.9803	33.7559	0.056687	12.534	0.432477	0.331559	0.167793	0.122389	0.756722	0	--	--	-5.67666	down	--	--	Cellular Component: mitochondrion (GO:0005739);; Cellular Component: cytosol (GO:0005829);; Biological Process: gluconeogenesis (GO:0006094);; Biological Process: glycolytic process (GO:0006096);; Biological Process: cell death (GO:0008219);; Molecular Function: 1-aminocyclopropane-1-carboxylate deaminase activity (GO:0008660);; Cellular Component: chloroplast thylakoid (GO:0009534);; Biological …	K13071|6.32994e-46|csv:101217499|K13071 pheophorbide a oxygenase [EC:1.14.15.17] | (RefSeq) CSPAO; pheophorbide a oxygenase, chloroplastic	Porphyrin and chlorophyll metabolism (ko00860)	--	--	--	Pheophorbide a oxygenase, chloroplastic OS=Arabidopsis thaliana OX=3702 GN=PAO PE=1 SV=1	hypothetical protein Csa_1G132690 [Cucumis sativus]
Csa2G338830	6.16652	8.95007	8.74665	8.31646	10.5601	13.6474	6.99494	8.57392	12.4423	7.87606	6.17582	6.12772	0.259586	normal	-0.710897	down	--	--	Molecular Function: DNA binding (GO:0003677);; Biological Process: regulation of transcription, DNA-templated (GO:0006355);; Biological Process: response to stress (GO:0006950);; Biological Process: response to abiotic stimulus (GO:0009628);; Biological Process: response to organic substance (GO:0010033);; Biological Process: response to organic cyclic compound (GO:0014070);; Biological Process: …	--	--	--	--	No apical meristem (NAM) protein	NAC domain-containing protein 2 OS=Arabidopsis thaliana OX=3702 GN=NAC002 PE=2 SV=2	PREDICTED: NAC domain-containing protein 2 [Cucumis sativus]
Csa3G732630	6.90367	10.1383	3.58528	25.1335	20.2965	18.0487	11.1419	5.5552	1.4476	13.3966	5.30755	13.8556	-0.150418	normal	-0.993268	down	[L]	Replication, recombination and repair	Cellular Component: nucleus (GO:0005634);; Cellular Component: vacuole (GO:0005773);; Cellular Component: Golgi apparatus (GO:0005794);; Cellular Component: cytosol (GO:0005829);; Cellular Component: plasma membrane (GO:0005886);; Biological Process: rRNA processing (GO:0006364);; Biological Process: tRNA metabolic process (GO:0006399);; Biological Process: chloroplast organization (GO:0009658);;…	--	--	--	--	SOUL heme-binding protein	Heme-binding-like protein At3g10130, chloroplastic OS=Arabidopsis thaliana OX=3702 GN=At3g10130 PE=1 SV=1	PREDICTED: heme-binding-like protein At3g10130, chloroplastic [Cucumis melo]
Csa3G878800	23.3294	28.5301	16.707	36.9535	32.4026	22.4972	20.7983	18.8803	10.6858	18.0645	14.4783	22.364	-0.421296	normal	-0.769259	down	--	--	Molecular Function: DNA binding (GO:0003677);; Molecular Function: double-stranded DNA binding (GO:0003690);; Molecular Function: transcription factor activity, sequence-specific DNA binding (GO:0003700);; Molecular Function: protein binding (GO:0005515);; Cellular Component: nucleus (GO:0005634);; Biological Process: regulation of transcription, DNA-templated (GO:0006355);; Biological Process: m…	K16241|4.71075e-81|csv:101205952|K16241 transcription factor HY5 | (RefSeq) transcription factor HY5	Circadian rhythm - plant (ko04712)	[K]	Transcription	bZIP transcription factor;; Basic region leucine zipper	Transcription factor HY5 OS=Arabidopsis thaliana OX=3702 GN=HY5 PE=1 SV=1	PREDICTED: transcription factor HY5 [Cucumis sativus]
Csa4G646170	0.974643	1.22852	1.00185	0.969555	0.964216	0.708071	0.746531	0.519786	0.561151	0.419365	0.232569	0.437244	-0.772397	normal	-1.30709	down	[QV]	Secondary metabolites biosynthesis, transport and catabolism;; Defense mechanisms	Molecular Function: iron ion binding (GO:0005506);; Biological Process: protein targeting to membrane (GO:0006612);; Molecular Function: electron carrier activity (GO:0009055);; Biological Process: response to wounding (GO:0009611);; Biological Process: coumarin biosynthetic process (GO:0009805);; Biological Process: auxin polar transport (GO:0009926);; Biological Process: regulation of meristem …	K20771|0|csv:101209772|K20771 carlactone C-19 oxidase [EC:1.14.-.-] | (RefSeq) cytochrome P450 711A1	--	[Q]	Secondary metabolites biosynthesis, transport and catabolism	Cytochrome P450	Cytochrome P450 711A1 OS=Arabidopsis thaliana OX=3702 GN=CYP711A1 PE=2 SV=1	PREDICTED: cytochrome P450 711A1 [Cucumis sativus]
Csa6G362950	17.9506	21.6931	17.7941	20.6316	24.0587	17.9224	17.6854	15.1593	9.14775	14.2218	12.7137	15.0893	-0.431374	normal	-0.604589	down	[C]	Energy production and conversion	Molecular Function: nucleotide binding (GO:0000166);; Molecular Function: transcription factor activity, sequence-specific DNA binding (GO:0003700);; Molecular Function: ATP citrate synthase activity (GO:0003878);; Molecular Function: succinate-CoA ligase (ADP-forming) activity (GO:0004775);; Cellular Component: cytosol (GO:0005829);; Cellular Component: plasma membrane (GO:0005886);; Biological …	K01648|0|csv:101209539|K01648 ATP citrate (pro-S)-lyase [EC:2.3.3.8] | (RefSeq) ATP-citrate synthase beta chain protein 2-like	Citrate cycle (TCA cycle) (ko00020)	[C]	Energy production and conversion	Citrate synthase, C-terminal domain;; CoA-ligase;; Succinyl-CoA ligase like flavodoxin domain;; CoA binding domain	ATP-citrate synthase beta chain protein 1 OS=Oryza sativa subsp. japonica OX=39947 GN=ACLB-1 PE=2 SV=1	PREDICTED: ATP-citrate synthase beta chain protein 2-like [Cucumis sativus]
Csa6G502850	24.916	19.8669	20.4128	28.4648	24.6245	19.2403	17.464	15.9656	12.7612	14.0906	13.5036	16.9151	-0.479624	normal	-0.726434	down	[G]	Carbohydrate transport and metabolism	Cellular Component: extracellular region (GO:0005576);; Biological Process: carbohydrate metabolic process (GO:0005975);; Biological Process: seed germination (GO:0009845);; Biological Process: determination of bilateral symmetry (GO:0009855);; Biological Process: polarity specification of adaxial/abaxial axis (GO:0009944);; Biological Process: meristem initiation (GO:0010014);; Biological Proces…	K19355|0|csv:101222408|K19355 mannan endo-1,4-beta-mannosidase [EC:3.2.1.78] | (RefSeq) mannan endo-1,4-beta-mannosidase 7	Fructose and mannose metabolism (ko00051)	--	--	Cellulase (glycosyl hydrolase family 5)	Mannan endo-1,4-beta-mannosidase 7 OS=Arabidopsis thaliana OX=3702 GN=MAN7 PE=2 SV=1	PREDICTED: mannan endo-1,4-beta-mannosidase 7 [Cucumis sativus]
Csa6G518170	0.331975	0.50921	0.21949	2.53127	0.565012	5.00713	0.188615	0.25928	0.223123	2.06208	0.816813	0.432483	--	--	-1.34697	down	--	--	Molecular Function: transcription factor activity, sequence-specific DNA binding (GO:0003700);; Cellular Component: nucleus (GO:0005634);; Biological Process: multicellular organism development (GO:0007275);; Biological Process: vegetative to reproductive phase transition of meristem (GO:0010228);; Biological Process: glucuronoxylan metabolic process (GO:0010413);; Biological Process: protein des…	--	--	--	--	No apical meristem (NAM) protein	NAC domain-containing protein 73 OS=Arabidopsis thaliana OX=3702 GN=NAC073 PE=2 SV=1	PREDICTED: NAC domain-containing protein 8-like [Cucumis sativus]
Csa7G020910	0.296289	1.59491	1.64649	0.710084	2.05439	1.5091	0.998198	1.45601	1.42045	1.05324	0.592339	0.441599	0.1545	normal	-1.03306	down	--	--	Biological Process: shoot system morphogenesis (GO:0010016);; Biological Process: single-organism cellular process (GO:0044763);; Biological Process: regulation of cellular process (GO:0050794);; Biological Process: response to stimulus (GO:0050896);;	--	--	--	--	No apical meristem (NAM) protein	NAC domain-containing protein 22 OS=Oryza sativa subsp. japonica OX=39947 GN=NAC022 PE=2 SV=1	PREDICTED: protein FEZ-like [Cucumis sativus]
Csa7G037510	529.009	418.809	536.92	631.091	677.542	641.058	398.398	391.571	357.079	414.868	389.308	403.275	-0.353452	normal	-0.714113	down	--	--	Biological Process: acetyl-CoA metabolic process (GO:0006084);; Biological Process: plant-type cell wall organization (GO:0009664);; Biological Process: plant-type cell wall biogenesis (GO:0009832);; Biological Process: regulation of meristem growth (GO:0010075);; Biological Process: sterol biosynthetic process (GO:0016126);; Biological Process: brassinosteroid biosynthetic process (GO:0016132);;…	--	--	--	--	Fasciclin domain	Fasciclin-like arabinogalactan protein 7 OS=Arabidopsis thaliana OX=3702 GN=FLA7 PE=1 SV=1	PREDICTED: fasciclin-like arabinogalactan protein 7 [Cucumis sativus]
Csa1G033260	1.04746	1.8139	1.82804	2.98195	4.53996	5.67432	1.92039	1.18311	2.08989	2.60129	0.823297	1.79352	0.1758	normal	-1.36437	down	[T]	Signal transduction mechanisms	Molecular Function: calcium ion binding (GO:0005509);; Biological Process: innate immune response (GO:0045087);; Biological Process: regulation of cellular process (GO:0050794);; Biological Process: response to other organism (GO:0051707);; Biological Process: cellular response to stimulus (GO:0051716);;	--	--	[T]	Signal transduction mechanisms	EF hand;; EF-hand domain;; EF hand;; EF-hand domain pair;; EF-hand domain pair	Probable calcium-binding protein CML45 OS=Arabidopsis thaliana OX=3702 GN=CML45 PE=1 SV=1	PREDICTED: probable calcium-binding protein CML47 [Cucumis sativus]
Csa1G569310	2.34122	5.8378	4.47536	5.15087	5.3755	8.21883	3.97546	2.96354	3.21481	3.9729	2.01963	2.77081	-0.279939	normal	-1.11928	down	--	--	Cellular Component: cytoplasm (GO:0005737);;	--	--	[DZ]	Cell cycle control, cell division, chromosome partitioning;; Cytoskeleton	Translationally controlled tumour protein	Translationally-controlled tumor protein homolog OS=Elaeis guineensis var. tenera OX=51953 GN=TCTP PE=2 SV=1	PREDICTED: translationally-controlled tumor protein homolog [Cucumis sativus]
Csa2G355000	67.8932	48.6719	63.6345	66.2085	62.4583	74.1159	43.056	43.0561	50.3534	40.0502	39.6272	36.1101	-0.384723	normal	-0.832391	down	--	--	Molecular Function: protein binding (GO:0005515);; Cellular Component: nuclear outer membrane (GO:0005640);; Cellular Component: Golgi apparatus (GO:0005794);; Cellular Component: cytosol (GO:0005829);; Cellular Component: plasma membrane (GO:0005886);; Biological Process: nucleocytoplasmic transport (GO:0006913);; Biological Process: mitotic cell cycle (GO:0007067);; Cellular Component: plastid …	--	--	--	--	WPP domain	MFP1 attachment factor 1 OS=Solanum lycopersicum OX=4081 GN=MAF1 PE=1 SV=1	PREDICTED: MFP1 attachment factor 1-like [Cucumis sativus]
Csa2G406780	9.64359	9.29282	8.94078	9.78834	11.1335	12.3399	7.44906	6.90849	8.36931	6.18447	7.4809	4.46893	-0.271811	normal	-0.896235	down	[T]	Signal transduction mechanisms	Biological Process: MAPK cascade (GO:0000165);; Biological Process: respiratory burst involved in defense response (GO:0002679);; Molecular Function: calcium ion binding (GO:0005509);; Biological Process: protein targeting to membrane (GO:0006612);; Biological Process: ethylene biosynthetic process (GO:0009693);; Biological Process: salicylic acid biosynthetic process (GO:0009697);; Biological Pr…	K13448|1.37373e-82|csv:101209761|K13448 calcium-binding protein CML | (RefSeq) calcium-binding protein CML38-like	Plant-pathogen interaction (ko04626)	[T]	Signal transduction mechanisms	EF-hand domain pair;; EF hand;; EF-hand domain pair;; EF-hand domain;; EF hand	Calcium-binding protein CML38 OS=Arabidopsis thaliana OX=3702 GN=CML38 PE=2 SV=1	PREDICTED: calcium-binding protein CML38-like [Cucumis sativus]
Csa3G144210	36.8444	34.099	55.0086	26.1665	46.3995	60.0587	24.2458	29.8062	47.7241	13.4045	15.6795	5.06052	-0.285817	normal	-1.97698	down	[T]	Signal transduction mechanisms	Molecular Function: calcium ion binding (GO:0005509);; Biological Process: detection of calcium ion (GO:0005513);; Biological Process: response to mechanical stimulus (GO:0009612);; Biological Process: calcium-mediated signaling (GO:0019722);; Biological Process: actin filament-based movement (GO:0030048);; Molecular Function: 2-alkenal reductase [NAD(P)] activity (GO:0032440);; Biological Proces…	K13448|2.80748e-101|csv:101220878|K13448 calcium-binding protein CML | (RefSeq) calmodulin-like protein 11	Plant-pathogen interaction (ko04626)	[T]	Signal transduction mechanisms	EF hand;; EF-hand domain pair;; EF-hand domain;; EF-hand domain pair;; EF hand;; EF-hand domain;; Cytoskeletal-regulatory complex EF hand;; Secreted protein acidic and rich in cysteine Ca binding region;; EF-hand domain	Calmodulin-like protein 11 OS=Arabidopsis thaliana OX=3702 GN=CML11 PE=2 SV=1	PREDICTED: calmodulin-like protein 11 [Cucumis sativus]
Csa3G167380	5.27136	10.9083	11.392	23.3035	11.4742	52.8026	5.79019	6.28085	5.01529	18.389	6.96976	7.63264	-0.657074	normal	-1.43706	down	--	--	Molecular Function: calcium ion binding (GO:0005509);; Cellular Component: extracellular region (GO:0005576);; Cellular Component: cell wall (GO:0005618);; Cellular Component: cytosol (GO:0005829);; Biological Process: proteolysis (GO:0006508);; Molecular Function: cysteine-type peptidase activity (GO:0008234);; Biological Process: gibberellin biosynthetic process (GO:0009686);; Biological Proces…	K02183|2.44728e-106|csv:101212685|K02183 calmodulin | (RefSeq) calmodulin-A	Phosphatidylinositol signaling system (ko04070);; Plant-pathogen interaction (ko04626)	[T]	Signal transduction mechanisms	EF-hand domain pair;; EF hand;; EF hand;; EF-hand domain;; EF-hand domain pair	Calcium-binding protein CP1 OS=Arabidopsis thaliana OX=3702 GN=CP1 PE=2 SV=1	hypothetical protein Csa_3G167380 [Cucumis sativus]
Csa3G828430	0.352137	1.07957	0.714145	0.813338	2.08295	2.73515	1.05989	0.963671	1.28364	0.653668	0.422838	0.394357	0.655282	normal	-1.93331	down	[MDT]	Cell wall/membrane/envelope biogenesis;; Cell cycle control, cell division, chromosome partitioning;; Signal transduction mechanisms	Molecular Function: nucleotide binding (GO:0000166);; Biological Process: response to hypoxia (GO:0001666);; Molecular Function: ATP:ADP antiporter activity (GO:0005471);; Molecular Function: ATP binding (GO:0005524);; Cellular Component: mitochondrion (GO:0005739);; Cellular Component: endoplasmic reticulum (GO:0005783);; Cellular Component: plasma membrane (GO:0005886);; Biological Process: sys…	--	--	[O]	Posttranslational modification, protein turnover, chaperones	Domain associated at C-terminal with AAA;; ATPase family associated with various cellular activities (AAA);; AAA domain (dynein-related subfamily);; Holliday junction DNA helicase ruvB N-terminus	AAA-ATPase ASD, mitochondrial OS=Arabidopsis thaliana OX=3702 GN=AATP1 PE=1 SV=1	PREDICTED: probable mitochondrial chaperone BCS1-B [Cucumis sativus]
Csa4G296280	67.9345	114.442	63.1515	104.789	133.664	60.6714	78.7103	61.7686	15.5525	80.2968	37.9064	78.1052	-0.619977	normal	-0.631762	down	[DZ]	Cell cycle control, cell division, chromosome partitioning;; Cytoskeleton	Molecular Function: chromatin binding (GO:0003682);; Molecular Function: binding (GO:0005488);; Molecular Function: Ran GTPase binding (GO:0008536);;	--	--	[S]	Function unknown	Regulator of chromosome condensation (RCC1) repeat;; Regulator of chromosome condensation (RCC1) repeat	Ultraviolet-B receptor UVR8 OS=Arabidopsis thaliana OX=3702 GN=UVR8 PE=1 SV=1	PREDICTED: ultraviolet-B receptor UVR8-like isoform X5 [Cucumis sativus]
Csa4G641660	6.72234	2.68727	1.97435	5.26535	6.0396	7.97952	3.79628	2.38929	4.39211	2.49154	1.47591	5.33108	-0.217655	normal	-1.21314	down	--	--	Biological Process: response to organic substance (GO:0010033);; Biological Process: cell cycle process (GO:0022402);; Biological Process: primary metabolic process (GO:0044238);; Biological Process: cellular macromolecule metabolic process (GO:0044260);; Biological Process: system development (GO:0048731);; Biological Process: regulation of cell cycle (GO:0051726);;	K14505|0|csv:101218302|K14505 cyclin D3, plant | (RefSeq) cyclin-D3-2-like	Plant hormone signal transduction (ko04075)	[D]	Cell cycle control, cell division, chromosome partitioning	Cyclin, N-terminal domain;; Cyclin, C-terminal domain	Cyclin-D3-2 OS=Arabidopsis thaliana OX=3702 GN=CYCD3-2 PE=1 SV=1	PREDICTED: cyclin-D3-2-like [Cucumis sativus]
Csa5G175720	1.58462	2.64985	1.61036	3.3006	3.11639	1.7006	1.18394	1.01892	0.575316	1.00767	0.432015	1.39982	-0.947702	normal	-1.35542	down	--	--	Biological Process: cell morphogenesis (GO:0000902);; Molecular Function: nucleic acid binding (GO:0003676);; Molecular Function: catalytic activity (GO:0003824);; Cellular Component: spliceosomal complex (GO:0005681);; Cellular Component: cytoplasm (GO:0005737);; Biological Process: protein targeting to vacuole (GO:0006623);; Biological Process: membrane fusion (GO:0006944);; Biological Process:…	K12859|1.61959e-102|csv:101205509|K12859 U5 snRNP protein, DIM1 family | (RefSeq) thioredoxin-like protein YLS8	Spliceosome (ko03040)	[AD]	RNA processing and modification;; Cell cycle control, cell division, chromosome partitioning	Mitosis protein DIM1;; Thioredoxin	Thioredoxin-like protein YLS8 OS=Arabidopsis thaliana OX=3702 GN=YLS8 PE=2 SV=1	PREDICTED: thioredoxin-like protein YLS8 isoform X1 [Cucumis sativus]
Csa6G106800	24.7168	21.9108	21.8182	22.3298	25.4759	23.1481	16.789	14.5675	14.6022	9.94836	10.5313	12.0986	-0.553293	normal	-1.14576	down	--	--	Molecular Function: calcium ion binding (GO:0005509);; Molecular Function: protein binding (GO:0005515);; Cellular Component: nucleus (GO:0005634);; Biological Process: trichome branching (GO:0010091);; Biological Process: hydrogen peroxide catabolic process (GO:0042744);;	K16465|6.21257e-85|csv:101208703|K16465 centrin-1 | (RefSeq) calcium-binding protein KIC	--	[ZD]	Cytoskeleton;; Cell cycle control, cell division, chromosome partitioning	EF-hand domain pair	Calcium-binding protein KIC OS=Arabidopsis thaliana OX=3702 GN=KIC PE=1 SV=2	PREDICTED: calcium-binding protein KIC [Cucumis sativus]
