# Supplementary material for: Comparative Transcriptome Analysis of Hard and Tender Fruit Spines of Cucumber to Identify Genes Involved in the Morphological Development of Fruit Spines
Source: Front Plant Sci. 2022 Mar 15;13:797433. doi: 10.3389/fpls.2022.797433 (PMC8965156; doi:10.3389/fpls.2022.797433)
Supplement: Supplementary Table S1 — The DEGs in this study. DEG-IIs represent differentially expressed genes (DEGs) with the highest expression levels at stage II of wild type; DEG-II–IIIs represent differentially expressed genes (DEGs) that showed no significant difference in expression level between stage II and stage III but were significantly downregulated at stage IV (for convenience, we called them DEG-II–IIIs) of wild type; DEG-IVs represent differentially expressed genes (DEGs) with the highest expression levels at stage IV of wild type; u-regulation represents upregulated differentially expressed genes (DEGs) in mutant; and downregulation represents downregulated differentially expressed genes (DEGs) in mutant. [file Data_Sheet_1.ZIP › Additional files/Table S5.xlsx]

## Sheet: DEG-IIs
TFs in DEG-IIs of wild type
	FPKM									log2FC	Regulated Direction	log2FC	Regulated Direction	log2FC	Regulated Direction	Database annotation
Gene_ID	StageII-1	StageII-2	StageII-3	StageIII-1	StageIII-2	StageIII-3	StageIV-1	StageIV-2	StageIV-3	StageII vs StageIII	StageII vs StageIII	StageII vs StageIV	StageII vs StageIV	StageIII vs StageIV	StageIII vs StageIV	COG_class	COG_class_annotation	GO_annotation	KEGG_annotation	KEGG_pathway_annotation	KOG_class	KOG_class_annotation	Pfam_annotation	Swiss_Prot_annotation	NR_annotation
Csa1G000050	1.03894	9.99461	8.47185	0.338674	1.73499	0.604286	1.18433	0.934924	1.0309	-2.84566	down	-2.74858	down	0.112107	normal	--	--	Molecular Function: DNA binding (GO:0003677);; Biological Process: regulation of transcription, DNA-templated (GO:0006355);;	--	--	--	--	DNA Binding Domain (C-terminal) Leafy/Floricaula;; Floricaula / Leafy protein SAM domain	Floricaula/leafy homolog OS=Populus trichocarpa OX=3694 GN=FL PE=2 SV=2	PREDICTED: floricaula/leafy homolog [Cucumis sativus]
Csa1G006300	37.6107	27.0072	30.5685	18.5928	19.0828	20.7953	7.57675	8.00385	6.37699	-0.694325	down	-2.17547	down	-1.47374	down	[TK]	Signal transduction mechanisms;; Transcription	Molecular Function: phosphorelay response regulator activity (GO:0000156);; Biological Process: phosphorelay signal transduction system (GO:0000160);; Biological Process: regulation of transcription, DNA-templated (GO:0006355);; Biological Process: intracellular signal transduction (GO:0035556);;	K14492|1.61496e-151|csv:101214143|K14492 two-component response regulator ARR-A family | (RefSeq) two-component response regulator ARR5-like	Plant hormone signal transduction (ko04075)	[K]	Transcription	Response regulator receiver domain	Two-component response regulator ARR5 OS=Arabidopsis thaliana OX=3702 GN=ARR5 PE=1 SV=2	PREDICTED: two-component response regulator ARR5-like [Cucumis sativus]
Csa1G033030	2.59018	6.47789	2.95579	1.88876	1.80499	1.7041	1.0277	1.09586	1.17072	-1.13039	down	-1.90364	down	-0.7658	normal	--	--	--	--	--	--	--	TCP family transcription factor	Transcription factor TCP15 OS=Arabidopsis thaliana OX=3702 GN=TCP15 PE=1 SV=1	PREDICTED: transcription factor TCP15-like [Cucumis sativus]
Csa1G042340	1.802	1.52928	3.22847	0.747267	0.445561	1.10386	0.040086	0.197916	0.300141	-1.47794	down	-3.51341	down	--	--	--	--	Molecular Function: protein dimerization activity (GO:0046983);;	--	--	--	--	Helix-loop-helix DNA-binding domain	Transcription factor BEE 3 OS=Arabidopsis thaliana OX=3702 GN=BEE3 PE=2 SV=1	PREDICTED: transcription factor BEE 3-like [Cucumis sativus]
Csa1G056980	0.90026	9.56212	6.24835	0.235259	0.30246	0.60138	0.25555	0.59964	0.391868	-3.79636	down	-3.71045	down	--	--	--	--	Cellular Component: intracellular (GO:0005622);; Cellular Component: mitochondrion (GO:0005739);; Molecular Function: zinc ion binding (GO:0008270);;	--	--	--	--	PLATZ transcription factor	--	PREDICTED: uncharacterized protein LOC101205397 [Cucumis sativus]
Csa1G089510	2.48605	4.79693	4.61579	1.09038	1.50377	1.77131	2.41357	2.07729	2.52755	-1.42397	down	-0.808071	down	0.625018	normal	--	--	--	--	--	--	--	Dof domain, zinc finger	Dof zinc finger protein DOF5.3 OS=Arabidopsis thaliana OX=3702 GN=DOF5.3 PE=2 SV=1	PREDICTED: dof zinc finger protein DOF2.1-like [Cucumis sativus]
Csa1G269350	3.8821	8.9685	6.32992	1.9495	3.06303	2.71734	2.93063	2.1748	3.97045	-1.28739	down	-1.14515	down	0.15152	normal	--	--	Molecular Function: protein dimerization activity (GO:0046983);;	--	--	--	--	Helix-loop-helix DNA-binding domain	Transcription factor bHLH66 OS=Arabidopsis thaliana OX=3702 GN=BHLH66 PE=1 SV=1	PREDICTED: transcription factor bHLH82 [Cucumis sativus]
Csa1G423190	3.71695	14.2743	9.72739	1.84708	2.41672	3.29016	3.8799	3.00399	4.36817	-1.82121	down	-1.3344	down	0.496185	normal	--	--	Molecular Function: DNA binding (GO:0003677);; Molecular Function: transcription factor activity, sequence-specific DNA binding (GO:0003700);; Cellular Component: nucleus (GO:0005634);; Biological Process: transcription, DNA-templated (GO:0006351);; Biological Process: regulation of transcription, DNA-templated (GO:0006355);; Biological Process: photomorphogenesis (GO:0009640);; Biological Proces…	K09285|0|csv:101210453|K09285 AP2-like factor, ANT lineage | (RefSeq) AP2-like ethylene-responsive transcription factor AIL5	--	--	--	AP2 domain	AP2-like ethylene-responsive transcription factor AIL5 OS=Arabidopsis thaliana OX=3702 GN=AIL5 PE=2 SV=2	hypothetical protein Csa_1G423190 [Cucumis sativus]
Csa1G538230	10.7084	16.8292	15.9155	8.42442	9.33854	9.19767	9.86485	7.9428	9.45543	-0.666794	down	-0.723746	down	-0.0480525	normal	--	--	Molecular Function: transcription factor activity, sequence-specific DNA binding (GO:0003700);; Cellular Component: nucleus (GO:0005634);; Biological Process: regulation of transcription, DNA-templated (GO:0006355);; Biological Process: sister chromatid cohesion (GO:0007062);; Biological Process: reciprocal meiotic recombination (GO:0007131);; Biological Process: cell adhesion (GO:0007155);; Biol…	K09338|0|csv:101211318|K09338 homeobox-leucine zipper protein | (RefSeq) homeobox-leucine zipper protein ATHB-14-like	--	--	--	START domain;; MEKHLA domain;; Homeobox domain	Homeobox-leucine zipper protein HOX32 OS=Oryza sativa subsp. japonica OX=39947 GN=HOX32 PE=2 SV=1	PREDICTED: homeobox-leucine zipper protein ATHB-14-like [Cucumis sativus]
Csa2G285340	0.633221	1.81562	1.64676	0.179102	0.506233	0.438408	0.537682	0.351451	0.704521	-1.83312	down	-1.39848	down	--	--	--	--	Biological Process: transcription, DNA-templated (GO:0006351);; Biological Process: regulation of metabolic process (GO:0019222);; Biological Process: single-organism cellular process (GO:0044763);; Biological Process: regulation of cellular process (GO:0050794);;	--	--	--	--	GRAS domain family	Protein SHORT-ROOT OS=Arabidopsis thaliana OX=3702 GN=SHR PE=1 SV=1	PREDICTED: protein SHORT-ROOT-like [Cucumis sativus]
Csa2G287110	0.81409	3.55048	1.58721	0.789636	0.774228	0.461124	0.830103	0.870052	0.586195	-1.46596	down	-1.35562	down	0.118337	normal	--	--	--	--	--	[K]	Transcription	Associated with HOX;; Homeobox KN domain;; Homeobox domain	BEL1-like homeodomain protein 2 OS=Arabidopsis thaliana OX=3702 GN=BLH2 PE=1 SV=3	PREDICTED: BEL1-like homeodomain protein 2 [Cucumis sativus]
Csa2G356690	1.08272	5.32909	2.58246	0.722464	0.656646	0.705284	0.866909	0.652492	0.642843	-2.06027	down	-2.08339	down	-0.0146636	normal	--	--	Molecular Function: DNA binding (GO:0003677);; Biological Process: response to stress (GO:0006950);; Biological Process: cellular process (GO:0009987);;	K09419|0|csv:101218781|K09419 heat shock transcription factor, other eukaryote | (RefSeq) heat stress transcription factor B-4	--	[K]	Transcription	HSF-type DNA-binding	Heat stress transcription factor B-4 OS=Arabidopsis thaliana OX=3702 GN=HSFB4 PE=2 SV=1	PREDICTED: heat stress transcription factor B-4 [Cucumis sativus]
Csa2G360720	0.850906	1.85139	1.77152	0.397338	1.07276	0.462916	0.572023	0.637308	0.662917	-1.18025	down	-1.28616	down	--	--	--	--	--	--	--	--	--	Dof domain, zinc finger	Dof zinc finger protein DOF3.4 OS=Arabidopsis thaliana OX=3702 GN=DOF3.4 PE=1 SV=2	PREDICTED: dof zinc finger protein DOF1.6-like [Cucumis sativus]
Csa3G002610	4.79581	8.02386	9.96236	2.1842	2.43953	3.30803	1.315	0.735603	1.07581	-1.51399	down	-2.86951	down	-1.3464	down	--	--	Molecular Function: protein binding (GO:0005515);; Cellular Component: nucleus (GO:0005634);; Biological Process: photoperiodism (GO:0009648);; Biological Process: positive regulation of flower development (GO:0009911);; Biological Process: response to organic substance (GO:0010033);; Biological Process: single-organism process (GO:0044699);; Biological Process: positive regulation of transcripti…	--	--	--	--	bZIP transcription factor;; Basic region leucine zipper	Protein FD OS=Arabidopsis thaliana OX=3702 GN=FD PE=1 SV=1	hypothetical protein Csa_3G002610 [Cucumis sativus]
Csa3G116700	6.20165	14.8628	10.9182	4.78486	5.92117	6.524	5.1725	5.38438	6.26577	-0.865411	down	-0.970772	down	-0.0966264	normal	--	--	Molecular Function: transcription factor activity, sequence-specific DNA binding (GO:0003700);; Biological Process: regulation of transcription, DNA-templated (GO:0006355);; Molecular Function: sequence-specific DNA binding (GO:0043565);;	--	--	--	--	WRKY DNA -binding domain	Probable WRKY transcription factor 12 OS=Arabidopsis thaliana OX=3702 GN=WRKY12 PE=2 SV=1	PREDICTED: probable WRKY transcription factor 12 [Cucumis sativus]
Csa3G118080	3.27966	9.96955	10.0271	3.31562	3.78504	4.95261	4.68194	3.87229	3.15665	-0.901371	down	-1.0091	down	-0.0985443	normal	--	--	Molecular Function: transcription factor activity, sequence-specific DNA binding (GO:0003700);; Cellular Component: nucleus (GO:0005634);; Biological Process: regulation of transcription, DNA-templated (GO:0006355);; Biological Process: shade avoidance (GO:0009641);; Biological Process: response to hormone (GO:0009725);; Biological Process: response to far red light (GO:0010218);; Molecular Funct…	K09338|8.08021e-141|csv:101222132|K09338 homeobox-leucine zipper protein | (RefSeq) homeobox-leucine zipper protein HAT3-like	--	[K]	Transcription	HD-ZIP protein N terminus;; Homeobox domain;; Homeobox associated leucine zipper;; Homeobox KN domain	Homeobox-leucine zipper protein HAT3 OS=Arabidopsis thaliana OX=3702 GN=HAT3 PE=1 SV=2	PREDICTED: homeobox-leucine zipper protein HAT3-like [Cucumis sativus]
Csa3G168940	57.3798	40.4235	34.5736	27.871	22.08	21.926	11.2346	14.4022	11.0172	-0.873353	down	-1.91495	down	-1.03496	down	--	--	Biological Process: response to hormone (GO:0009725);;	K09422|0|csv:101222436|K09422 myb proto-oncogene protein, plant | (RefSeq) transcription factor MYB108	--	[K]	Transcription	Myb-like DNA-binding domain;; Myb-like DNA-binding domain	Transcription factor MYB78 OS=Arabidopsis thaliana OX=3702 GN=MYB78 PE=2 SV=1	PREDICTED: transcription factor MYB108 [Cucumis sativus]
Csa3G212490	24.8525	17.2077	19.7198	10.5894	11.1416	12.9749	6.15659	8.57677	7.08544	-0.823771	down	-1.56198	down	-0.730742	down	--	--	Biological Process: transition metal ion transport (GO:0000041);; Molecular Function: transcription factor activity, sequence-specific DNA binding (GO:0003700);; Biological Process: regulation of transcription, DNA-templated (GO:0006355);; Biological Process: response to inorganic substance (GO:0010035);; Molecular Function: sequence-specific DNA binding (GO:0043565);;	--	--	--	--	WRKY DNA -binding domain	Probable WRKY transcription factor 9 OS=Arabidopsis thaliana OX=3702 GN=WRKY9 PE=2 SV=1	PREDICTED: uncharacterized protein LOC101215114 isoform X1 [Cucumis sativus]
Csa3G560210	2.98006	6.95885	5.75366	2.07805	2.89419	3.60114	1.71898	1.52298	0.655749	-0.839351	down	-2.00811	down	-1.16178	down	--	--	--	--	--	--	--	No apical meristem (NAM) protein	NAC domain-containing protein 83 OS=Arabidopsis thaliana OX=3702 GN=NAC083 PE=1 SV=1	PREDICTED: NAC domain-containing protein 68-like isoform X2 [Cucumis sativus]
Csa3G751470	4.27454	5.97568	5.78098	1.54463	2.86122	3.26718	0.80131	0.682826	0.731389	-1.04296	down	-2.89798	down	-1.84714	down	--	--	Molecular Function: ATP binding (GO:0005524);; Cellular Component: cell wall (GO:0005618);; Cellular Component: mitochondrion (GO:0005739);; Cellular Component: vacuole (GO:0005773);; Cellular Component: Golgi apparatus (GO:0005794);; Cellular Component: cytosol (GO:0005829);; Cellular Component: plasma membrane (GO:0005886);; Cellular Component: plasmodesma (GO:0009506);; Cellular Component: chl…	--	--	--	--	WRC;; QLQ	Growth-regulating factor 4 OS=Arabidopsis thaliana OX=3702 GN=GRF4 PE=1 SV=1	PREDICTED: growth-regulating factor 3-like [Cucumis sativus]
Csa3G778370	3.37507	5.61311	5.87679	2.93448	2.17812	3.19142	1.66549	1.89785	2.41392	-0.807951	down	-1.35321	down	-0.536385	normal	--	--	Biological Process: negative regulation of transcription, DNA-templated (GO:0045892);;	--	--	--	--	Transcriptional repressor, ovate	Transcription repressor OFP6 OS=Arabidopsis thaliana OX=3702 GN=OFP6 PE=1 SV=1	PREDICTED: transcription repressor OFP6-like [Cucumis sativus]
Csa3G782720	1.41042	1.01666	1.30066	0.608284	0.491552	0.829077	0.070322	0.455738	0.254324	-0.922436	down	-2.27336	down	--	--	--	--	--	--	--	[K]	Transcription	SRF-type transcription factor (DNA-binding and dimerisation domain)	Agamous-like MADS-box protein AGL80 OS=Arabidopsis thaliana OX=3702 GN=AGL80 PE=1 SV=1	PREDICTED: uncharacterized protein LOC101219702 [Cucumis sativus]
Csa3G895090	1.02795	2.86813	2.40336	0.285631	0.756063	1.58078	0.28873	0.176539	0.465465	-1.26683	down	-2.79491	down	--	--	--	--	Biological Process: cellular process (GO:0009987);;	K14484|0|csv:101219386|K14484 auxin-responsive protein IAA | (RefSeq) auxin-responsive protein IAA26-like	Plant hormone signal transduction (ko04075)	--	--	AUX/IAA family	Auxin-responsive protein IAA26 OS=Arabidopsis thaliana OX=3702 GN=IAA26 PE=1 SV=2	PREDICTED: auxin-responsive protein IAA26-like [Cucumis sativus]
Csa4G047970	0.929814	1.71921	1.2606	0.120278	0	0.028993	0.114937	0.311073	0.238168	-4.29777	down	-2.50228	down	--	--	--	--	--	--	--	--	--	B3 DNA binding domain	B3 domain-containing protein Os04g0581400 OS=Oryza sativa subsp. japonica OX=39947 GN=Os04g0581400 PE=3 SV=2	hypothetical protein Csa_4G047970 [Cucumis sativus]
Csa4G063470	1.05256	17.7519	0.75201	0.848004	0.859402	0.268018	0.511201	0.996362	0.398218	-3.23334	down	-3.33674	down	--	--	--	--	Biological Process: response to bacterium (GO:0009617);; Biological Process: response to fungus (GO:0009620);; Biological Process: defense response, incompatible interaction (GO:0009814);;	K14508|0|csv:101214577|K14508 regulatory protein NPR1 | (RefSeq) regulatory protein NPR3-like	Plant hormone signal transduction (ko04075)	[R]	General function prediction only	BTB/POZ domain;; Domain of unknown function (DUF3420);; Ankyrin repeats (3 copies);; Ankyrin repeats (many copies);; Ankyrin repeat	Regulatory protein NPR3 OS=Arabidopsis thaliana OX=3702 GN=NPR3 PE=1 SV=1	hypothetical protein Csa_4G063470 [Cucumis sativus]
Csa4G088720	4.78415	11.9494	7.89065	2.83426	3.04352	3.81259	4.71525	4.9194	5.32034	-1.31849	down	-0.764978	down	0.561963	normal	--	--	Biological Process: single-organism developmental process (GO:0044767);; Biological Process: system development (GO:0048731);;	--	--	--	--	TCP family transcription factor	Transcription factor TCP4 OS=Arabidopsis thaliana OX=3702 GN=TCP4 PE=1 SV=1	PREDICTED: transcription factor TCP4, partial [Cucumis sativus]
Csa4G256430	2.00858	2.65542	1.82122	1.1237	1.2769	1.05211	0.609107	0.795673	1.13627	-0.883999	down	-1.3993	down	-0.506884	normal	[T]	Signal transduction mechanisms	Molecular Function: protein binding (GO:0005515);; Cellular Component: nucleus (GO:0005634);; Cellular Component: cytoplasm (GO:0005737);; Biological Process: induced systemic resistance, jasmonic acid mediated signaling pathway (GO:0009864);; Biological Process: polarity specification of adaxial/abaxial axis (GO:0009944);; Biological Process: proximal/distal pattern formation (GO:0009954);; Biol…	K14508|0|csv:101215628|K14508 regulatory protein NPR1 | (RefSeq) regulatory protein NPR5-like	Plant hormone signal transduction (ko04075)	[R]	General function prediction only	Domain of unknown function (DUF3420);; BTB/POZ domain;; Ankyrin repeats (3 copies);; Ankyrin repeat;; Ankyrin repeats (many copies);; Ankyrin repeat;; Ankyrin repeats (many copies)	Regulatory protein NPR5 OS=Arabidopsis thaliana OX=3702 GN=NPR5 PE=1 SV=1	PREDICTED: regulatory protein NPR5-like [Cucumis sativus]
Csa4G292470	1.239	1.27772	1.34679	0.191922	0.405236	0.470108	0.37527	0.124358	0.277868	-1.80583	down	-2.34153	down	--	--	--	--	Biological Process: metabolic process (GO:0008152);;	K09284|0|csv:101211008|K09284 AP2-like factor, euAP2 lineage | (RefSeq) ethylene-responsive transcription factor RAP2-7-like	--	--	--	AP2 domain	Floral homeotic protein APETALA 2 OS=Arabidopsis thaliana OX=3702 GN=AP2 PE=1 SV=1	PREDICTED: ethylene-responsive transcription factor RAP2-7-like [Cucumis sativus]
Csa4G295460	2.32737	4.82858	4.68822	0.92234	1.73609	1.25174	1.4568	0.853638	1.43827	-1.52503	down	-1.67456	down	-0.140059	normal	--	--	--	--	--	--	--	Dof domain, zinc finger	Dof zinc finger protein DOF5.1 OS=Arabidopsis thaliana OX=3702 GN=DOF5.1 PE=2 SV=1	PREDICTED: dof zinc finger protein DOF3.6-like isoform X1 [Cucumis sativus]
Csa4G628330	0.96307	6.50455	2.25162	0	0	0.749649	0.241409	0	0	-3.64944	down	-5.28739	down	--	--	--	--	Molecular Function: DNA binding (GO:0003677);; Biological Process: regulation of transcription, DNA-templated (GO:0006355);; Biological Process: biosynthetic process (GO:0009058);; Biological Process: plastid organization (GO:0009657);; Biological Process: embryo development ending in seed dormancy (GO:0009793);; Biological Process: leaf morphogenesis (GO:0009965);; Biological Process: cellular p…	--	--	--	--	TCP family transcription factor	Transcription factor TCP4 OS=Arabidopsis thaliana OX=3702 GN=TCP4 PE=1 SV=1	PREDICTED: transcription factor TCP4 [Cucumis sativus]
Csa4G629480	12.2191	22.5623	9.06534	8.43923	7.90055	6.53412	4.64247	4.88333	4.19316	-0.914385	down	-1.72361	down	-0.8023	down	--	--	--	--	--	--	--	No apical meristem (NAM) protein	Protein CUP-SHAPED COTYLEDON 2 OS=Arabidopsis thaliana OX=3702 GN=NAC098 PE=1 SV=1	PREDICTED: protein CUP-SHAPED COTYLEDON 2-like [Cucumis sativus]
Csa4G642430	10.4513	7.07775	5.89869	2.66521	4.87059	4.59176	1.85411	2.43492	2.5991	-0.944141	down	-1.8232	down	-0.871928	down	--	--	--	--	--	--	--	Lateral organ boundaries (LOB) domain	LOB domain-containing protein 38 OS=Arabidopsis thaliana OX=3702 GN=LBD38 PE=1 SV=1	PREDICTED: LOB domain-containing protein 39-like [Cucumis sativus]
Csa4G644740	2.68661	13.3212	7.65743	2.01301	2.27583	3.79577	3.30958	2.67497	3.15907	-1.56241	down	-1.46883	down	0.102302	normal	--	--	Biological Process: transcription, DNA-templated (GO:0006351);; Biological Process: anatomical structure morphogenesis (GO:0009653);; Biological Process: tissue development (GO:0009888);; Biological Process: regulation of gene expression (GO:0010468);; Biological Process: single-organism cellular process (GO:0044763);; Biological Process: single-organism developmental process (GO:0044767);; Biolo…	K09285|0|csv:101212143|K09285 AP2-like factor, ANT lineage | (RefSeq) AP2-like ethylene-responsive transcription factor ANT	--	--	--	AP2 domain	AP2-like ethylene-responsive transcription factor ANT OS=Arabidopsis thaliana OX=3702 GN=ANT PE=1 SV=2	PREDICTED: AP2-like ethylene-responsive transcription factor ANT isoform X1 [Cucumis sativus]
Csa4G645830	3.69428	9.69115	7.84431	3.70798	3.62181	4.447	2.5799	2.76394	2.90127	-0.819151	down	-1.40688	down	-0.579078	normal	--	--	Biological Process: cell fate specification (GO:0001708);; Molecular Function: transcription factor activity, sequence-specific DNA binding (GO:0003700);; Cellular Component: nucleus (GO:0005634);; Biological Process: regulation of transcription, DNA-templated (GO:0006355);; Biological Process: determination of bilateral symmetry (GO:0009855);; Biological Process: animal organ morphogenesis (GO:0…	--	--	[K]	Transcription	KNOX2 domain;; KNOX1 domain;; Homeobox KN domain;; ELK domain;; Homeobox domain	Homeobox protein knotted-1-like 2 OS=Malus domestica OX=3750 PE=2 SV=1	PREDICTED: homeobox protein knotted-1-like 2 [Cucumis sativus]
Csa5G065660	13.3399	6.48542	9.66938	6.02686	5.07913	6.23811	4.3263	3.12526	2.99674	-0.774785	down	-1.53832	down	-0.755907	down	--	--	Molecular Function: transcription factor activity, sequence-specific DNA binding (GO:0003700);; Cellular Component: nucleus (GO:0005634);; Biological Process: regulation of transcription, DNA-templated (GO:0006355);; Molecular Function: sequence-specific DNA binding (GO:0043565);;	K09338|1.26466e-142|csv:101222713|K09338 homeobox-leucine zipper protein | (RefSeq) homeobox-leucine zipper protein HOX3-like	--	[K]	Transcription	Homeobox domain;; Homeobox associated leucine zipper;; Homeobox KN domain	Homeobox-leucine zipper protein HOX3 OS=Oryza sativa subsp. japonica OX=39947 GN=HOX3 PE=1 SV=1	PREDICTED: homeobox-leucine zipper protein HOX3-like isoform X1 [Cucumis sativus]
Csa5G092930	1.00214	4.79169	2.39809	1.49846	1.02815	1.09988	1.14885	1.26154	1.60214	-1.13871	down	-1.07491	down	0.071335	normal	--	--	Molecular Function: binding (GO:0005488);; Cellular Component: nucleus (GO:0005634);; Biological Process: regulation of transcription, DNA-templated (GO:0006355);; Biological Process: detection of gravity (GO:0009590);; Biological Process: positive gravitropism (GO:0009958);; Biological Process: negative gravitropism (GO:0009959);; Biological Process: circumnutation (GO:0010031);; Molecular Funct…	--	--	[R]	General function prediction only	--	Protein SHOOT GRAVITROPISM 5 OS=Arabidopsis thaliana OX=3702 GN=SGR5 PE=1 SV=1	PREDICTED: protein SHOOT GRAVITROPISM 5 [Cucumis sativus]
Csa5G139210	1.26582	4.55497	3.04534	0.642059	0.778704	0.906837	0.433653	0.1137	0.623136	-1.8819	down	-2.92758	down	--	--	--	--	--	--	--	--	--	Dof domain, zinc finger	Dof zinc finger protein DOF4.6 OS=Arabidopsis thaliana OX=3702 GN=DOF4.6 PE=2 SV=2	hypothetical protein Csa_5G139210 [Cucumis sativus]
Csa5G182030	1.78839	2.57435	2.42598	0.831406	1.07835	1.77497	1.30363	0.377534	1.57291	-0.866482	down	-1.11991	down	-0.246401	normal	--	--	--	--	--	--	--	Dof domain, zinc finger	Dof zinc finger protein DOF2.4 OS=Arabidopsis thaliana OX=3702 GN=DOF2.4 PE=2 SV=1	PREDICTED: dof zinc finger protein DOF2.4 [Cucumis sativus]
Csa5G375760	1.71548	3.85513	2.94161	0.630652	1.57351	1.20954	0.942567	1.26048	1.02124	-1.29233	down	-1.44229	down	-0.140302	normal	--	--	Molecular Function: NAD+ ADP-ribosyltransferase activity (GO:0003950);; Molecular Function: metal ion binding (GO:0046872);;	--	--	--	--	--	--	PREDICTED: uncharacterized protein LOC101220433 [Cucumis sativus]
Csa5G623880	1.20062	2.09533	0.951415	0.655144	0.301036	0.312037	0.367285	0.062842	0.468398	-1.66775	down	-2.22868	down	--	--	--	--	--	--	--	[K]	Transcription	Myb/SANT-like DNA-binding domain	Trihelix transcription factor ASIL2 OS=Arabidopsis thaliana OX=3702 GN=ASIL2 PE=1 SV=1	PREDICTED: trihelix transcription factor ASIL2 [Cucumis sativus]
Csa6G081510	1.1718	3.89975	2.67339	1.27391	1.11669	1.54769	0.299658	0.493038	0.731684	-0.941474	down	-2.35964	down	-1.41054	down	--	--	Biological Process: regulation of transcription, DNA-templated (GO:0006355);; Biological Process: single-organism process (GO:0044699);;	--	--	--	--	GRAS domain family	Protein SHORT-ROOT OS=Arabidopsis thaliana OX=3702 GN=SHR PE=1 SV=1	PREDICTED: protein SHORT-ROOT-like [Cucumis sativus]
Csa6G138620	1.31877	4.47196	3.53526	0.870145	0.722278	1.85206	0.220285	0.104192	0.067923	-1.39554	down	-4.37922	down	--	--	--	--	Biological Process: sugar mediated signaling pathway (GO:0010182);; Biological Process: positive regulation of transcription, DNA-templated (GO:0045893);;	--	--	--	--	CCT motif	Zinc finger protein CONSTANS-LIKE 3 OS=Arabidopsis thaliana OX=3702 GN=COL3 PE=1 SV=1	PREDICTED: uncharacterized protein LOC101221095 [Cucumis sativus]
Csa6G296960	66.1096	48.5827	51.2	34.41	31.1043	37.9388	15.9672	16.9791	15.0123	-0.667466	down	-1.84926	down	-1.17479	down	--	--	Biological Process: transcription, DNA-templated (GO:0006351);;	K09284|0|csv:101222024|K09284 AP2-like factor, euAP2 lineage | (RefSeq) ethylene-responsive transcription factor RAP2-7	--	--	--	AP2 domain	Ethylene-responsive transcription factor RAP2-7 OS=Arabidopsis thaliana OX=3702 GN=RAP2-7 PE=2 SV=2	PREDICTED: ethylene-responsive transcription factor RAP2-7 isoform X1 [Cucumis sativus]
Csa6G495620	1.71696	5.9772	3.28312	0.894434	1.42753	1.21342	1.39789	1.48216	1.67701	-1.60182	down	-1.3096	down	0.301749	normal	--	--	Molecular Function: transcription factor activity, sequence-specific DNA binding (GO:0003700);; Cellular Component: nucleus (GO:0005634);; Biological Process: regulation of transcription, DNA-templated (GO:0006355);; Biological Process: asymmetric cell division (GO:0008356);; Biological Process: radial pattern formation (GO:0009956);; Biological Process: regulation of hormone metabolic process (G…	--	--	--	--	GRAS domain family	Protein SHORT-ROOT OS=Arabidopsis thaliana OX=3702 GN=SHR PE=1 SV=1	PREDICTED: protein SHORT-ROOT-like [Cucumis sativus]
Csa6G496380	58.9596	71.7857	67.4414	34.0407	40.0083	39.674	23.0636	21.683	21.4852	-0.784492	down	-1.63553	down	-0.842803	down	--	--	Biological Process: post-embryonic development (GO:0009791);; Biological Process: system development (GO:0048731);; Biological Process: regulation of biological process (GO:0050789);;	--	--	--	--	WRC;; QLQ	Growth-regulating factor 1 OS=Arabidopsis thaliana OX=3702 GN=GRF1 PE=1 SV=1	PREDICTED: growth-regulating factor 1 [Cucumis sativus]
Csa6G525430	5.84175	27.183	17.0866	4.8214	7.48542	5.91709	9.20656	7.62605	7.70965	-1.42443	down	-1.0673	down	0.367305	normal	--	--	Molecular Function: transcription factor activity, sequence-specific DNA binding (GO:0003700);; Cellular Component: nucleus (GO:0005634);; Biological Process: regulation of transcription, DNA-templated (GO:0006355);; Biological Process: sister chromatid cohesion (GO:0007062);; Biological Process: reciprocal meiotic recombination (GO:0007131);; Biological Process: cell adhesion (GO:0007155);; Biol…	K09338|0|csv:101210154|K09338 homeobox-leucine zipper protein | (RefSeq) homeobox-leucine zipper protein ATHB-14-like	--	--	--	MEKHLA domain;; START domain;; Homeobox domain	Homeobox-leucine zipper protein ATHB-14 OS=Arabidopsis thaliana OX=3702 GN=ATHB-14 PE=1 SV=1	PREDICTED: homeobox-leucine zipper protein ATHB-14-like [Cucumis sativus]
Csa7G041370	6.4904	28.6983	15.5241	3.51399	3.49458	5.2584	1.32265	0.57378	0.816902	-2.01038	down	-4.23828	down	-2.2194	down	--	--	Molecular Function: DNA binding (GO:0003677);; Biological Process: cellular aromatic compound metabolic process (GO:0006725);; Biological Process: nitrogen compound metabolic process (GO:0006807);; Biological Process: pattern specification process (GO:0007389);; Biological Process: post-embryonic animal morphogenesis (GO:0009886);; Biological Process: cellular biosynthetic process (GO:0044249);; …	--	--	[K]	Transcription	KNOX2 domain;; KNOX1 domain;; Homeobox KN domain;; ELK domain;; Homeobox domain	Homeobox protein SBH1 OS=Glycine max OX=3847 GN=H1 PE=2 SV=1	PREDICTED: homeobox protein knotted-1-like LET6 [Cucumis sativus]
Csa7G387730	0.736552	1.61954	1.42339	0.290203	0.320574	0.308299	0.178982	0.273198	0.440481	-1.99498	down	-2.10075	down	--	--	--	--	Molecular Function: binding (GO:0005488);;	--	--	[R]	General function prediction only	Zinc finger, C2H2 type;; Zinc-finger double-stranded RNA-binding	Protein indeterminate-domain 12 OS=Arabidopsis thaliana OX=3702 GN=IDD12 PE=2 SV=2	hypothetical protein Csa_7G387730 [Cucumis sativus]
Csa7G406990	14.9279	14.1405	17.1596	7.81851	7.09027	12.1836	6.52305	6.8818	9.54676	-0.758479	down	-1.07041	down	-0.303679	normal	--	--	Molecular Function: binding (GO:0005488);;	--	--	--	--	--	Zinc finger protein 6 OS=Arabidopsis thaliana OX=3702 GN=ZFP6 PE=2 SV=1	PREDICTED: zinc finger protein 6-like [Cucumis sativus]
Csa7G428260	3.60933	3.31009	4.16193	0.731169	0.937805	1.21322	0.18194	0.41685	0.24519	-1.91859	down	-3.72177	down	--	--	--	--	Molecular Function: nucleic acid binding (GO:0003676);; Molecular Function: binding (GO:0005488);; Cellular Component: nucleus (GO:0005634);; Biological Process: regulation of transcription, DNA-templated (GO:0006355);; Biological Process: plant-type cell wall modification (GO:0009827);; Biological Process: pollen tube growth (GO:0009860);; Biological Process: transmitting tissue development (GO:…	--	--	[R]	General function prediction only	Zinc finger, C2H2 type	Zinc finger protein WIP2 OS=Arabidopsis thaliana OX=3702 GN=WIP2 PE=1 SV=1	PREDICTED: zinc finger protein WIP2-like [Cucumis sativus]
Csa7G429520	16.0774	19.6267	16.1906	10.9081	11.7256	10.1273	5.9858	6.53159	7.11838	-0.640606	down	-1.45738	down	-0.808465	down	--	--	Molecular Function: DNA binding (GO:0003677);; Biological Process: transcription, DNA-templated (GO:0006351);;	K09338|0|csv:101221600|K09338 homeobox-leucine zipper protein | (RefSeq) homeobox-leucine zipper protein HOX11-like	--	[K]	Transcription	Homeobox domain;; Homeobox associated leucine zipper;; Homeobox KN domain	Homeobox-leucine zipper protein HAT14 OS=Arabidopsis thaliana OX=3702 GN=HAT14 PE=2 SV=3	PREDICTED: homeobox-leucine zipper protein HOX11-like [Cucumis sativus]
Csa7G431330	10.0132	11.3413	8.36643	4.06466	6.73036	5.85652	2.4208	5.22025	2.60047	-0.765847	down	-1.50086	down	-0.727964	normal	--	--	Biological Process: transcription, DNA-templated (GO:0006351);; Biological Process: response to stress (GO:0006950);; Cellular Component: plastid (GO:0009536);; Biological Process: response to abiotic stimulus (GO:0009628);; Biological Process: regulation of biological process (GO:0050789);; Biological Process: response to oxygen-containing compound (GO:1901700);;	K09285|0|csv:101206499|K09285 AP2-like factor, ANT lineage | (RefSeq) AP2-like ethylene-responsive transcription factor At1g16060	--	--	--	AP2 domain	AP2-like ethylene-responsive transcription factor At1g16060 OS=Arabidopsis thaliana OX=3702 GN=At1g16060 PE=2 SV=1	PREDICTED: AP2-like ethylene-responsive transcription factor At1g16060 [Cucumis sativus]
Csa7G452040	1.44402	1.03938	0.917253	0.50003	0.071607	0.06676	0.242378	0.563762	0.652522	-2.26535	down	-1.27604	down	--	--	--	--	Molecular Function: binding (GO:0005488);; Biological Process: regulation of transcription, DNA-templated (GO:0006355);;	--	--	--	--	Helix-loop-helix DNA-binding domain	Transcription factor bHLH87 OS=Arabidopsis thaliana OX=3702 GN=BHLH87 PE=1 SV=1	PREDICTED: transcription factor bHLH87 [Cucumis sativus]
Csa7G452940	4.39415	12.5235	8.25841	4.38082	6.10226	4.91824	5.66156	4.14179	5.61089	-0.825608	down	-0.795488	down	0.0393524	normal	--	--	Molecular Function: transcription factor activity, sequence-specific DNA binding (GO:0003700);; Cellular Component: nucleus (GO:0005634);; Biological Process: regulation of transcription, DNA-templated (GO:0006355);; Biological Process: cellular response to nitrogen starvation (GO:0006995);; Biological Process: cell adhesion (GO:0007155);; Biological Process: polarity specification of adaxial/aba…	K09338|0|csv:101213106|K09338 homeobox-leucine zipper protein | (RefSeq) homeobox-leucine zipper protein ATHB-15	--	--	--	START domain;; MEKHLA domain;; Homeobox domain	Homeobox-leucine zipper protein ATHB-15 OS=Arabidopsis thaliana OX=3702 GN=ATHB-15 PE=1 SV=1	PREDICTED: homeobox-leucine zipper protein ATHB-15 isoform X2 [Cucumis sativus]

## Sheet: DEG-II-IIIs
TFs in DEG-II-IIIs of wild type
	FPKM									log2FC	Regulated Direction	log2FC	Regulated Direction	log2FC	Regulated Direction	Database annotation
Gene_ID	StageII-1	StageII-2	StageII-3	StageIII-1	StageIII-2	StageIII-3	StageIV-1	StageIV-2	StageIV-3	StageII vs StageIII	StageII vs StageIII	StageII vs StageIV	StageII vs StageIV	StageIII vs StageIV	StageIII vs StageIV	COG_class	COG_class_annotation	GO_annotation	KEGG_annotation	KEGG_pathway_annotation	KOG_class	KOG_class_annotation	Pfam_annotation	Swiss_Prot_annotation	NR_annotation
Csa1G001450	26.6701	27.005	27.2932	20.9394	21.1984	22.8381	11.8624	13.6034	13.3727	-0.305565	normal	-1.11966	down	-0.806021	down	--	--	--	--	--	--	--	SBP domain	Squamosa promoter-binding-like protein 13B OS=Arabidopsis thaliana OX=3702 GN=SPL13B PE=3 SV=1	PREDICTED: squamosa promoter-binding-like protein 13A [Cucumis sativus]
Csa1G031750	73.7374	40.7676	46.5881	44.6155	41.3317	38.2347	23.0719	22.1651	18.6471	-0.435409	normal	-1.54968	down	-1.10728	down	--	--	Molecular Function: transcription regulatory region sequence-specific DNA binding (GO:0000976);; Molecular Function: transcription factor activity, sequence-specific DNA binding (GO:0003700);; Molecular Function: protein binding (GO:0005515);; Cellular Component: nucleus (GO:0005634);; Biological Process: regulation of transcription, DNA-templated (GO:0006355);; Biological Process: trichome branc…	K09338|0|csv:101215660|K09338 homeobox-leucine zipper protein | (RefSeq) homeobox-leucine zipper protein HDG11-like	--	--	--	START domain;; Homeobox domain	Homeobox-leucine zipper protein HDG11 OS=Arabidopsis thaliana OX=3702 GN=HDG11 PE=1 SV=1	PREDICTED: homeobox-leucine zipper protein HDG11-like isoform X1 [Cucumis sativus]
Csa1G043020	11.7149	12.5897	10.9727	8.69143	9.82066	10.7567	6.44058	5.71511	7.79366	-0.255893	normal	-0.881252	down	-0.617363	down	--	--	Molecular Function: binding (GO:0005488);;	--	--	[R]	General function prediction only	--	Protein SHOOT GRAVITROPISM 5 OS=Arabidopsis thaliana OX=3702 GN=SGR5 PE=1 SV=1	PREDICTED: protein SHOOT GRAVITROPISM 5-like [Cucumis sativus]
Csa1G064670	64.0326	62.6845	63.5678	47.9063	60.6979	55.7089	24.2318	32.5739	23.567	-0.198505	normal	-1.29929	down	-1.09287	down	--	--	Molecular Function: transcription factor activity, sequence-specific DNA binding (GO:0003700);; Cellular Component: nucleus (GO:0005634);; Cellular Component: cytoplasm (GO:0005737);; Biological Process: regulation of transcription, DNA-templated (GO:0006355);; Biological Process: protein acetylation (GO:0006473);; Biological Process: epidermal cell differentiation (GO:0009913);; Biological Proce…	K09338|0|csv:101212604|K09338 homeobox-leucine zipper protein | (RefSeq) homeobox-leucine zipper protein MERISTEM L1	--	--	--	START domain;; Homeobox domain	Homeobox-leucine zipper protein MERISTEM L1 OS=Arabidopsis thaliana OX=3702 GN=ATML1 PE=2 SV=1	PREDICTED: homeobox-leucine zipper protein MERISTEM L1 [Cucumis sativus]
Csa1G231530	24.4863	17.3374	20.2539	17.957	14.6175	19.132	7.16445	11.1753	8.65941	-0.252501	normal	-1.25171	down	-0.991563	down	--	--	Biological Process: cellular process (GO:0009987);;	K14484|4.69544e-128|csv:101203761|K14484 auxin-responsive protein IAA | (RefSeq) auxin-responsive protein IAA29-like	Plant hormone signal transduction (ko04075)	--	--	AUX/IAA family	Auxin-responsive protein IAA12 OS=Arabidopsis thaliana OX=3702 GN=IAA12 PE=1 SV=1	hypothetical protein Csa_1G231530 [Cucumis sativus]
Csa1G425940	8.55886	12.1012	8.57616	7.43332	10.7381	9.04276	4.5988	4.51505	7.16519	-0.062821	normal	-0.839424	down	-0.768001	down	--	--	Molecular Function: DNA binding (GO:0003677);; Molecular Function: transcription factor activity, sequence-specific DNA binding (GO:0003700);; Cellular Component: nucleus (GO:0005634);; Biological Process: regulation of transcription, DNA-templated (GO:0006355);; Biological Process: jasmonic acid metabolic process (GO:0009694);; Biological Process: response to jasmonic acid (GO:0009753);; Molecul…	--	--	--	--	Helix-loop-helix DNA-binding domain	Transcription factor bHLH35 OS=Arabidopsis thaliana OX=3702 GN=BHLH35 PE=2 SV=1	PREDICTED: transcription factor bHLH35-like [Cucumis sativus]
Csa1G575100	106.508	67.6253	102.749	87.4675	83.8558	108.241	53.5487	52.8095	62.2912	0.0212841	normal	-0.779733	down	-0.793	down	--	--	--	--	--	--	--	No apical meristem (NAM) protein	NAC domain-containing protein 75 OS=Arabidopsis thaliana OX=3702 GN=NAC075 PE=2 SV=1	PREDICTED: uncharacterized protein LOC101216381 isoform X2 [Cucumis sativus]
Csa1G657480	2.92167	2.84336	2.54838	2.31047	2.51615	2.58342	1.71932	1.82305	1.44041	-0.165208	normal	-0.851514	down	-0.678849	down	--	--	Molecular Function: DNA binding (GO:0003677);;	K18835|0|csv:101206605|K18835 WRKY transcription factor 2 | (RefSeq) probable WRKY transcription factor 2	Plant-pathogen interaction (ko04626)	--	--	WRKY DNA -binding domain	WRKY transcription factor SUSIBA2 OS=Hordeum vulgare OX=4513 GN=WRKY46 PE=1 SV=1	PREDICTED: probable WRKY transcription factor 2 [Cucumis sativus]
Csa2G006270	204.172	144.353	210.877	173.107	165.764	213.336	79.8767	105.235	88.5584	-0.00939129	normal	-1.09221	down	-1.07495	down	--	--	Molecular Function: transcription factor activity, sequence-specific DNA binding (GO:0003700);; Cellular Component: nucleus (GO:0005634);; Biological Process: regulation of transcription, DNA-templated (GO:0006355);; Biological Process: macromolecule biosynthetic process (GO:0009059);; Biological Process: response to water deprivation (GO:0009414);; Biological Process: ethylene-activated signalin…	--	--	--	--	AP2 domain	Ethylene-responsive transcription factor WIN1 OS=Arabidopsis thaliana OX=3702 GN=WIN1 PE=2 SV=1	PREDICTED: ethylene-responsive transcription factor WIN1-like [Cucumis sativus]
Csa2G174080	26.5476	20.3397	25.3359	15.9205	16.4069	19.5573	5.11051	7.14794	6.50147	-0.465979	normal	-2.00314	down	-1.529	down	--	--	--	--	--	--	--	--	--	hypothetical protein Csa_2G174080 [Cucumis sativus]
Csa2G354680	26.4416	28.288	28.3912	27.1496	21.7592	25.453	14.6938	23.0959	20.6459	-0.114042	normal	-0.729347	down	-0.606704	down	--	--	Molecular Function: transcription factor activity, sequence-specific DNA binding (GO:0003700);; Cellular Component: plasma membrane (GO:0005886);; Biological Process: regulation of transcription, DNA-templated (GO:0006355);; Biological Process: membrane fusion (GO:0006944);; Molecular Function: zinc ion binding (GO:0008270);; Molecular Function: actin filament binding (GO:0051015);; Biological Pr…	K09377|4.5216e-145|csv:101210188|K09377 cysteine and glycine-rich protein | (RefSeq) LIM domain-containing protein WLIM1	--	[TZ]	Signal transduction mechanisms;; Cytoskeleton	LIM domain	LIM domain-containing protein WLIM1 OS=Arabidopsis thaliana OX=3702 GN=WLIM1 PE=1 SV=1	PREDICTED: LIM domain-containing protein WLIM1 [Cucumis sativus]
Csa2G362390	81.1193	61.2594	62.7746	68.3738	59.9012	67.0593	37.3482	37.9696	39.1677	-0.0620439	normal	-0.90406	down	-0.834722	down	--	--	Molecular Function: transcription factor activity, sequence-specific DNA binding (GO:0003700);; Biological Process: regulation of transcription, DNA-templated (GO:0006355);; Molecular Function: sequence-specific DNA binding (GO:0043565);;	--	--	--	--	bZIP transcription factor;; Basic region leucine zipper	bZIP transcription factor 44 OS=Arabidopsis thaliana OX=3702 GN=BZIP44 PE=1 SV=1	PREDICTED: ocs element-binding factor 1 [Cucumis sativus]
Csa2G376790	7.69775	5.83624	6.97377	3.93698	4.22322	6.65498	1.2474	1.27311	1.37245	-0.459043	normal	-2.44629	down	-1.97988	down	--	--	Molecular Function: DNA binding (GO:0003677);; Molecular Function: transcription factor activity, sequence-specific DNA binding (GO:0003700);; Biological Process: regulation of transcription, DNA-templated (GO:0006355);; Biological Process: multicellular organism development (GO:0007275);;	--	--	--	--	No apical meristem (NAM) protein	Protein CUP-SHAPED COTYLEDON 2 OS=Arabidopsis thaliana OX=3702 GN=NAC098 PE=1 SV=1	PREDICTED: transcription factor JUNGBRUNNEN 1 [Cucumis sativus]
Csa2G376830	51.3215	56.1522	59.1296	48.9358	45.6644	53.6439	31.1779	28.3341	31.8132	-0.152538	normal	-0.923851	down	-0.763072	down	--	--	Molecular Function: protein dimerization activity (GO:0046983);;	--	--	--	--	bZIP transcription factor;; Basic region leucine zipper;; Basic leucine-zipper C terminal	Basic leucine zipper 9 OS=Arabidopsis thaliana OX=3702 GN=BZIP9 PE=1 SV=1	PREDICTED: basic leucine zipper 9 [Cucumis sativus]
Csa3G135050	3.53657	3.47111	2.56175	2.751	4.45156	2.70638	1.1547	1.37487	2.55541	0.0506807	normal	-1.04904	down	-1.09067	down	--	--	Molecular Function: DNA binding (GO:0003677);; Molecular Function: chromatin binding (GO:0003682);;	K09422|5.16494e-58|csv:105434828|K09422 myb proto-oncogene protein, plant | (RefSeq) myb-related protein Myb4-like	--	[K]	Transcription	Myb-like DNA-binding domain;; Myb-like DNA-binding domain	Transcription factor MYB4 OS=Oryza sativa subsp. japonica OX=39947 GN=MYB4 PE=2 SV=2	hypothetical protein Csa_3G135050 [Cucumis sativus]
Csa3G357110	16.8831	14.3166	10.9979	11.3563	11.6559	9.15662	5.36397	4.77694	5.57312	-0.380243	normal	-1.48435	down	-1.09637	down	--	--	Biological Process: cellular process (GO:0009987);; Biological Process: single-organism process (GO:0044699);;	--	--	--	--	AP2 domain	Ethylene-responsive transcription factor CRF4 OS=Arabidopsis thaliana OX=3702 GN=CRF4 PE=1 SV=2	PREDICTED: ethylene-responsive transcription factor CRF4 [Cucumis sativus]
Csa3G457670	21.9879	20.5585	25.3545	15.2611	16.3442	22.8036	7.46906	9.12909	9.96995	-0.307334	normal	-1.41022	down	-1.09463	down	--	--	Molecular Function: binding (GO:0005488);;	--	--	[K]	Transcription	GATA zinc finger	GATA transcription factor 9 OS=Arabidopsis thaliana OX=3702 GN=GATA9 PE=2 SV=1	PREDICTED: GATA transcription factor 4-like [Cucumis sativus]
Csa3G730160	16.8199	12.8337	10.2281	12.859	11.6575	11.6687	7.09767	7.56022	4.49773	-0.131207	normal	-1.11556	down	-0.977611	down	--	--	Biological Process: cellular metabolic process (GO:0044237);;	--	--	--	--	Transcriptional repressor, ovate;; DNA-binding domain	Transcription repressor OFP4 OS=Arabidopsis thaliana OX=3702 GN=OFP4 PE=1 SV=1	PREDICTED: transcription repressor OFP2-like [Cucumis sativus]
Csa3G748220	185.084	162.343	155.11	151.841	152.738	134.676	80.6458	79.4142	73.2572	-0.182432	normal	-1.1669	down	-0.976782	down	--	--	Molecular Function: transcription regulatory region sequence-specific DNA binding (GO:0000976);; Molecular Function: transcription factor activity, sequence-specific DNA binding (GO:0003700);; Cellular Component: nucleus (GO:0005634);; Biological Process: regulation of transcription, DNA-templated (GO:0006355);; Molecular Function: sequence-specific DNA binding (GO:0043565);; Biological Process: …	--	--	[K]	Transcription	Homeobox domain;; Homeobox associated leucine zipper;; Homeobox KN domain	Putative homeobox-leucine zipper protein ATHB-51 OS=Arabidopsis thaliana OX=3702 GN=ATHB-51 PE=2 SV=2	PREDICTED: homeobox-leucine zipper protein ATHB-22-like isoform X1 [Cucumis melo]
Csa3G824850	157.379	123.917	140.668	153.388	145.624	145.886	73.8318	87.5735	85.631	0.0869033	normal	-0.833733	down	-0.912673	down	--	--	Molecular Function: DNA binding (GO:0003677);; Molecular Function: chromatin binding (GO:0003682);; Molecular Function: transcription factor activity, sequence-specific DNA binding (GO:0003700);; Cellular Component: nucleus (GO:0005634);; Biological Process: regulation of transcription, DNA-templated (GO:0006355);; Biological Process: response to salt stress (GO:0009651);; Biological Process: res…	K09422|1.12229e-141|csv:101212616|K09422 myb proto-oncogene protein, plant | (RefSeq) transcription factor MYB76	--	[K]	Transcription	Myb-like DNA-binding domain;; Myb-like DNA-binding domain	Transcription factor MYB106 OS=Arabidopsis thaliana OX=3702 GN=MYB106 PE=2 SV=1	PREDICTED: transcription factor MYB76 [Cucumis sativus]
Csa4G001970	1.48854	2.13422	1.72082	1.02132	2.27806	1.79865	0.583203	0.697887	0.725139	-0.0506695	normal	-1.44628	down	-1.38692	down	--	--	Molecular Function: DNA binding (GO:0003677);; Molecular Function: transcription factor activity, sequence-specific DNA binding (GO:0003700);; Cellular Component: nucleus (GO:0005634);; Biological Process: regulation of transcription, DNA-templated (GO:0006355);;	K09286|0|csv:101203357|K09286 EREBP-like factor | (RefSeq) ethylene-responsive transcription factor ERF073-like	--	--	--	AP2 domain	Ethylene-responsive transcription factor RAP2-3 OS=Arabidopsis thaliana OX=3702 GN=RAP2-3 PE=1 SV=2	PREDICTED: ethylene-responsive transcription factor ERF073-like [Cucumis sativus]
Csa4G052740	60.1228	55.0228	58.1401	40.2839	41.9429	40.9897	27.6288	29.8895	25.8275	-0.479194	normal	-1.11396	down	-0.626874	down	--	--	Molecular Function: binding (GO:0005488);; Biological Process: transcription, DNA-templated (GO:0006351);; Biological Process: response to hormone (GO:0009725);; Biological Process: regulation of cellular process (GO:0050794);;	K14486|0|csv:101213942|K14486 auxin response factor | (RefSeq) auxin response factor 9	Plant hormone signal transduction (ko04075)	--	--	Auxin response factor;; B3 DNA binding domain;; AUX/IAA family	Auxin response factor 9 OS=Arabidopsis thaliana OX=3702 GN=ARF9 PE=1 SV=1	PREDICTED: auxin response factor 9 [Cucumis sativus]
Csa4G645820	22.919	17.1368	16.6489	17.3885	15.9805	18.3486	6.47615	6.63821	6.81395	-0.124051	normal	-1.58746	down	-1.45588	down	--	--	Biological Process: transcription, DNA-templated (GO:0006351);; Biological Process: protein acetylation (GO:0006473);; Biological Process: response to cytokinin (GO:0009735);; Biological Process: primary metabolic process (GO:0044238);; Biological Process: cellular macromolecule metabolic process (GO:0044260);;	K09338|7.23944e-123|csv:101212868|K09338 homeobox-leucine zipper protein | (RefSeq) homeobox-leucine zipper protein HAT9-like	--	[K]	Transcription	Homeobox domain;; Homeobox associated leucine zipper;; Homeobox KN domain	Homeobox-leucine zipper protein HAT22 OS=Arabidopsis thaliana OX=3702 GN=HAT22 PE=1 SV=1	PREDICTED: homeobox-leucine zipper protein HAT9-like [Cucumis sativus]
Csa5G160750	3.2981	3.61261	2.44731	2.89086	3.42871	1.65341	1.10716	1.59724	0.772694	-0.211081	normal	-1.46316	down	-1.24433	down	--	--	--	--	--	--	--	PLATZ transcription factor	--	PREDICTED: uncharacterized protein LOC101221644 [Cucumis sativus]
Csa5G434550	9.63998	9.06112	9.83159	7.02727	10.2168	8.96699	5.03472	3.6645	5.12014	-0.133184	normal	-1.12383	down	-0.982074	down	[TK]	Signal transduction mechanisms;; Transcription	Molecular Function: phosphorelay response regulator activity (GO:0000156);; Biological Process: phosphorelay signal transduction system (GO:0000160);; Biological Process: regulation of transcription, DNA-templated (GO:0006355);; Molecular Function: kinase activity (GO:0016301);; Biological Process: phosphorylation (GO:0016310);; Biological Process: intracellular signal transduction (GO:0035556);;	K14492|1.0768e-110|csv:101210839|K14492 two-component response regulator ARR-A family | (RefSeq) two-component response regulator ARR9-like	Plant hormone signal transduction (ko04075)	[K]	Transcription	Response regulator receiver domain	Two-component response regulator ORR9 OS=Oryza sativa subsp. japonica OX=39947 GN=RR9 PE=2 SV=2	PREDICTED: two-component response regulator ARR9-like [Cucumis sativus]
Csa5G607470	20.1114	18.9222	17.7814	14.8354	17.7443	16.8599	6.49463	7.67564	7.42664	-0.204202	normal	-1.47927	down	-1.26721	down	--	--	--	--	--	--	--	Helix-loop-helix DNA-binding domain	Transcription factor bHLH49 OS=Arabidopsis thaliana OX=3702 GN=BHLH49 PE=1 SV=1	PREDICTED: transcription factor bHLH49 isoform X1 [Cucumis sativus]
Csa5G636500	3.72592	2.02925	2.51672	1.91044	1.88696	2.20104	0.91639	0.431632	1.23734	-0.445654	normal	-1.72838	down	-1.27321	down	--	--	Molecular Function: DNA binding (GO:0003677);; Cellular Component: nucleus (GO:0005634);; Biological Process: photomorphogenesis (GO:0009640);; Biological Process: response to auxin (GO:0009733);; Biological Process: response to cytokinin (GO:0009735);; Biological Process: response to abscisic acid (GO:0009737);; Biological Process: response to gibberellin (GO:0009739);; Biological Process: respo…	--	--	--	--	ZF-HD protein dimerisation region	Mini zinc finger protein 2 OS=Arabidopsis thaliana OX=3702 GN=MIF2 PE=1 SV=1	PREDICTED: mini zinc finger protein 2 [Cucumis sativus]
Csa6G042990	8.66866	6.48243	8.88361	5.44497	5.69522	7.16153	1.83159	2.45142	2.91839	-0.38162	normal	-1.79901	down	-1.40874	down	--	--	--	--	--	[K]	Transcription	Myb/SANT-like DNA-binding domain;; Myb-like DNA-binding domain;; Myb-like DNA-binding domain;; Alcohol dehydrogenase transcription factor Myb/SANT-like	Trihelix transcription factor GT-2 OS=Arabidopsis thaliana OX=3702 GN=GT-2 PE=2 SV=1	PREDICTED: trihelix transcription factor GT-2-like [Cucumis sativus]
Csa6G148300	7.36648	5.27707	8.40239	3.41794	5.64539	5.87788	2.0663	3.09719	2.37144	-0.483124	normal	-1.5344	down	-1.04278	down	--	--	Molecular Function: binding (GO:0005488);;	--	--	[R]	General function prediction only	C2H2-type zinc finger;; C2H2-type zinc finger;; Zinc-finger double-stranded RNA-binding;; Zinc-finger of C2H2 type	Zinc finger protein ZAT5 OS=Arabidopsis thaliana OX=3702 GN=ZAT5 PE=2 SV=1	hypothetical protein Csa_6G148300 [Cucumis sativus]
Csa6G191030	2.06702	2.99654	2.93537	0.947302	1.15218	2.68721	0.41854	0.297945	0.533035	-0.723164	normal	-2.71007	down	-1.97895	down	--	--	--	--	--	--	--	Dof domain, zinc finger	Dof zinc finger protein DOF3.6 OS=Arabidopsis thaliana OX=3702 GN=DOF3.6 PE=1 SV=2	PREDICTED: dof zinc finger protein DOF3.6-like [Cucumis sativus]
Csa6G338090	72.0757	56.823	59.703	65.3321	66.766	60.8631	23.6851	31.1504	23.5081	0.0433488	normal	-1.32681	down	-1.36249	down	--	--	Molecular Function: DNA binding (GO:0003677);; Biological Process: regulation of transcription, DNA-templated (GO:0006355);;	--	--	--	--	Dof domain, zinc finger	Dof zinc finger protein DOF1.2 OS=Arabidopsis thaliana OX=3702 GN=DOF1.2 PE=2 SV=1	PREDICTED: dof zinc finger protein DOF1.2 [Cucumis sativus]
Csa6G519620	77.0871	69.0031	66.8655	71.5636	72.0734	70.9663	41.3308	41.8317	40.6219	0.0228123	normal	-0.842379	down	-0.857484	down	--	--	Molecular Function: binding (GO:0005488);;	--	--	--	--	Myb-like DNA-binding domain	Putative Myb family transcription factor At1g14600 OS=Arabidopsis thaliana OX=3702 GN=At1g14600 PE=2 SV=2	PREDICTED: myb-like protein H isoform X1 [Cucumis sativus]
Csa6G526480	17.446	20.6666	17.8715	14.1268	13.1815	13.1087	7.51764	8.92117	6.32752	-0.45141	normal	-1.35333	down	-0.894296	down	--	--	Cellular Component: intracellular (GO:0005622);; Cellular Component: mitochondrion (GO:0005739);; Molecular Function: zinc ion binding (GO:0008270);;	--	--	--	--	PLATZ transcription factor	--	PREDICTED: uncharacterized protein LOC101204915 [Cucumis sativus]
Csa7G004690	30.5702	24.8367	32.5648	26.7975	24.0342	28.8164	21.9589	18.0875	13.8686	-0.141813	normal	-0.772296	down	-0.622728	down	--	--	Cellular Component: intracellular (GO:0005622);; Biological Process: regulation of transcription, DNA-templated (GO:0006355);; Biological Process: response to brassinosteroid (GO:0009741);; Biological Process: response to chitin (GO:0010200);; Biological Process: response to stimulus (GO:0050896);; Biological Process: response to karrikin (GO:0080167);;	--	--	--	--	B-box zinc finger	B-box zinc finger protein 20 OS=Arabidopsis thaliana OX=3702 GN=BBX20 PE=1 SV=1	PREDICTED: B-box zinc finger protein 20 [Cucumis sativus]
Csa7G430180	2.21894	1.62829	1.30882	1.94386	1.48474	1.88173	0.635661	1.23818	0.575237	0.0833427	normal	-1.20022	down	-1.27664	down	--	--	--	--	--	[P]	Inorganic ion transport and metabolism	Domain of unknown function (DUF966)	--	hypothetical protein Csa_7G430180 [Cucumis sativus]
Cucumis_sativus_newGene_1379	11.1013	18.8879	9.7728	9.07264	10.8615	8.17456	5.38385	5.42737	5.44136	-0.478835	normal	-1.33767	down	-0.851149	down	--	--	--	--	--	--	--	Helix-loop-helix DNA-binding domain	Transcription factor bHLH35 OS=Arabidopsis thaliana OX=3702 GN=BHLH35 PE=2 SV=1	PREDICTED: transcription factor bHLH35-like [Cucumis sativus]

## Sheet: DEG-IVs
TFs in DEG-IVs of wild type
	FPKM									log2FC	Regulated Direction	log2FC	Regulated Direction	log2FC	Regulated Direction	Database annotation
Gene_ID	StageII-1	StageII-2	StageII-3	StageIII-1	StageIII-2	StageIII-3	StageIV-1	StageIV-2	StageIV-3	StageII vs StageIII	StageII vs StageIII	StageII vs StageIV	StageII vs StageIV	StageIII vs StageIV	StageIII vs StageIV	COG_class	COG_class_annotation	GO_annotation	KEGG_annotation	KEGG_pathway_annotation	KOG_class	KOG_class_annotation	Pfam_annotation	Swiss_Prot_annotation	NR_annotation
Csa1G004870	2.72641	5.61464	8.02751	10.5839	11.3042	8.45299	24.5802	26.662	22.7023	0.920493	up	2.1037	up	1.19444	up	--	--	Molecular Function: DNA binding (GO:0003677);; Molecular Function: protein binding (GO:0005515);; Cellular Component: nucleus (GO:0005634);; Biological Process: sister chromatid cohesion (GO:0007062);; Biological Process: synapsis (GO:0007129);; Biological Process: reciprocal meiotic recombination (GO:0007131);; Biological Process: fatty acid catabolic process (GO:0009062);; Biological Process: r…	--	--	[K]	Transcription	KNOX2 domain;; KNOX1 domain;; Homeobox KN domain;; ELK domain;; Homeobox domain	Homeobox protein knotted-1-like 2 OS=Arabidopsis thaliana OX=3702 GN=KNAT2 PE=1 SV=3	PREDICTED: homeobox protein knotted-1-like 2 isoform X2 [Cucumis sativus]
Csa1G021940	1.37733	4.43066	2.02009	4.29837	3.02807	2.24498	6.34469	7.78681	5.37217	0.320973	normal	1.27248	up	0.959175	up	--	--	Molecular Function: DNA binding (GO:0003677);; Molecular Function: chromatin binding (GO:0003682);; Molecular Function: transcription factor activity, sequence-specific DNA binding (GO:0003700);; Cellular Component: nucleus (GO:0005634);; Biological Process: regulation of transcription, DNA-templated (GO:0006355);; Biological Process: response to salt stress (GO:0009651);; Biological Process: res…	--	--	[O]	Posttranslational modification, protein turnover, chaperones	Myb-like DNA-binding domain;; Myb-like DNA-binding domain	Transcription factor SRM1 OS=Arabidopsis thaliana OX=3702 GN=SRM1 PE=1 SV=1	PREDICTED: transcription factor DIVARICATA [Cucumis sativus]
Csa1G032990	6.28375	7.51749	12.3151	28.2596	18.2899	13.4049	81.0266	69.8632	64.2407	1.21931	up	2.98133	up	1.77192	up	--	--	Molecular Function: DNA binding (GO:0003677);; Cellular Component: nucleus (GO:0005634);; Cellular Component: mitochondrion (GO:0005739);; Biological Process: response to light stimulus (GO:0009416);; Cellular Component: plastid (GO:0009536);; Molecular Function: protein dimerization activity (GO:0046983);;	--	--	--	--	Helix-loop-helix DNA-binding domain	Transcription factor PRE5 OS=Arabidopsis thaliana OX=3702 GN=PRE5 PE=1 SV=1	PREDICTED: transcription factor PRE5-like [Cucumis sativus]
Csa1G033250	1.48917	3.27332	1.22807	2.32576	2.3571	1.034	2.83949	5.83099	7.40136	-0.0390299	normal	1.37147	up	1.41944	up	--	--	--	--	--	--	--	Dof domain, zinc finger	Cyclic dof factor 3 OS=Arabidopsis thaliana OX=3702 GN=CDF3 PE=1 SV=2	PREDICTED: cyclic dof factor 3-like [Cucumis sativus]
Csa1G039000	3.33131	3.5179	3.638	3.50649	2.46695	2.82235	5.61904	6.53034	6.57197	-0.175503	normal	0.826355	up	1.0096	up	--	--	Molecular Function: DNA binding (GO:0003677);; Molecular Function: binding (GO:0005488);; Cellular Component: nucleus (GO:0005634);; Biological Process: response to light stimulus (GO:0009416);; Biological Process: single-organism process (GO:0044699);;	--	--	--	--	Helix-loop-helix DNA-binding domain	Transcription factor PIF7 OS=Arabidopsis thaliana OX=3702 GN=BHLH72 PE=1 SV=2	PREDICTED: transcription factor PIF7 isoform X1 [Cucumis sativus]
Csa1G043040	10.235	22.8993	21.1096	17.7387	16.5853	12.9175	27.5017	28.9254	29.2994	-0.171391	normal	0.612276	up	0.793414	up	--	--	Biological Process: single-organism process (GO:0044699);;	--	--	--	--	ZF-HD protein dimerisation region	Zinc-finger homeodomain protein 2 OS=Arabidopsis thaliana OX=3702 GN=ZHD1 PE=1 SV=1	PREDICTED: zinc-finger homeodomain protein 9-like [Cucumis sativus]
Csa1G051760	8.32401	8.85883	11.2458	15.8149	13.1562	13.5896	29.8788	26.8549	26.8343	0.600312	up	1.49967	up	0.90806	up	--	--	Biological Process: response to cold (GO:0009409);; Biological Process: stomatal lineage progression (GO:0010440);; Molecular Function: protein dimerization activity (GO:0046983);;	--	--	--	--	Helix-loop-helix DNA-binding domain	Transcription factor ICE1 OS=Arabidopsis thaliana OX=3702 GN=SCRM PE=1 SV=1	PREDICTED: transcription factor ICE1-like isoform X1 [Cucumis sativus]
Csa1G085390	31.9491	46.8225	50.3888	51.7484	54.9138	47.3264	76.4513	78.7943	96.8299	0.256887	normal	0.893541	up	0.646314	up	--	--	Biological Process: MAPK cascade (GO:0000165);; Molecular Function: protein binding (GO:0005515);; Cellular Component: nucleus (GO:0005634);; Biological Process: protein targeting to membrane (GO:0006612);; Biological Process: response to bacterium (GO:0009617);; Biological Process: systemic acquired resistance, salicylic acid mediated signaling pathway (GO:0009862);; Biological Process: jasmonic…	--	--	[R]	General function prediction only	Zinc-finger double-stranded RNA-binding	Protein indeterminate-domain 2 OS=Arabidopsis thaliana OX=3702 GN=IDD2 PE=1 SV=1	PREDICTED: protein indeterminate-domain 2 [Cucumis sativus]
Csa1G118890	1.11427	2.33087	4.02811	3.81505	3.66688	2.45955	11.4074	10.5535	10.6919	0.409095	normal	2.05003	up	1.65264	up	--	--	Biological Process: pattern specification process (GO:0007389);; Biological Process: anatomical structure morphogenesis (GO:0009653);; Biological Process: shoot system development (GO:0048367);; Biological Process: meristem development (GO:0048507);; Biological Process: regulation of cellular process (GO:0050794);;	--	--	[K]	Transcription	Associated with HOX;; Homeobox KN domain;; Homeobox domain	BEL1-like homeodomain protein 8 OS=Arabidopsis thaliana OX=3702 GN=BLH8 PE=1 SV=1	PREDICTED: uncharacterized protein LOC101214235 isoform X1 [Cucumis sativus]
Csa1G420310	21.1347	31.7842	20.3425	39.6654	30.7373	20.7618	43.7017	56.8727	55.275	0.337555	normal	1.03606	up	0.706988	up	--	--	Biological Process: regulation of transcription, DNA-templated (GO:0006355);; Biological Process: cell communication (GO:0007154);; Biological Process: cellular process (GO:0009987);; Biological Process: cellular response to stress (GO:0033554);; Biological Process: cellular response to oxygen-containing compound (GO:1901701);;	--	--	[K]	Transcription	CCT motif;; B-box zinc finger	Zinc finger protein CONSTANS-LIKE 5 OS=Arabidopsis thaliana OX=3702 GN=COL5 PE=2 SV=2	PREDICTED: zinc finger protein CONSTANS-LIKE 5-like isoform X3 [Cucumis sativus]
Csa1G420320	36.062	55.6325	45.0597	63.0055	53.0304	43.3733	76.1687	101.894	116.877	0.243734	normal	1.05629	up	0.821617	up	--	--	Cellular Component: intracellular (GO:0005622);; Biological Process: regulation of transcription, DNA-templated (GO:0006355);; Biological Process: defense response (GO:0006952);; Biological Process: signal transduction (GO:0007165);; Biological Process: developmental process (GO:0032502);; Biological Process: cellular response to stress (GO:0033554);; Biological Process: cellular response to wate…	--	--	[K]	Transcription	CCT motif;; B-box zinc finger	Zinc finger protein CONSTANS-LIKE 5 OS=Arabidopsis thaliana OX=3702 GN=COL5 PE=2 SV=2	PREDICTED: zinc finger protein CONSTANS-LIKE 5-like isoform X2 [Cucumis sativus]
Csa1G587970	1.81358	3.0543	2.63053	5.6016	6.24038	3.22581	16.3387	14.3458	14.2679	1.02603	up	2.5236	up	1.5083	up	--	--	Molecular Function: DNA binding (GO:0003677);; Biological Process: signal transduction (GO:0007165);; Biological Process: response to hormone (GO:0009725);; Biological Process: cellular process (GO:0009987);; Biological Process: regulation of gene expression (GO:0010468);; Biological Process: heterocycle biosynthetic process (GO:0018130);; Biological Process: aromatic compound biosynthetic proces…	--	--	[K]	Transcription	GATA zinc finger	Putative GATA transcription factor 22 OS=Arabidopsis thaliana OX=3702 GN=GATA22 PE=3 SV=1	PREDICTED: putative GATA transcription factor 22 [Cucumis sativus]
Csa1G612920	8.64072	5.85234	6.58877	9.70815	5.39147	8.61043	16.4345	6.59924	20.7888	0.152873	normal	1.08607	up	0.94225	up	[J]	Translation, ribosomal structure and biogenesis	Molecular Function: transcription factor activity, sequence-specific DNA binding (GO:0003700);; Molecular Function: peptide-aspartate beta-dioxygenase activity (GO:0004597);; Cellular Component: nucleus (GO:0005634);; Biological Process: regulation of transcription, DNA-templated (GO:0006355);; Molecular Function: methyltransferase activity (GO:0008168);; Biological Process: methylation (GO:00322…	K10277|0|csv:101210592|K10277 lysine-specific demethylase 8 [EC:1.14.11.27] | (RefSeq) putative lysine-specific demethylase JMJD5	--	[BT]	Chromatin structure and dynamics;; Signal transduction mechanisms	Cupin-like domain;; Cupin superfamily protein;; JmjC domain, hydroxylase	Lysine-specific demethylase JMJ30 OS=Arabidopsis thaliana OX=3702 GN=JMJ30 PE=1 SV=1	PREDICTED: putative lysine-specific demethylase JMJD5 isoform X1 [Cucumis sativus]
Csa1G690240	12.372	21.0057	20.5348	21.0563	19.3437	19.3705	37.0857	40.4314	40.8105	0.148571	normal	1.10115	up	0.961649	up	--	--	Biological Process: transcription, DNA-templated (GO:0006351);; Biological Process: response to auxin (GO:0009733);; Biological Process: regulation of gene expression (GO:0010468);; Cellular Component: intracellular membrane-bounded organelle (GO:0043231);; Biological Process: regulation of primary metabolic process (GO:0080090);; Biological Process: regulation of cellular macromolecule biosynthe…	K14484|2.22303e-172|csv:101212477|K14484 auxin-responsive protein IAA | (RefSeq) auxin-responsive protein IAA16	Plant hormone signal transduction (ko04075)	--	--	AUX/IAA family	Auxin-responsive protein IAA16 OS=Arabidopsis thaliana OX=3702 GN=IAA16 PE=1 SV=1	PREDICTED: auxin-responsive protein IAA16 [Cucumis sativus]
Csa1G690370	10.4071	11.6573	13.758	21.4872	21.3934	19.2791	51.2915	51.7477	51.6886	0.812109	up	2.05432	up	1.25118	up	--	--	Molecular Function: DNA binding (GO:0003677);; Biological Process: regulation of transcription, DNA-templated (GO:0006355);;	--	--	[K]	Transcription	Myb/SANT-like DNA-binding domain;; Myb-like DNA-binding domain;; Myb-like DNA-binding domain	Trihelix transcription factor GTL2 OS=Arabidopsis thaliana OX=3702 GN=At5g28300 PE=2 SV=1	PREDICTED: trihelix transcription factor GTL2 [Cucumis sativus]
Csa2G033890	23.0574	24.8206	24.9539	25.7795	26.5126	22.8687	32.4402	26.3917	32.9423	0.0437914	normal	0.626078	up	0.591127	up	--	--	Molecular Function: nucleic acid binding (GO:0003676);; Cellular Component: nucleus (GO:0005634);; Molecular Function: zinc ion binding (GO:0008270);;	K12848|5.99856e-120|csv:101206387|K12848 U4/U6.U5 tri-snRNP component SNU23 | (RefSeq) zinc finger matrin-type protein 2	Spliceosome (ko03040)	[R]	General function prediction only	Zinc-finger double-stranded RNA-binding;; Zinc-finger of C2H2 type	--	PREDICTED: zinc finger matrin-type protein 2 [Cucumis sativus]
Csa2G061540	4.96955	4.83974	5.98306	6.82159	4.53607	3.73451	10.6785	8.69417	11.6768	-0.0923965	normal	0.957545	up	1.0586	up	--	--	--	--	--	[K]	Transcription	CCT motif	Protein CHLOROPLAST IMPORT APPARATUS 2 OS=Arabidopsis thaliana OX=3702 GN=CIA2 PE=1 SV=1	PREDICTED: protein CHLOROPLAST IMPORT APPARATUS 2 isoform X1 [Cucumis sativus]
Csa2G080170	5.54379	8.86413	7.98705	12.1723	14.4721	8.99489	22.1947	23.8017	25.54	0.691761	up	1.62163	up	0.94012	up	--	--	--	--	--	--	--	bHLH-MYC and R2R3-MYB transcription factors N-terminal;; Helix-loop-helix DNA-binding domain	Transcription factor bHLH14 OS=Arabidopsis thaliana OX=3702 GN=BHLH14 PE=1 SV=1	hypothetical protein Csa_2G080170 [Cucumis sativus]
Csa2G100550	5.59565	11.9324	15.7167	12.4037	13.1511	11.7424	24.6327	24.4267	31.1039	0.192921	normal	1.21934	up	1.03743	up	--	--	Molecular Function: DNA binding (GO:0003677);; Molecular Function: chromatin binding (GO:0003682);; Molecular Function: transcription factor activity, sequence-specific DNA binding (GO:0003700);; Cellular Component: nucleus (GO:0005634);; Biological Process: regulation of transcription, DNA-templated (GO:0006355);; Biological Process: organ boundary specification between lateral organs and the me…	K09422|6.63604e-164|csv:101221134|K09422 myb proto-oncogene protein, plant | (RefSeq) transcription factor MYB44	--	[K]	Transcription	Myb-like DNA-binding domain;; Myb-like DNA-binding domain	Transcription factor MYB105 OS=Arabidopsis thaliana OX=3702 GN=MYB105 PE=1 SV=1	PREDICTED: transcription factor MYB44 [Cucumis sativus]
Csa2G223670	4.74542	7.91655	6.18039	7.41815	6.77369	6.40768	11.1596	10.4532	10.9031	0.151168	normal	0.735655	up	0.592961	up	--	--	Biological Process: reproduction (GO:0000003);; Biological Process: microtubule cytoskeleton organization (GO:0000226);; Biological Process: telomere maintenance (GO:0000723);; Cellular Component: nucleus (GO:0005634);; Biological Process: DNA metabolic process (GO:0006259);; Biological Process: chromatin silencing (GO:0006342);; Biological Process: anatomical structure morphogenesis (GO:0009653)…	--	--	[P]	Inorganic ion transport and metabolism	Tesmin/TSO1-like CXC domain, cysteine-rich domain	CRC domain-containing protein TSO1 OS=Arabidopsis thaliana OX=3702 GN=TSO1 PE=1 SV=1	PREDICTED: CRC domain-containing protein TSO1 [Cucumis sativus]
Csa2G228420	7.60463	11.6082	4.45418	8.54223	7.6426	6.21529	17.1644	16.8618	8.62663	-0.0260377	normal	0.813013	up	0.84484	up	--	--	Molecular Function: DNA binding (GO:0003677);; Molecular Function: transcription factor activity, sequence-specific DNA binding (GO:0003700);; Cellular Component: nucleus (GO:0005634);; Biological Process: regulation of transcription, DNA-templated (GO:0006355);; Biological Process: response to stress (GO:0006950);; Biological Process: response to heat (GO:0009408);; Molecular Function: sequence-…	K09419|0|csv:101212281|K09419 heat shock transcription factor, other eukaryote | (RefSeq) heat stress transcription factor A-7a	--	[K]	Transcription	HSF-type DNA-binding	Heat stress transcription factor A-6b OS=Arabidopsis thaliana OX=3702 GN=HSFA6b PE=2 SV=1	PREDICTED: heat stress transcription factor A-7a [Cucumis sativus]
Csa2G250430	0.319977	0.23977	1.77083	1.10435	0.940662	0.759016	2.12629	2.55427	4.57411	--	--	1.88282	up	1.60854	up	--	--	--	--	--	--	--	B-box zinc finger	B-box zinc finger protein 21 OS=Arabidopsis thaliana OX=3702 GN=BBX21 PE=1 SV=1	PREDICTED: B-box zinc finger protein 21-like [Cucumis sativus]
Csa2G348930	0.983926	0.39222	2.56697	0.59274	1.6771	0.430325	4.11861	3.11689	4.0726	-0.96744	normal	1.43891	up	2.42167	up	--	--	Molecular Function: transcription factor activity, sequence-specific DNA binding (GO:0003700);; Cellular Component: nucleus (GO:0005634);; Biological Process: regulation of transcription, DNA-templated (GO:0006355);; Biological Process: fatty acid catabolic process (GO:0009062);; Biological Process: determination of bilateral symmetry (GO:0009855);; Biological Process: meristem initiation (GO:001…	--	--	[K]	Transcription	Homeobox KN domain;; ELK domain;; Homeobox domain	Homeobox protein knotted-1-like 6 OS=Arabidopsis thaliana OX=3702 GN=KNAT6 PE=1 SV=1	hypothetical protein Csa_2G348930 [Cucumis sativus]
Csa2G352410	0.461414	0.666257	2.48663	0.807233	1.5759	1.63222	4.18539	2.51293	5.82763	0.125073	normal	1.72854	up	1.61833	up	--	--	Molecular Function: DNA binding (GO:0003677);; Molecular Function: chromatin binding (GO:0003682);;	K09422|4.42845e-139|csv:101214485|K09422 myb proto-oncogene protein, plant | (RefSeq) transcription factor RAX3	--	[K]	Transcription	Myb-like DNA-binding domain;; Myb-like DNA-binding domain	Transcription factor RAX2 OS=Arabidopsis thaliana OX=3702 GN=RAX2 PE=1 SV=1	PREDICTED: transcription factor RAX3 [Cucumis sativus]
Csa2G369200	4.58912	9.781	11.481	8.11033	8.44283	7.29169	17.8801	20.9706	21.0125	-0.089115	normal	1.16309	up	1.2627	up	--	--	Molecular Function: protein dimerization activity (GO:0046983);;	--	--	--	--	Helix-loop-helix DNA-binding domain	Transcription factor bHLH96 OS=Arabidopsis thaliana OX=3702 GN=BHLH96 PE=1 SV=1	PREDICTED: transcription factor bHLH96 [Cucumis sativus]
Csa2G369820	6.30321	14.9595	13.8158	11.2219	13.5988	11.3314	22.1403	16.5731	20.0835	0.0708114	normal	0.696786	up	0.635938	up	--	--	Biological Process: post-embryonic development (GO:0009791);; Biological Process: cellular process (GO:0009987);; Biological Process: reproductive structure development (GO:0048608);;	--	--	--	--	ZF-HD protein dimerisation region	Zinc-finger homeodomain protein 2 OS=Arabidopsis thaliana OX=3702 GN=ZHD1 PE=1 SV=1	PREDICTED: zinc-finger homeodomain protein 2 [Cucumis sativus]
Csa2G370560	2.3872	2.3365	5.3614	3.22627	3.59699	3.907	11.5776	10.4586	14.2611	0.105818	normal	1.7851	up	1.69038	up	--	--	Molecular Function: binding (GO:0005488);;	--	--	--	--	Helix-loop-helix DNA-binding domain	Transcription factor AIG1 OS=Arabidopsis thaliana OX=3702 GN=BHLH32 PE=1 SV=1	PREDICTED: transcription factor bHLH30-like [Cucumis sativus]
Csa2G382660	4.1287	4.14444	5.14038	10.65	8.52159	7.08263	17.3375	11.9662	19.6173	0.929545	up	1.70009	up	0.780056	up	--	--	Biological Process: immune system process (GO:0002376);; Biological Process: defense response (GO:0006952);; Biological Process: signal transduction (GO:0007165);; Biological Process: response to biotic stimulus (GO:0009607);; Biological Process: response to endogenous stimulus (GO:0009719);; Biological Process: cellular metabolic process (GO:0044237);; Biological Process: regulation of response …	--	--	--	--	WRKY DNA -binding domain	Probable WRKY transcription factor 60 OS=Arabidopsis thaliana OX=3702 GN=WRKY60 PE=1 SV=1	PREDICTED: probable WRKY transcription factor 60 [Cucumis sativus]
Csa2G406060	2.33573	1.642	2.88747	2.99681	1.73924	3.21109	4.48771	3.44145	18.1017	0.236194	normal	1.83486	up	1.61227	up	--	--	Molecular Function: transcription factor activity, sequence-specific DNA binding (GO:0003700);; Cellular Component: nucleus (GO:0005634);; Biological Process: regulation of transcription, DNA-templated (GO:0006355);; Molecular Function: sequence-specific DNA binding (GO:0043565);;	--	--	--	--	WRKY DNA -binding domain	Probable WRKY transcription factor 45 OS=Arabidopsis thaliana OX=3702 GN=WRKY45 PE=1 SV=1	PREDICTED: probable WRKY transcription factor 45 [Cucumis sativus]
Csa3G019370	23.9149	32.2135	29.4908	28.6107	26.1556	26.8362	45.2559	49.7914	49.0748	-0.0499649	normal	0.697431	up	0.755808	up	--	--	Molecular Function: transcription regulatory region sequence-specific DNA binding (GO:0000976);; Molecular Function: transcription factor activity, sequence-specific DNA binding (GO:0003700);; Cellular Component: nucleus (GO:0005634);; Biological Process: cell proliferation (GO:0008283);; Biological Process: shade avoidance (GO:0009641);; Biological Process: response to auxin (GO:0009733);; Biolo…	K09338|2.74937e-178|csv:101223208|K09338 homeobox-leucine zipper protein | (RefSeq) homeobox-leucine zipper protein HAT4	--	[K]	Transcription	HD-ZIP protein N terminus;; Homeobox domain;; Homeobox associated leucine zipper	Homeobox-leucine zipper protein HAT4 OS=Arabidopsis thaliana OX=3702 GN=HAT4 PE=1 SV=1	PREDICTED: homeobox-leucine zipper protein HAT4 [Cucumis sativus]
Csa3G033810	18.2245	26.4597	25.668	42.0393	36.5929	38.9352	88.2235	89.3566	103.074	0.742844	up	1.90202	up	1.16811	up	--	--	Biological Process: regionalization (GO:0003002);; Biological Process: organelle organization (GO:0006996);; Biological Process: biosynthetic process (GO:0009058);; Biological Process: post-embryonic animal morphogenesis (GO:0009886);; Biological Process: animal organ morphogenesis (GO:0009887);; Biological Process: cell fate commitment (GO:0045165);; Biological Process: seed development (GO:0048…	--	--	--	--	YABBY protein;; HMG-box domain	Protein YABBY 4 OS=Oryza sativa subsp. japonica OX=39947 GN=YAB4 PE=2 SV=1	PREDICTED: protein YABBY 4 isoform X2 [Cucumis sativus]
Csa3G098560	3.95412	8.99613	8.31538	6.89702	7.23256	8.88479	18.1268	17.028	20.8929	0.138173	normal	1.34752	up	1.21921	up	--	--	Molecular Function: transcription factor activity, sequence-specific DNA binding (GO:0003700);; Molecular Function: NAD+ ADP-ribosyltransferase activity (GO:0003950);; Cellular Component: nucleus (GO:0005634);; Biological Process: regulation of translation (GO:0006417);; Biological Process: plastid organization (GO:0009657);; Biological Process: leaf morphogenesis (GO:0009965);; Biological Proces…	--	--	--	--	--	--	PREDICTED: uncharacterized protein LOC101208986 [Cucumis sativus]
Csa3G101810	2.33628	1.9374	1.84446	2.92344	4.57967	3.11375	3.59878	3.88475	24.0222	0.804909	up	2.28727	up	1.49453	up	--	--	Molecular Function: DNA binding (GO:0003677);; Cellular Component: nucleus (GO:0005634);; Biological Process: regulation of transcription, DNA-templated (GO:0006355);; Biological Process: response to water deprivation (GO:0009414);; Biological Process: response to abscisic acid (GO:0009737);; Biological Process: response to oxygen-containing compound (GO:1901700);;	--	--	--	--	No apical meristem (NAM) protein	NAC domain-containing protein 72 OS=Arabidopsis thaliana OX=3702 GN=NAC072 PE=2 SV=1	PREDICTED: NAC domain-containing protein 72-like [Cucumis sativus]
Csa3G113370	8.66931	9.06299	10.1873	10.4952	11.2814	11.2879	19.065	21.7977	20.8468	0.24685	normal	1.07486	up	0.836596	up	--	--	Molecular Function: DNA binding (GO:0003677);; Biological Process: regulation of transcription, DNA-templated (GO:0006355);;	--	--	--	--	No apical meristem (NAM) protein	NAC domain-containing protein 35 OS=Arabidopsis thaliana OX=3702 GN=NAC035 PE=1 SV=2	PREDICTED: NAC domain-containing protein 55 [Cucumis sativus]
Csa3G116640	1.91939	5.14427	5.13187	2.92423	3.84151	3.42179	7.09942	7.99101	11.7993	-0.21806	normal	1.07114	up	1.30012	up	--	--	Molecular Function: binding (GO:0005488);; Biological Process: regulation of transcription, DNA-templated (GO:0006355);;	--	--	--	--	Helix-loop-helix DNA-binding domain	Transcription factor bHLH67 OS=Arabidopsis thaliana OX=3702 GN=BHLH67 PE=2 SV=1	PREDICTED: transcription factor bHLH67 [Cucumis sativus]
Csa3G130900	5.85775	13.8377	12.1753	9.29718	6.43217	7.77973	22.802	14.5955	23.7213	-0.29582	normal	0.954581	up	1.25949	up	--	--	Biological Process: RNA splicing, via endonucleolytic cleavage and ligation (GO:0000394);; Molecular Function: DNA binding (GO:0003677);; Molecular Function: chromatin binding (GO:0003682);; Molecular Function: transcription factor activity, sequence-specific DNA binding (GO:0003700);; Cellular Component: nucleus (GO:0005634);; Biological Process: regulation of transcription, DNA-templated (GO:00…	--	--	--	--	MYB-CC type transfactor, LHEQLE motif;; Myb-like DNA-binding domain	Protein PHR1-LIKE 2 OS=Arabidopsis thaliana OX=3702 GN=PHL2 PE=1 SV=1	PREDICTED: myb family transcription factor APL isoform X1 [Cucumis sativus]
Csa3G131940	0.944271	0.895498	2.0124	0.637228	0.963334	0.760518	3.80483	2.50359	4.48733	-0.689919	normal	1.40793	up	2.10967	up	--	--	Biological Process: MAPK cascade (GO:0000165);; Molecular Function: DNA binding (GO:0003677);; Molecular Function: transcription factor activity, sequence-specific DNA binding (GO:0003700);; Cellular Component: nucleus (GO:0005634);; Biological Process: protein targeting to membrane (GO:0006612);; Biological Process: defense response (GO:0006952);; Biological Process: signal transduction (GO:0007…	--	--	--	--	Helix-loop-helix DNA-binding domain	Transcription factor FAMA OS=Arabidopsis thaliana OX=3702 GN=FAMA PE=1 SV=1	PREDICTED: transcription factor FAMA [Cucumis sativus]
Csa3G150010	0.174842	0.343396	0.391719	0.183696	0	1.02819	1.87844	2.80002	2.32406	--	--	2.73636	up	2.41323	up	--	--	Molecular Function: DNA binding (GO:0003677);; Molecular Function: transcription factor activity, sequence-specific DNA binding (GO:0003700);; Cellular Component: nucleus (GO:0005634);; Cellular Component: mitochondrion (GO:0005739);; Biological Process: regulation of transcription, DNA-templated (GO:0006355);; Biological Process: stomatal complex development (GO:0010374);; Molecular Function: pr…	--	--	--	--	Helix-loop-helix DNA-binding domain	Transcription factor MUTE OS=Arabidopsis thaliana OX=3702 GN=MUTE PE=2 SV=1	PREDICTED: transcription factor MUTE [Cucumis sativus]
Csa3G194380	15.2491	20.1729	13.7876	25.9404	24.3941	20.9612	45.6404	37.7431	39.2528	0.449278	normal	1.16871	up	0.727214	up	--	--	--	--	--	--	--	Myb-like DNA-binding domain	Transcription repressor KAN1 OS=Arabidopsis thaliana OX=3702 GN=KAN1 PE=1 SV=1	PREDICTED: transcription repressor KAN1-like isoform X1 [Cucumis sativus]
Csa3G234520	1.99691	4.1917	3.84667	5.24941	5.95899	5.3575	8.6356	9.67413	8.82929	0.74355	up	1.38319	up	0.648761	up	--	--	Molecular Function: transcription factor activity, sequence-specific DNA binding (GO:0003700);;	--	--	--	--	No apical meristem (NAM) protein	Protein CUP-SHAPED COTYLEDON 2 OS=Arabidopsis thaliana OX=3702 GN=NAC098 PE=1 SV=1	PREDICTED: protein CUP-SHAPED COTYLEDON 2-like [Cucumis sativus]
Csa3G510960	2.90812	3.08635	2.59881	4.49066	3.20307	2.76727	7.23107	6.10657	6.89508	0.301018	normal	1.17389	up	0.880652	up	--	--	Molecular Function: DNA binding (GO:0003677);; Biological Process: transcription, DNA-templated (GO:0006351);;	K09338|0|csv:101205848|K09338 homeobox-leucine zipper protein | (RefSeq) homeobox-leucine zipper protein HAT22	--	[K]	Transcription	Homeobox domain;; Homeobox associated leucine zipper	Homeobox-leucine zipper protein HAT22 OS=Arabidopsis thaliana OX=3702 GN=HAT22 PE=1 SV=1	PREDICTED: homeobox-leucine zipper protein HAT22 [Cucumis sativus]
Csa3G567330	2.21121	3.08353	5.20531	7.4327	8.9008	3.50716	17.3236	19.2329	21.831	0.935414	up	2.40639	up	1.48361	up	--	--	Molecular Function: transcription factor activity, sequence-specific DNA binding (GO:0003700);; Biological Process: regulation of transcription, DNA-templated (GO:0006355);; Molecular Function: sequence-specific DNA binding (GO:0043565);;	--	--	--	--	WRKY DNA -binding domain	Probable WRKY transcription factor 75 OS=Arabidopsis thaliana OX=3702 GN=WRKY75 PE=2 SV=1	PREDICTED: probable WRKY transcription factor 75 [Cucumis melo]
Csa3G750930	8.13737	11.1242	9.54508	10.5113	10.9956	11.8841	19.4679	21.0328	20.572	0.2297	normal	1.02904	up	0.807693	up	--	--	Biological Process: regionalization (GO:0003002);; Cellular Component: nucleus (GO:0005634);; Biological Process: transcription, DNA-templated (GO:0006351);; Biological Process: pattern specification process (GO:0007389);; Biological Process: post-embryonic animal morphogenesis (GO:0009886);; Biological Process: animal organ morphogenesis (GO:0009887);; Biological Process: regulation of flower de…	--	--	[K]	Transcription	Myb/SANT-like DNA-binding domain	Trihelix transcription factor PTL OS=Arabidopsis thaliana OX=3702 GN=PTL PE=2 SV=1	PREDICTED: trihelix transcription factor PTL [Cucumis sativus]
Csa3G782620	15.7478	17.7415	22.486	23.6618	22.7048	23.942	32.4544	42.5682	56.1725	0.324654	normal	1.25085	up	0.935748	up	--	--	Molecular Function: transcription factor activity, sequence-specific DNA binding (GO:0003700);; Cellular Component: nucleus (GO:0005634);; Biological Process: regulation of transcription, DNA-templated (GO:0006355);; Biological Process: signal transduction (GO:0007165);; Biological Process: multicellular organism development (GO:0007275);; Biological Process: response to abiotic stimulus (GO:0009…	--	--	[K]	Transcription	Associated with HOX;; Homeobox KN domain;; Homeobox domain	BEL1-like homeodomain protein 1 OS=Arabidopsis thaliana OX=3702 GN=BLH1 PE=1 SV=1	PREDICTED: BEL1-like homeodomain protein 1 [Cucumis sativus]
Csa3G822220	1.69892	6.00666	5.90824	5.35058	6.2324	4.73314	13.4685	15.7988	13.881	0.292669	normal	1.62013	up	1.33839	up	[T]	Signal transduction mechanisms	Cellular Component: nucleus (GO:0005634);; Cellular Component: cytoplasm (GO:0005737);; Biological Process: induced systemic resistance, jasmonic acid mediated signaling pathway (GO:0009864);; Biological Process: polarity specification of adaxial/abaxial axis (GO:0009944);; Biological Process: proximal/distal pattern formation (GO:0009954);; Biological Process: floral organ abscission (GO:0010227…	K14508|0|csv:101202895|K14508 regulatory protein NPR1 | (RefSeq) regulatory protein NPR5-like	Plant hormone signal transduction (ko04075)	[R]	General function prediction only	BTB/POZ domain;; Domain of unknown function (DUF3420);; Ankyrin repeats (3 copies);; Ankyrin repeat;; Ankyrin repeat;; Ankyrin repeats (many copies);; Ankyrin repeats (many copies)	Regulatory protein NPR5 OS=Arabidopsis thaliana OX=3702 GN=NPR5 PE=1 SV=1	PREDICTED: regulatory protein NPR5-like [Cucumis sativus]
Csa3G822450	0.516213	0.982821	1.04143	0.825027	0.648088	1.22559	1.27546	1.39168	4.31619	--	--	1.38414	up	1.30278	up	--	--	Molecular Function: transcription factor activity, sequence-specific DNA binding (GO:0003700);; Cellular Component: nucleus (GO:0005634);; Biological Process: regulation of transcription, DNA-templated (GO:0006355);; Biological Process: response to heat (GO:0009408);; Molecular Function: sequence-specific DNA binding (GO:0043565);;	K09419|0|csv:101216546|K09419 heat shock transcription factor, other eukaryote | (RefSeq) heat stress transcription factor B-3-like	--	[K]	Transcription	HSF-type DNA-binding	Heat stress transcription factor B-3 OS=Arabidopsis thaliana OX=3702 GN=HSFB3 PE=1 SV=1	PREDICTED: heat stress transcription factor B-3-like [Cucumis sativus]
Csa3G843820	4.03492	5.29906	5.44247	8.42015	7.52488	7.52984	11.1502	15.3361	12.9296	0.686128	up	1.36118	up	0.68353	up	--	--	--	--	--	[K]	Transcription	GATA zinc finger	GATA transcription factor 9 OS=Arabidopsis thaliana OX=3702 GN=GATA9 PE=2 SV=1	PREDICTED: GATA transcription factor 9-like [Cucumis sativus]
Csa3G848250	1.12188	1.96715	2.3944	2.85364	3.59631	2.7794	9.63129	9.60469	10.9293	0.766012	up	2.39315	up	1.63851	up	--	--	--	--	--	[R]	General function prediction only	Zinc finger, C2H2 type	Protein indeterminate-domain 7 OS=Arabidopsis thaliana OX=3702 GN=IDD7 PE=2 SV=1	PREDICTED: protein indeterminate-domain 7-like isoform X1 [Cucumis sativus]
Csa3G852470	0.350263	1.05572	1.12721	0.12907	0.767347	0.188728	0.448693	0.971734	7.38319	-1.18861	normal	1.72627	up	2.92329	up	--	--	Molecular Function: DNA binding (GO:0003677);; Biological Process: regulation of transcription, DNA-templated (GO:0006355);; Biological Process: response to oxygen-containing compound (GO:1901700);;	--	--	--	--	No apical meristem (NAM) protein	NAC domain-containing protein 72 OS=Arabidopsis thaliana OX=3702 GN=NAC072 PE=2 SV=1	PREDICTED: NAC domain-containing protein 72-like isoform X2 [Cucumis sativus]
Csa3G902190	1.7669	3.21748	2.50796	3.02815	3.64947	1.91759	4.47849	4.66662	13.5904	0.2234	normal	1.54223	up	1.32961	up	--	--	--	--	--	--	--	PLATZ transcription factor	--	hypothetical protein Csa_3G902190 [Cucumis sativus]
Csa3G904140	6.8802	15.0423	9.6362	8.9555	9.79466	11.3429	17.0465	18.1994	18.2562	-0.0555284	normal	0.67705	up	0.741143	up	--	--	Biological Process: regulation of cellular process (GO:0050794);;	--	--	[K]	Transcription	Myb-like DNA-binding domain;; Response regulator receiver domain	Two-component response regulator-like APRR2 OS=Arabidopsis thaliana OX=3702 GN=APRR2 PE=2 SV=2	PREDICTED: two-component response regulator-like APRR2 isoform X4 [Cucumis sativus]
Csa4G038690	2.07635	3.89831	4.28265	3.02266	3.37929	4.00994	7.28389	5.94223	7.18385	0.0436318	normal	0.939959	up	0.906034	up	--	--	Molecular Function: transcription factor activity, sequence-specific DNA binding (GO:0003700);; Cellular Component: nucleus (GO:0005634);; Biological Process: transcription, DNA-templated (GO:0006351);; Biological Process: regulation of transcription, DNA-templated (GO:0006355);;	--	--	--	--	GRAS domain family	SCARECROW-LIKE protein 7 OS=Populus euphratica OX=75702 GN=SCL7 PE=2 SV=1	PREDICTED: scarecrow-like protein 4 [Cucumis sativus]
Csa4G124910	0.796883	3.15276	1.63075	1.35377	2.45054	1.13366	2.08102	6.80598	8.3011	-0.145136	normal	1.57284	up	1.72737	up	--	--	Biological Process: response to light stimulus (GO:0009416);;	--	--	[K]	Transcription	CCT motif;; B-box zinc finger	Zinc finger protein CONSTANS-LIKE 2 OS=Arabidopsis thaliana OX=3702 GN=COL2 PE=1 SV=1	PREDICTED: zinc finger protein CONSTANS-LIKE 2-like [Cucumis sativus]
Csa4G159320	0.109158	0.122858	0.080352	0.302976	0.326654	0.189294	1.81964	1.12854	2.59223	--	--	3.99019	up	2.63553	up	--	--	Biological Process: regulation of transcription, DNA-templated (GO:0006355);; Biological Process: multicellular organism development (GO:0007275);; Biological Process: anatomical structure development (GO:0048856);;	K08064|0|csv:101212507|K08064 nuclear transcription factor Y, alpha | (RefSeq) nuclear transcription factor Y subunit A-7-like	--	[K]	Transcription	CCAAT-binding transcription factor (CBF-B/NF-YA) subunit B	Nuclear transcription factor Y subunit A-1 OS=Arabidopsis thaliana OX=3702 GN=NFYA1 PE=2 SV=1	hypothetical protein Csa_4G159320 [Cucumis sativus]
Csa4G615240	3.40585	5.86352	5.74162	4.44653	6.6092	5.74441	10.8299	15.0405	15.1624	0.20481	normal	1.40521	up	1.21039	up	--	--	Biological Process: regulation of transcription, DNA-templated (GO:0006355);; Biological Process: signal transduction (GO:0007165);; Molecular Function: protein dimerization activity (GO:0046983);;	K16189|0|csv:101205993|K16189 phytochrome-interacting factor 4 | (RefSeq) transcription factor PIF5-like	Plant hormone signal transduction (ko04075)	--	--	Helix-loop-helix DNA-binding domain	Transcription factor PIF1 OS=Arabidopsis thaliana OX=3702 GN=PIF1 PE=1 SV=1	PREDICTED: transcription factor PIF5-like [Cucumis sativus]
Csa4G628890	0.806327	2.46626	1.84243	0.694054	1.84046	2.82872	3.19228	4.10331	4.4691	0.0917475	normal	1.149	up	1.06798	up	--	--	Molecular Function: transcription factor activity, sequence-specific DNA binding (GO:0003700);; Biological Process: regulation of transcription, DNA-templated (GO:0006355);; Molecular Function: sequence-specific DNA binding (GO:0043565);;	--	--	--	--	bZIP transcription factor;; Basic region leucine zipper;; bZIP Maf transcription factor	Basic leucine zipper 61 OS=Arabidopsis thaliana OX=3702 GN=BZIP61 PE=1 SV=1	PREDICTED: basic leucine zipper 34 [Cucumis sativus]
Csa4G646130	4.10927	9.13079	9.69839	5.09183	4.94479	5.65232	14.3139	14.0734	16.7135	-0.518563	normal	0.921918	up	1.45046	up	--	--	Molecular Function: nucleic acid binding (GO:0003676);; Molecular Function: binding (GO:0005488);; Molecular Function: metal ion binding (GO:0046872);;	--	--	[R]	General function prediction only	--	Zinc finger protein MAGPIE OS=Arabidopsis thaliana OX=3702 GN=MGP PE=1 SV=1	PREDICTED: zinc finger protein MAGPIE-like [Cucumis sativus]
Csa4G646380	0.166418	0.362855	0.418834	0.616728	0.259223	0.764853	1.76825	1.4647	1.3756	--	--	2.10958	up	1.39493	up	--	--	--	--	--	--	--	RWP-RK domain	Protein NLP9 OS=Arabidopsis thaliana OX=3702 GN=NLP9 PE=2 SV=1	hypothetical protein Csa_4G646380 [Cucumis sativus]
Csa5G139450	7.86586	12.5267	10.5538	14.3854	10.7875	10.1019	19.9455	19.5459	16.25	0.208827	normal	0.793378	up	0.592811	up	--	--	--	--	--	--	--	CCT motif	Zinc finger protein CO3 OS=Oryza sativa subsp. japonica OX=39947 GN=CO3 PE=2 SV=1	PREDICTED: two-component response regulator-like APRR7 isoform X1 [Cucumis sativus]
Csa5G160210	32.3091	108.334	84.7187	76.5209	87.7112	63.4309	182.748	203.59	216.852	0.0478607	normal	1.37874	up	1.3411	up	--	--	Molecular Function: transcription factor activity, sequence-specific DNA binding (GO:0003700);; Biological Process: chromatin assembly or disassembly (GO:0006333);; Biological Process: regulation of transcription, DNA-templated (GO:0006355);; Biological Process: response to abscisic acid (GO:0009737);; Biological Process: embryo development ending in seed dormancy (GO:0009793);; Biological Proces…	--	--	--	--	YABBY protein	Axial regulator YABBY 1 OS=Arabidopsis thaliana OX=3702 GN=YAB1 PE=1 SV=1	PREDICTED: axial regulator YABBY 5-like [Cucumis sativus]
Csa5G175170	17.7276	23.697	22.9515	24.0004	24.6753	25.3681	41.5716	40.3749	37.0187	0.220143	normal	0.832755	up	0.620949	up	--	--	Molecular Function: transcription factor activity, sequence-specific DNA binding (GO:0003700);; Cellular Component: nucleus (GO:0005634);; Biological Process: regulation of transcription, DNA-templated (GO:0006355);; Biological Process: cellular response to stimulus (GO:0051716);;	--	--	--	--	TCP family transcription factor	Transcription factor TCP7 OS=Arabidopsis thaliana OX=3702 GN=TCP7 PE=1 SV=1	PREDICTED: transcription factor TCP7-like [Cucumis sativus]
Csa5G270900	2.04797	3.95333	4.25875	4.80764	5.60776	3.52327	11.9958	12.4717	12.984	0.466162	normal	1.81558	up	1.36052	up	--	--	Molecular Function: binding (GO:0005488);; Biological Process: regulation of translation (GO:0006417);; Biological Process: plastid organization (GO:0009657);; Biological Process: leaf morphogenesis (GO:0009965);; Biological Process: cell differentiation (GO:0030154);; Biological Process: positive regulation of transcription, DNA-templated (GO:0045893);;	--	--	[R]	General function prediction only	Zinc-finger double-stranded RNA-binding	Protein indeterminate-domain 5, chloroplastic OS=Arabidopsis thaliana OX=3702 GN=IDD5 PE=1 SV=1	PREDICTED: protein indeterminate-domain 5, chloroplastic [Cucumis sativus]
Csa5G577350	6.11371	5.14561	8.98782	10.1861	11.6947	6.94205	23.6526	32.5315	25.3031	0.521555	normal	1.94721	up	1.43548	up	--	--	Molecular Function: binding (GO:0005488);;	--	--	--	--	C2H2-type zinc finger	Zinc finger protein GIS3 OS=Arabidopsis thaliana OX=3702 GN=GIS3 PE=1 SV=1	zinc finger protein 6-like [Cucumis sativus]
Csa5G604000	4.02088	5.31205	4.35183	4.42931	5.76787	3.94063	8.00668	7.8191	6.67489	0.0653816	normal	0.663011	up	0.606098	up	--	--	Molecular Function: DNA binding (GO:0003677);; Molecular Function: chromatin binding (GO:0003682);; Molecular Function: transcription factor activity, sequence-specific DNA binding (GO:0003700);; Biological Process: regulation of transcription, DNA-templated (GO:0006355);; Molecular Function: zinc ion binding (GO:0008270);; Biological Process: response to salt stress (GO:0009651);; Biological Pro…	--	--	--	--	Myb-like DNA-binding domain	Transcription factor KUA1 OS=Arabidopsis thaliana OX=3702 GN=KUA1 PE=1 SV=1	PREDICTED: transcription factor MYB1R1 [Cucumis sativus]
Csa5G604920	6.58772	18.7939	14.4319	10.293	10.6407	12.7658	24.9988	29.3604	29.2811	-0.21256	normal	1.0254	up	1.24731	up	--	--	Molecular Function: transcription regulatory region sequence-specific DNA binding (GO:0000976);; Molecular Function: transcription factor activity, sequence-specific DNA binding (GO:0003700);; Cellular Component: nucleus (GO:0005634);; Biological Process: regulation of transcription, DNA-templated (GO:0006355);;	K09338|0|csv:101221595|K09338 homeobox-leucine zipper protein | (RefSeq) homeobox-leucine zipper protein ATHB-13	--	[K]	Transcription	Homeobox associated leucine zipper;; Homeobox domain;; Homeobox KN domain	Homeobox-leucine zipper protein ATHB-13 OS=Arabidopsis thaliana OX=3702 GN=ATHB-13 PE=2 SV=2	PREDICTED: homeobox-leucine zipper protein ATHB-13 [Cucumis sativus]
Csa5G606780	4.63671	3.66916	35.5562	9.85914	19.1644	3.08326	45.4387	30.8169	29.7561	-0.402161	normal	1.23254	up	1.6517	up	--	--	Molecular Function: transcription factor activity, sequence-specific DNA binding (GO:0003700);; Biological Process: chromatin assembly or disassembly (GO:0006333);; Biological Process: regulation of transcription, DNA-templated (GO:0006355);; Biological Process: plant-type cell wall modification (GO:0009827);; Biological Process: pollen tube growth (GO:0009860);; Biological Process: regulation of…	--	--	--	--	YABBY protein;; HMG-box domain	Protein CRABS CLAW OS=Arabidopsis thaliana OX=3702 GN=CRC PE=1 SV=2	PREDICTED: protein CRABS CLAW [Cucumis melo]
Csa5G608390	0.627651	1.63224	2.07098	0.853397	1.29099	1.69705	2.30374	1.53463	10.3716	-0.15084	normal	1.64623	up	1.80639	up	--	--	Biological Process: regulation of transcription, DNA-templated (GO:0006355);; Biological Process: response to abscisic acid (GO:0009737);; Biological Process: response to nitrate (GO:0010167);; Biological Process: nitrate transport (GO:0015706);;	--	--	--	--	Myb-like DNA-binding domain	Transcription factor HHO2 OS=Arabidopsis thaliana OX=3702 GN=HHO2 PE=1 SV=1	PREDICTED: uncharacterized protein LOC101203539 [Cucumis sativus]
Csa5G630820	6.93557	4.59078	7.79029	9.54506	7.31332	11.1579	16.1127	14.9286	16.3074	0.553984	normal	1.27429	up	0.728241	up	--	--	Biological Process: regulation of transcription, DNA-templated (GO:0006355);; Biological Process: gravitropism (GO:0009630);; Biological Process: response to blue light (GO:0009637);; Biological Process: response to salt stress (GO:0009651);; Biological Process: leaf morphogenesis (GO:0009965);; Biological Process: response to nitrate (GO:0010167);; Biological Process: vegetative to reproductive …	K09338|2.57376e-138|csv:101210106|K09338 homeobox-leucine zipper protein | (RefSeq) homeobox-leucine zipper protein HAT5-like	--	[K]	Transcription	Homeobox associated leucine zipper;; Homeobox domain;; Homeobox KN domain	Homeobox-leucine zipper protein HAT5 OS=Arabidopsis thaliana OX=3702 GN=HAT5 PE=1 SV=1	hypothetical protein Csa_5G630820 [Cucumis sativus]
Csa6G013950	3.64761	2.91625	3.9306	5.64619	5.36817	6.82813	10.9522	11.2358	10.0804	0.772253	up	1.55476	up	0.790411	up	--	--	Molecular Function: protein binding (GO:0005515);; Cellular Component: nucleus (GO:0005634);;	--	--	--	--	Lateral organ boundaries (LOB) domain	LOB domain-containing protein 13 OS=Arabidopsis thaliana OX=3702 GN=LBD13 PE=1 SV=2	PREDICTED: LOB domain-containing protein 15 [Cucumis sativus]
Csa6G031440	3.73305	7.29436	5.2695	4.61889	7.08129	5.48612	8.94347	8.97552	10.9271	0.0972196	normal	0.770517	up	0.682856	up	--	--	--	--	--	--	--	Myb-like DNA-binding domain	Transcription factor HHO3 OS=Arabidopsis thaliana OX=3702 GN=HHO3 PE=2 SV=1	PREDICTED: probable transcription factor GLK2 [Cucumis sativus]
Csa6G039540	7.88258	8.76676	9.89567	9.90777	9.3533	5.52347	9.7185	15.7452	18.3059	-0.0792839	normal	0.663658	up	0.75308	up	--	--	Cellular Component: intracellular (GO:0005622);; Biological Process: defense response (GO:0006952);; Biological Process: signal transduction (GO:0007165);; Molecular Function: zinc ion binding (GO:0008270);; Biological Process: regulation of cellular metabolic process (GO:0031323);; Biological Process: cellular macromolecule metabolic process (GO:0044260);; Biological Process: single-organism cel…	--	--	[K]	Transcription	CCT motif;; B-box zinc finger	Zinc finger protein CONSTANS-LIKE 6 OS=Arabidopsis thaliana OX=3702 GN=COL6 PE=2 SV=2	PREDICTED: zinc finger protein CONSTANS-LIKE 6 [Cucumis sativus]
Csa6G092010	12.406	14.6609	13.1185	19.5277	16.6743	17.2987	27.187	28.1563	39.9966	0.429535	normal	1.18733	up	0.766391	up	--	--	Molecular Function: DNA binding (GO:0003677);; Molecular Function: transcription factor activity, sequence-specific DNA binding (GO:0003700);; Molecular Function: protein binding (GO:0005515);; Cellular Component: nucleus (GO:0005634);; Biological Process: protein targeting to membrane (GO:0006612);; Biological Process: response to salt stress (GO:0009651);; Biological Process: response to abscis…	--	--	--	--	No apical meristem (NAM) protein	NAC domain-containing protein 83 OS=Arabidopsis thaliana OX=3702 GN=NAC083 PE=1 SV=1	PREDICTED: NAC domain-containing protein 18 [Cucumis sativus]
Csa6G108570	1.49239	2.38222	1.173	9.80039	3.86892	2.78029	24.2025	13.5146	13.2142	1.7232	up	3.27295	up	1.55743	up	--	--	Molecular Function: binding (GO:0005488);; Cellular Component: plasmodesma (GO:0009506);; Biological Process: double fertilization forming a zygote and endosperm (GO:0009567);;	--	--	--	--	Helix-loop-helix DNA-binding domain	Transcription factor UNE10 OS=Arabidopsis thaliana OX=3702 GN=UNE10 PE=2 SV=1	PREDICTED: transcription factor UNE10 [Cucumis sativus]
Csa6G109120	11.4043	17.5636	19.1603	21.1298	21.8305	23.8586	34.7582	37.6248	42.0458	0.312993	normal	1.13196	up	0.828473	up	--	--	Molecular Function: DNA binding (GO:0003677);; Cellular Component: nucleus (GO:0005634);;	--	--	--	--	SBP domain	Squamosa promoter-binding-like protein 8 OS=Arabidopsis thaliana OX=3702 GN=SPL8 PE=1 SV=2	PREDICTED: squamosa promoter-binding-like protein 8 [Cucumis sativus]
Csa6G133770	4.81269	4.82547	8.9789	6.60945	6.5073	9.75899	11.8817	7.20734	24.1207	0.312375	normal	1.15285	up	0.851227	up	--	--	Biological Process: cellular process (GO:0009987);;	K13434|2.34465e-104|csv:101205428|K13434 pathogenesis-related genes transcriptional activator PTI6 | (RefSeq) ethylene-responsive transcription factor ERF069-like	Plant-pathogen interaction (ko04626)	--	--	AP2 domain	Pathogenesis-related genes transcriptional activator PTI6 OS=Solanum lycopersicum OX=4081 GN=PTI6 PE=2 SV=1	hypothetical protein Csa_6G133770 [Cucumis sativus]
Csa6G156050	5.87018	6.10365	7.0923	7.13801	6.79131	10.0633	14.8593	11.8239	17.5296	0.344179	normal	1.15203	up	0.81624	up	--	--	--	--	--	--	--	TCP family transcription factor	Transcription factor TCP4 OS=Arabidopsis thaliana OX=3702 GN=TCP4 PE=1 SV=1	hypothetical protein Csa_6G156050 [Cucumis sativus]
Csa6G290790	1.21518	1.00267	1.22813	1.07167	0.992576	2.07677	1.56966	1.37349	7.18335	0.268156	normal	1.46696	up	1.20919	up	--	--	--	--	--	--	--	Lateral organ boundaries (LOB) domain	LOB domain-containing protein 1 OS=Arabidopsis thaliana OX=3702 GN=LBD1 PE=2 SV=1	PREDICTED: LOB domain-containing protein 1-like [Cucumis sativus]
Csa6G301060	0.136418	1.75391	2.61127	1.15858	1.90692	0.839568	7.06969	5.74772	4.77422	-0.170233	normal	1.89692	up	2.08271	up	--	--	Molecular Function: transcription factor activity, sequence-specific DNA binding (GO:0003700);; Cellular Component: nucleus (GO:0005634);; Biological Process: regulation of transcription, DNA-templated (GO:0006355);; Biological Process: cell proliferation (GO:0008283);; Biological Process: flower development (GO:0009908);; Biological Process: adaxial/abaxial axis specification (GO:0009943);; Biol…	--	--	--	--	Homeobox domain	WUSCHEL-related homeobox 3 OS=Arabidopsis thaliana OX=3702 GN=WOX3 PE=1 SV=1	PREDICTED: WUSCHEL-related homeobox 3 [Cucumis sativus]
Csa6G425760	1.06881	1.14999	1.27703	1.41774	1.59753	1.46269	2.66471	2.95443	2.78471	0.374567	normal	1.19114	up	0.825096	up	--	--	Cellular Component: plasma membrane (GO:0005886);; Biological Process: photomorphogenesis (GO:0009640);; Biological Process: response to salt stress (GO:0009651);; Biological Process: embryo development ending in seed dormancy (GO:0009793);; Biological Process: seed germination (GO:0009845);; Biological Process: regulation of flower development (GO:0009909);; Biological Process: meristem structur…	--	--	--	--	No apical meristem (NAM) protein	NAC domain-containing protein 40 OS=Arabidopsis thaliana OX=3702 GN=NTL8 PE=1 SV=1	PREDICTED: uncharacterized protein LOC101203389 [Cucumis sativus]
Csa6G426940	4.83187	13.6084	13.4202	13.8696	15.6397	13.1064	35.8182	39.2406	47.2572	0.486666	normal	1.83658	up	1.36085	up	--	--	--	--	--	--	--	YABBY protein;; HMG-box domain	Putative axial regulator YABBY 2 OS=Arabidopsis thaliana OX=3702 GN=YAB2 PE=1 SV=1	PREDICTED: putative axial regulator YABBY 2 [Cucumis sativus]
Csa6G487740	4.68031	7.68144	6.60015	3.7805	8.4333	6.66676	10.598	11.3712	12.1231	-0.000670595	normal	0.68962	up	0.700271	up	--	--	Cellular Component: mitochondrion (GO:0005739);; Biological Process: response to salt stress (GO:0009651);; Biological Process: chloroplast organization (GO:0009658);; Biological Process: response to abscisic acid (GO:0009737);;	K15032|0|csv:101203240|K15032 mTERF domain-containing protein, mitochondrial | (RefSeq) uncharacterized LOC101203240	--	[KR]	Transcription;; General function prediction only	mTERF	Transcription termination factor MTERF5, chloroplastic OS=Arabidopsis thaliana OX=3702 GN=MTERF5 PE=2 SV=1	hypothetical protein Csa_6G487740 [Cucumis sativus]
Csa6G490130	1.40841	5.53409	3.61167	2.08426	2.95263	2.03331	8.69405	9.4761	7.80541	-0.54572	normal	1.25137	up	1.8075	up	--	--	--	--	--	--	--	Dof domain, zinc finger	Dof zinc finger protein DOF1.7 OS=Arabidopsis thaliana OX=3702 GN=DOF1.7 PE=2 SV=1	PREDICTED: dof zinc finger protein DOF5.3-like [Cucumis sativus]
Csa6G495020	18.489	30.957	28.0414	19.1057	26.1032	30.649	36.3191	42.077	61.4152	-0.0107776	normal	0.79784	up	0.817898	up	--	--	Biological Process: single-organism process (GO:0044699);;	--	--	--	--	Lateral organ boundaries (LOB) domain	LOB domain-containing protein 38 OS=Arabidopsis thaliana OX=3702 GN=LBD38 PE=1 SV=1	PREDICTED: LOB domain-containing protein 37-like [Cucumis sativus]
Csa6G497260	9.18721	26.5104	23.7158	16.0473	17.1018	17.4974	34.3833	36.448	41.087	-0.205929	normal	0.862143	up	1.07798	up	--	--	--	--	--	--	--	Helix-loop-helix DNA-binding domain	Transcription factor bHLH93 OS=Arabidopsis thaliana OX=3702 GN=BHLH93 PE=1 SV=1	PREDICTED: transcription factor bHLH93 isoform X2 [Cucumis sativus]
Csa6G505230	19.0566	29.2891	15.0895	48.5719	31.6426	14.6712	63.4092	62.6976	47.3196	0.614486	normal	1.4114	up	0.804882	up	--	--	--	--	--	--	--	B-box zinc finger	B-box zinc finger protein 18 OS=Arabidopsis thaliana OX=3702 GN=BBX18 PE=1 SV=2	PREDICTED: B-box zinc finger protein 18 isoform X1 [Cucumis sativus]
Csa6G522650	2.7093	2.14988	2.73229	3.12838	4.00139	3.24851	6.54641	4.88239	6.60048	0.449934	normal	1.15825	up	0.717373	up	--	--	Molecular Function: transcription factor activity, sequence-specific DNA binding (GO:0003700);; Biological Process: regulation of transcription, DNA-templated (GO:0006355);; Molecular Function: sequence-specific DNA binding (GO:0043565);;	--	--	--	--	WRKY DNA -binding domain	Probable WRKY transcription factor 71 OS=Arabidopsis thaliana OX=3702 GN=WRKY71 PE=2 SV=1	hypothetical protein Csa_6G522650 [Cucumis sativus]
Csa6G526230	0.070383	0.225344	0.546283	0.266292	1.37304	0.033469	1.7377	1.97415	1.41803	--	--	2.08455	up	1.5747	up	--	--	Biological Process: multicellular organism development (GO:0007275);; Biological Process: primary metabolic process (GO:0044238);; Biological Process: cellular macromolecule metabolic process (GO:0044260);; Biological Process: single-organism cellular process (GO:0044763);; Biological Process: anatomical structure development (GO:0048856);;	--	--	--	--	WRKY DNA -binding domain	Probable WRKY transcription factor 35 OS=Arabidopsis thaliana OX=3702 GN=WRKY35 PE=2 SV=1	hypothetical protein Csa_6G526230 [Cucumis sativus]
Csa7G000520	1.77879	3.09843	5.12623	3.94727	2.47256	2.73447	4.35106	6.036	6.8925	-0.0680218	normal	0.721865	up	0.799951	up	--	--	--	--	--	--	--	Helix-loop-helix DNA-binding domain	Transcription factor bHLH63 OS=Arabidopsis thaliana OX=3702 GN=BHLH63 PE=1 SV=1	PREDICTED: transcription factor bHLH63-like [Cucumis sativus]
Csa7G044810	1.06011	1.26775	1.56719	2.02592	1.72961	0.578503	3.44679	4.32049	3.35838	--	--	1.43922	up	1.26853	up	--	--	Cellular Component: intracellular (GO:0005622);; Molecular Function: zinc ion binding (GO:0008270);; Biological Process: response to UV-B (GO:0010224);;	--	--	--	--	B-box zinc finger	B-box domain protein 30 OS=Arabidopsis thaliana OX=3702 GN=MIP1A PE=1 SV=1	hypothetical protein Csa_7G044810 [Cucumis sativus]
Csa7G234150	2.72381	3.57967	3.23221	5.63147	4.29368	4.4278	8.44406	8.44267	10.2582	0.602527	normal	1.44279	up	0.848629	up	--	--	--	--	--	--	--	Transcriptional repressor, ovate	Transcription repressor OFP11 OS=Arabidopsis thaliana OX=3702 GN=OFP11 PE=2 SV=1	PREDICTED: transcription repressor OFP12-like [Cucumis sativus]
Csa7G447150	0.495005	0.525158	0.196682	0.449804	0.812702	1.06795	1.89205	2.80297	1.38066	--	--	2.21557	up	1.31327	up	--	--	Biological Process: cellular process (GO:0009987);;	--	--	--	--	AP2 domain	Dehydration-responsive element-binding protein 3 OS=Arabidopsis thaliana OX=3702 GN=DREB3 PE=2 SV=1	PREDICTED: dehydration-responsive element-binding protein 3-like [Cucumis sativus]
Csa7G450800	4.94577	7.40917	13.1136	13.0079	14.2042	12.4512	34.4727	38.2882	41.947	0.669608	up	2.10511	up	1.44678	up	--	--	Molecular Function: nucleic acid binding (GO:0003676);; Molecular Function: metal ion binding (GO:0046872);;	--	--	[R]	General function prediction only	Zinc finger, C2H2 type	Protein indeterminate-domain 2 OS=Arabidopsis thaliana OX=3702 GN=IDD2 PE=1 SV=1	PREDICTED: protein indeterminate-domain 7-like [Cucumis sativus]

## Sheet: Up-regulation
Up-regulated TFs in mutant
	FPKM												log2FC	Regulated Direction	log2FC	Regulated Direction	Database annotation
Gene_ID	Wt-StageII-1	Wt-StageII-2	Wt-StageII-3	Wt-StageIII-1	Wt-StageIII-2	Wt-StageIII-3	Mu-StageII-1	Mu-StageII-2	Mu-StageII-3	Mu-StageIII-1	Mu-StageIII-2	Mu-StageIII-3	Mu-StageII vs Wt-StageII	Mu-StageII vs Wt-StageII	Mu-StageIII vs Wt-StageIII	Mu-StageII vs Wt-StageII	COG_class	COG_class_annotation	GO_annotation	KEGG_annotation	KEGG_pathway_annotation	KOG_class	KOG_class_annotation	Pfam_annotation	Swiss_Prot_annotation	NR_annotation
Csa1G000050	1.03894	9.99461	8.47185	0.338674	1.73499	0.604286	3.20271	6.13241	5.22719	4.14092	2.47901	2.72125	-0.452062	normal	1.78361	up	--	--	Molecular Function: DNA binding (GO:0003677);; Biological Process: regulation of transcription, DNA-templated (GO:0006355);;	--	--	--	--	DNA Binding Domain (C-terminal) Leafy/Floricaula;; Floricaula / Leafy protein SAM domain	Floricaula/leafy homolog OS=Populus trichocarpa OX=3694 GN=FL PE=2 SV=2	PREDICTED: floricaula/leafy homolog [Cucumis sativus]
Csa1G039000	3.33131	3.5179	3.638	3.50649	2.46695	2.82235	4.53622	3.59554	2.76652	5.50343	5.2091	7.06966	0.132809	normal	0.971397	up	--	--	Molecular Function: DNA binding (GO:0003677);; Molecular Function: binding (GO:0005488);; Cellular Component: nucleus (GO:0005634);; Biological Process: response to light stimulus (GO:0009416);; Biological Process: single-organism process (GO:0044699);;	--	--	--	--	Helix-loop-helix DNA-binding domain	Transcription factor PIF7 OS=Arabidopsis thaliana OX=3702 GN=BHLH72 PE=1 SV=2	PREDICTED: transcription factor PIF7 isoform X1 [Cucumis sativus]
Csa1G575180	4.31433	2.97826	4.51629	3.24303	2.62313	3.08324	5.84387	7.19838	3.72049	4.59922	7.58847	5.53458	0.5548	normal	0.929563	up	--	--	Molecular Function: DNA binding (GO:0003677);; Molecular Function: chromatin binding (GO:0003682);;	K09422|1.21915e-152|csv:101216625|K09422 myb proto-oncogene protein, plant | (RefSeq) transcription factor RAX2-like	--	[K]	Transcription	Myb-like DNA-binding domain;; Myb-like DNA-binding domain	Transcription factor RAX3 OS=Arabidopsis thaliana OX=3702 GN=RAX3 PE=2 SV=1	PREDICTED: transcription factor RAX2-like [Cucumis sativus]
Csa1G616310	0.418791	0.378192	0.290883	0.033856	0.137262	0.202933	0.323011	0.434814	0.222588	0.278916	0.414559	0.806267	-0.147539	normal	1.97984	up	--	--	Biological Process: anatomical structure morphogenesis (GO:0009653);; Biological Process: epidermal cell differentiation (GO:0009913);; Biological Process: cellular component organization (GO:0016043);; Biological Process: RNA metabolic process (GO:0016070);; Biological Process: cellular component biogenesis (GO:0044085);; Biological Process: cellular biosynthetic process (GO:0044249);; Biologica…	--	--	[BK]	Chromatin structure and dynamics;; Transcription	DDT domain;; PHD-finger;; WSTF, HB1, Itc1p, MBD9 motif 1	DDT domain-containing protein PTM OS=Arabidopsis thaliana OX=3702 GN=PTM PE=1 SV=1	hypothetical protein Csa_1G616310 [Cucumis sativus]
Csa1G629180	0.477396	2.77015	1.37616	0.822785	0.905219	0.535083	1.22334	1.21018	0.946555	2.74971	1.71837	2.26687	-0.414144	normal	1.51832	up	--	--	--	K09419|1.83792e-159|csv:101221373|K09419 heat shock transcription factor, other eukaryote | (RefSeq) heat stress transcription factor B-4b-like	--	[K]	Transcription	HSF-type DNA-binding	Heat stress transcription factor B-4b OS=Oryza sativa subsp. japonica OX=39947 GN=HSFB4B PE=1 SV=1	PREDICTED: heat stress transcription factor B-4b-like [Cucumis sativus]
Csa2G006820	0.498067	11.2478	4.37545	1.20637	1.28066	1.15339	2.30553	2.60101	3.30817	5.13307	0.74956	3.22123	-0.912032	normal	1.26879	up	--	--	Molecular Function: transcription factor activity, sequence-specific DNA binding (GO:0003700);; Biological Process: chromatin assembly or disassembly (GO:0006333);; Biological Process: regulation of translation (GO:0006417);; Biological Process: plastid organization (GO:0009657);; Biological Process: leaf morphogenesis (GO:0009965);; Biological Process: cell differentiation (GO:0030154);; Biologi…	--	--	--	--	YABBY protein	Axial regulator YABBY 5 OS=Arabidopsis thaliana OX=3702 GN=YAB5 PE=1 SV=1	hypothetical protein Csa_2G006820 [Cucumis sativus]
Csa2G100560	1.55608	5.56134	4.13573	0.793972	0.985625	1.42341	1.24552	2.80586	1.79879	3.53977	1.88712	2.81921	-0.930729	normal	1.27109	up	--	--	Molecular Function: binding (GO:0005488);; Biological Process: regulation of transcription, DNA-templated (GO:0006355);; Biological Process: cytokinin-activated signaling pathway (GO:0009736);; Biological Process: regulation of cellular process (GO:0050794);;	--	--	--	--	MYB-CC type transfactor, LHEQLE motif;; Myb-like DNA-binding domain	Myb family transcription factor PHL8 OS=Arabidopsis thaliana OX=3702 GN=PHL8 PE=2 SV=1	PREDICTED: myb family transcription factor APL [Cucumis sativus]
Csa2G250430	0.319977	0.23977	1.77083	1.10435	0.940662	0.759016	1.33665	1.26933	1.52111	2.39701	2.12869	3.59765	0.819947	normal	1.46329	up	--	--	--	--	--	--	--	B-box zinc finger	B-box zinc finger protein 21 OS=Arabidopsis thaliana OX=3702 GN=BBX21 PE=1 SV=1	PREDICTED: B-box zinc finger protein 21-like [Cucumis sativus]
Csa2G279250	9.70675	12.4259	10.4079	9.41163	7.73097	9.55301	13.5778	13.9397	14.8242	15.27	14.7465	12.9154	0.402151	normal	0.649949	up	--	--	Biological Process: system development (GO:0048731);;	K09284|0|csv:101208665|K09284 AP2-like factor, euAP2 lineage | (RefSeq) AP2-like ethylene-responsive transcription factor TOE3	--	--	--	AP2 domain	Floral homeotic protein APETALA 2 OS=Arabidopsis thaliana OX=3702 GN=AP2 PE=1 SV=1	PREDICTED: AP2-like ethylene-responsive transcription factor TOE3 isoform X1 [Cucumis sativus]
Csa2G352940	5.55539	3.93643	4.85363	4.00498	3.29664	3.61579	5.18301	5.87666	5.69346	6.12188	6.3782	5.09595	0.243119	normal	0.631621	up	--	--	Molecular Function: DNA binding (GO:0003677);; Molecular Function: chromatin binding (GO:0003682);; Molecular Function: transcription factor activity, sequence-specific DNA binding (GO:0003700);; Biological Process: regulation of transcription, DNA-templated (GO:0006355);;	K09422|3.58423e-60|pper:PRUPE_ppa022431mg|K09422 myb proto-oncogene protein, plant | (RefSeq) hypothetical protein	--	[K]	Transcription	Myb-like DNA-binding domain;; Myb-like DNA-binding domain	Transcription factor RAX3 OS=Arabidopsis thaliana OX=3702 GN=RAX3 PE=2 SV=1	transcription factor RAX3 [Prunus persica]
Csa2G354000	4.93967	22.632	22.3263	16.1401	15.7134	8.62756	16.9168	16.7219	21.5459	27.0807	17.0992	19.0981	0.187757	normal	0.622781	up	--	--	Biological Process: transcription, DNA-templated (GO:0006351);; Biological Process: regulation of transcription, DNA-templated (GO:0006355);; Biological Process: pattern specification process (GO:0007389);; Biological Process: anatomical structure morphogenesis (GO:0009653);; Biological Process: gene silencing (GO:0016458);; Biological Process: regulation of gene expression, epigenetic (GO:004002…	K09285|0|csv:101212797|K09285 AP2-like factor, ANT lineage | (RefSeq) AP2-like ethylene-responsive transcription factor ANT	--	--	--	AP2 domain	AP2-like ethylene-responsive transcription factor ANT OS=Arabidopsis thaliana OX=3702 GN=ANT PE=1 SV=2	PREDICTED: AP2-like ethylene-responsive transcription factor ANT [Cucumis sativus]
Csa3G865400	2.32064	2.71265	2.10664	2.2598	1.92336	1.44494	4.12172	3.23982	3.68731	2.5488	2.93522	4.49521	0.651936	normal	0.796295	up	--	--	--	--	--	--	--	Domain of unknown function (DUF702)	Protein SHORT INTERNODES OS=Arabidopsis thaliana OX=3702 GN=SHI PE=1 SV=1	PREDICTED: protein SHI RELATED SEQUENCE 1-like [Cucumis sativus]
Csa4G124910	0.796883	3.15276	1.63075	1.35377	2.45054	1.13366	2.00656	3.0995	0.854032	3.53853	3.42803	3.54171	0.124027	normal	1.06088	up	--	--	Biological Process: response to light stimulus (GO:0009416);;	--	--	[K]	Transcription	CCT motif;; B-box zinc finger	Zinc finger protein CONSTANS-LIKE 2 OS=Arabidopsis thaliana OX=3702 GN=COL2 PE=1 SV=1	PREDICTED: zinc finger protein CONSTANS-LIKE 2-like [Cucumis sativus]
Csa4G196810	2.24447	11.2533	6.03976	3.32722	2.94485	3.87786	6.08463	6.31774	7.65259	8.06063	6.85475	6.41507	0.0843583	normal	1.0448	up	--	--	Biological Process: regulation of transcription, DNA-templated (GO:0006355);; Biological Process: multicellular organism development (GO:0007275);; Cellular Component: plastid (GO:0009536);; Biological Process: single-organism cellular process (GO:0044763);;	--	--	--	--	GRAS domain family	Protein SCARECROW OS=Ipomoea nil OX=35883 GN=SCR PE=1 SV=1	hypothetical protein Csa_4G196810 [Cucumis sativus]
Csa4G293330	0.665353	0.847866	0.600771	0.662804	1.31734	1.3494	2.0667	1.27529	2.52575	1.54582	3.26614	2.47352	--	--	1.08393	up	--	--	--	--	--	[R]	General function prediction only	C2H2-type zinc finger;; C2H2-type zinc finger;; Zinc finger, C2H2 type;; Zinc-finger double-stranded RNA-binding	Zinc finger protein ZAT11 OS=Arabidopsis thaliana OX=3702 GN=ZAT11 PE=2 SV=1	PREDICTED: zinc finger protein ZAT11 [Cucumis sativus]
Csa5G605720	0.537208	0.454203	0.239691	0.673001	0.809211	0.637279	0.628932	0.832661	0.312532	1.03657	1.24012	1.5587	0.515214	normal	0.821134	up	--	--	--	--	--	--	--	Dof domain, zinc finger	Cyclic dof factor 1 OS=Arabidopsis thaliana OX=3702 GN=CDF1 PE=1 SV=2	PREDICTED: cyclic dof factor 1 [Cucumis sativus]
Csa6G031950	1.88957	5.06437	3.79859	1.31868	1.81235	1.9248	2.5898	3.22385	5.29443	3.31649	3.06439	2.19239	0.107033	normal	0.732633	up	--	--	Molecular Function: transcription factor activity, sequence-specific DNA binding (GO:0003700);; Cellular Component: nucleus (GO:0005634);; Biological Process: regulation of transcription, DNA-templated (GO:0006355);; Biological Process: response to xenobiotic stimulus (GO:0009410);; Biological Process: regulation of flower development (GO:0009909);; Biological Process: endoplasmic reticulum unfol…	K14431|0|csv:101210308|K14431 transcription factor TGA | (RefSeq) transcription factor HBP-1b(c38)	Plant hormone signal transduction (ko04075)	--	--	Seed dormancy control;; bZIP transcription factor;; Basic region leucine zipper	Transcription factor HBP-1b(c1) (Fragment) OS=Triticum aestivum OX=4565 PE=1 SV=2	PREDICTED: transcription factor HBP-1b(c38) isoform X2 [Cucumis sativus]
Csa6G039540	7.88258	8.76676	9.89567	9.90777	9.3533	5.52347	10.7894	10.4293	9.16708	12.4072	12.8414	17.3573	0.217914	normal	0.75527	up	--	--	Cellular Component: intracellular (GO:0005622);; Biological Process: defense response (GO:0006952);; Biological Process: signal transduction (GO:0007165);; Molecular Function: zinc ion binding (GO:0008270);; Biological Process: regulation of cellular metabolic process (GO:0031323);; Biological Process: cellular macromolecule metabolic process (GO:0044260);; Biological Process: single-organism cel…	--	--	[K]	Transcription	CCT motif;; B-box zinc finger	Zinc finger protein CONSTANS-LIKE 6 OS=Arabidopsis thaliana OX=3702 GN=COL6 PE=2 SV=2	PREDICTED: zinc finger protein CONSTANS-LIKE 6 [Cucumis sativus]
Csa6G311520	40.1497	39.7819	28.6313	38.2947	30.997	26.58	67.0053	55.9983	36.9195	47.3361	55.2218	56.5396	0.582656	normal	0.70248	up	--	--	Molecular Function: DNA binding (GO:0003677);; Molecular Function: chromatin binding (GO:0003682);; Molecular Function: transcription factor activity, sequence-specific DNA binding (GO:0003700);; Biological Process: regulation of transcription, DNA-templated (GO:0006355);; Biological Process: flavonol biosynthetic process (GO:0051555);;	K09422|1.22869e-56|csv:101209402|K09422 myb proto-oncogene protein, plant | (RefSeq) transcription repressor MYB6	--	[K]	Transcription	Myb-like DNA-binding domain;; Myb-like DNA-binding domain	Transcription factor MYB12 OS=Arabidopsis thaliana OX=3702 GN=MYB12 PE=1 SV=1	hypothetical protein Csa_6G311520 [Cucumis sativus]
Csa6G318160	55.6669	152.808	89.502	46.591	53.0708	46.5141	77.2429	93.7425	53.871	101.862	58.0803	103.847	-0.368237	normal	0.823856	up	--	--	Biological Process: cellular process (GO:0009987);;	K09286|6.29284e-161|csv:101222764|K09286 EREBP-like factor | (RefSeq) ethylene-responsive transcription factor RAP2-3-like	--	--	--	AP2 domain	Ethylene-responsive transcription factor RAP2-3 OS=Arabidopsis thaliana OX=3702 GN=RAP2-3 PE=1 SV=2	hypothetical protein Csa_6G318160 [Cucumis sativus]
Csa6G425760	1.06881	1.14999	1.27703	1.41774	1.59753	1.46269	1.56081	1.91501	1.73238	2.16619	2.80792	2.89215	0.585166	normal	0.780079	up	--	--	Cellular Component: plasma membrane (GO:0005886);; Biological Process: photomorphogenesis (GO:0009640);; Biological Process: response to salt stress (GO:0009651);; Biological Process: embryo development ending in seed dormancy (GO:0009793);; Biological Process: seed germination (GO:0009845);; Biological Process: regulation of flower development (GO:0009909);; Biological Process: meristem structur…	--	--	--	--	No apical meristem (NAM) protein	NAC domain-containing protein 40 OS=Arabidopsis thaliana OX=3702 GN=NTL8 PE=1 SV=1	PREDICTED: uncharacterized protein LOC101203389 [Cucumis sativus]
Csa7G031530	7.92049	10.4916	6.12111	8.87579	5.81921	5.84086	8.12945	10.4202	10.2841	9.53043	10.3158	13.0586	0.273158	normal	0.646768	up	--	--	Cellular Component: intracellular (GO:0005622);;	--	--	--	--	CCT motif;; B-box zinc finger	Zinc finger protein CONSTANS-LIKE 9 OS=Arabidopsis thaliana OX=3702 GN=COL9 PE=1 SV=1	PREDICTED: zinc finger protein CONSTANS-LIKE 9-like [Cucumis sativus]
Csa7G428260	3.60933	3.31009	4.16193	0.731169	0.937805	1.21322	3.74016	3.30408	4.82897	1.92569	2.8598	1.08618	0.123502	normal	1.00137	up	--	--	Molecular Function: nucleic acid binding (GO:0003676);; Molecular Function: binding (GO:0005488);; Cellular Component: nucleus (GO:0005634);; Biological Process: regulation of transcription, DNA-templated (GO:0006355);; Biological Process: plant-type cell wall modification (GO:0009827);; Biological Process: pollen tube growth (GO:0009860);; Biological Process: transmitting tissue development (GO:…	--	--	[R]	General function prediction only	Zinc finger, C2H2 type	Zinc finger protein WIP2 OS=Arabidopsis thaliana OX=3702 GN=WIP2 PE=1 SV=1	PREDICTED: zinc finger protein WIP2-like [Cucumis sativus]
Cucumis_sativus_newGene_337	5.97714	3.60705	5.58557	6.71642	4.47599	5.78325	6.47556	5.57829	7.83608	20.78	6.43468	6.76011	0.402122	normal	1.01936	up	--	--	--	--	--	[K]	Transcription	Myb/SANT-like DNA-binding domain	Trihelix transcription factor GT-2 OS=Arabidopsis thaliana OX=3702 GN=GT-2 PE=2 SV=1	PREDICTED: trihelix transcription factor GTL1 isoform X1 [Cucumis sativus]

## Sheet: Down-regulation
Down-regulated TFs in mutant
	FPKM												log2FC	Regulated Direction	log2FC	Regulated Direction	Database annotation
Gene_ID	Wt-StageII-1	Wt-StageII-2	Wt-StageII-3	Wt-StageIII-1	Wt-StageIII-2	Wt-StageIII-3	Mu-StageII-1	Mu-StageII-2	Mu-StageII-3	Mu-StageIII-1	Mu-StageIII-2	Mu-StageIII-3	Mu-StageII vs Wt-StageII	Mu-StageII vs Wt-StageII	Mu-StageIII vs Wt-StageIII	Mu-StageII vs Wt-StageII	COG_class	COG_class_annotation	GO_annotation	KEGG_annotation	KEGG_pathway_annotation	KOG_class	KOG_class_annotation	Pfam_annotation	Swiss_Prot_annotation	NR_annotation
Csa1G064670	64.0326	62.6845	63.5678	47.9063	60.6979	55.7089	48.6423	43.0706	40.6725	34.6849	33.8334	33.732	-0.501001	normal	-0.708224	down	--	--	Molecular Function: transcription factor activity, sequence-specific DNA binding (GO:0003700);; Cellular Component: nucleus (GO:0005634);; Cellular Component: cytoplasm (GO:0005737);; Biological Process: regulation of transcription, DNA-templated (GO:0006355);; Biological Process: protein acetylation (GO:0006473);; Biological Process: epidermal cell differentiation (GO:0009913);; Biological Proce…	K09338|0|csv:101212604|K09338 homeobox-leucine zipper protein | (RefSeq) homeobox-leucine zipper protein MERISTEM L1	--	--	--	START domain;; Homeobox domain	Homeobox-leucine zipper protein MERISTEM L1 OS=Arabidopsis thaliana OX=3702 GN=ATML1 PE=2 SV=1	PREDICTED: homeobox-leucine zipper protein MERISTEM L1 [Cucumis sativus]
Csa1G075060	5.70076	4.18587	3.82198	7.03829	6.91038	4.51117	5.21908	5.11697	6.33101	3.21637	2.93792	4.2219	0.296842	normal	-0.857867	down	--	--	--	K09286|2.77022e-115|csv:101203021|K09286 EREBP-like factor | (RefSeq) ethylene-responsive transcription factor 11	--	--	--	AP2 domain	Ethylene-responsive transcription factor 9 OS=Arabidopsis thaliana OX=3702 GN=ERF9 PE=2 SV=1	PREDICTED: ethylene-responsive transcription factor 11 [Cucumis sativus]
Csa1G435790	1.13177	1.80371	1.24828	1.73412	3.77403	1.90027	1.56442	0.996622	2.946	0.16021	0.516821	0.726372	0.438676	normal	-2.32876	down	--	--	Molecular Function: protein binding (GO:0005515);; Biological Process: cellular process (GO:0009987);; Biological Process: response to stimulus (GO:0050896);;	--	--	--	--	Divergent CCT motif	Protein TIFY 5A OS=Arabidopsis thaliana OX=3702 GN=TIFY5A PE=1 SV=1	PREDICTED: protein TIFY 5A-like [Cucumis sativus]
Csa2G338830	6.16652	8.95007	8.74665	8.31646	10.5601	13.6474	6.99494	8.57392	12.4423	7.87606	6.17582	6.12772	0.259586	normal	-0.710897	down	--	--	Molecular Function: DNA binding (GO:0003677);; Biological Process: regulation of transcription, DNA-templated (GO:0006355);; Biological Process: response to stress (GO:0006950);; Biological Process: response to abiotic stimulus (GO:0009628);; Biological Process: response to organic substance (GO:0010033);; Biological Process: response to organic cyclic compound (GO:0014070);; Biological Process: …	--	--	--	--	No apical meristem (NAM) protein	NAC domain-containing protein 2 OS=Arabidopsis thaliana OX=3702 GN=NAC002 PE=2 SV=2	PREDICTED: NAC domain-containing protein 2 [Cucumis sativus]
Csa2G361450	33.0218	32.3139	28.8231	32.7059	33.6389	31.8741	22.9374	24.3453	24.6849	21.9925	22.0882	21.9001	-0.368295	normal	-0.598243	down	--	--	Molecular Function: DNA binding (GO:0003677);; Molecular Function: transcription factor activity, sequence-specific DNA binding (GO:0003700);; Molecular Function: protein binding (GO:0005515);; Cellular Component: nucleus (GO:0005634);; Cellular Component: cytosol (GO:0005829);; Biological Process: regulation of transcription, DNA-templated (GO:0006355);; Biological Process: brassinosteroid media…	K14503|0|csv:101219853|K14503 brassinosteroid resistant 1/2 | (RefSeq) protein BRASSINAZOLE-RESISTANT 1	Plant hormone signal transduction (ko04075)	--	--	BES1/BZR1 plant transcription factor, N-terminal	Protein BRASSINAZOLE-RESISTANT 1 OS=Arabidopsis thaliana OX=3702 GN=BZR1 PE=1 SV=1	PREDICTED: protein BRASSINAZOLE-RESISTANT 1 [Cucumis sativus]
Csa2G382650	3.12335	4.08619	2.77672	3.74571	5.29546	4.81325	3.53826	2.92054	4.56075	2.87022	2.15586	3.54853	0.14764	normal	-0.709599	down	--	--	Biological Process: immune system process (GO:0002376);; Molecular Function: transcription factor activity, sequence-specific DNA binding (GO:0003700);; Biological Process: regulation of transcription, DNA-templated (GO:0006355);; Biological Process: signal transduction (GO:0007165);; Biological Process: response to hormone (GO:0009725);; Biological Process: regulation of defense response (GO:003…	--	--	--	--	WRKY DNA -binding domain	Probable WRKY transcription factor 40 OS=Arabidopsis thaliana OX=3702 GN=WRKY40 PE=1 SV=1	probable WRKY transcription factor 40-like [Cucumis sativus]
Csa2G423560	25.3088	41.623	14.9182	62.8294	65.046	24.4432	35.6746	21.7714	1.68726	36.348	16.2664	42.969	-0.431105	normal	-0.702268	down	--	--	Biological Process: response to UV-B (GO:0010224);;	--	--	--	--	B-box zinc finger	B-box domain protein 31 OS=Arabidopsis thaliana OX=3702 GN=MIP1B PE=2 SV=1	hypothetical protein Csa_2G423560 [Cucumis sativus]
Csa3G011620	60.0365	62.9937	53.2442	72.5135	78.614	63.2569	53.1031	54.4415	73.6567	46.608	45.7486	49.5054	0.0602772	normal	-0.620293	down	--	--	Molecular Function: oxidoreductase activity (GO:0016491);;	K13422|0|csv:101205372|K13422 transcription factor MYC2 | (RefSeq) transcription factor MYC2-like	Plant hormone signal transduction (ko04075)	--	--	bHLH-MYC and R2R3-MYB transcription factors N-terminal;; Helix-loop-helix DNA-binding domain	Transcription factor MYC2 OS=Arabidopsis thaliana OX=3702 GN=MYC2 PE=1 SV=2	PREDICTED: transcription factor MYC2-like [Cucumis sativus]
Csa3G119700	3.39391	10.9636	11.4081	7.4794	11.4702	11.0241	7.60236	9.62333	21.5574	6.25815	5.25645	4.68082	0.63799	normal	-0.916545	down	--	--	Molecular Function: transcription factor activity, sequence-specific DNA binding (GO:0003700);; Biological Process: regulation of transcription, DNA-templated (GO:0006355);; Molecular Function: sequence-specific DNA binding (GO:0043565);;	--	--	--	--	WRKY DNA -binding domain	Probable WRKY transcription factor 41 OS=Arabidopsis thaliana OX=3702 GN=WRKY41 PE=2 SV=2	PREDICTED: probable WRKY transcription factor 46 [Cucumis sativus]
Csa3G135050	3.53657	3.47111	2.56175	2.751	4.45156	2.70638	1.64398	1.67235	2.55501	1.53672	1.12919	0.517272	-0.73418	normal	-1.67043	down	--	--	Molecular Function: DNA binding (GO:0003677);; Molecular Function: chromatin binding (GO:0003682);;	K09422|5.16494e-58|csv:105434828|K09422 myb proto-oncogene protein, plant | (RefSeq) myb-related protein Myb4-like	--	[K]	Transcription	Myb-like DNA-binding domain;; Myb-like DNA-binding domain	Transcription factor MYB4 OS=Oryza sativa subsp. japonica OX=39947 GN=MYB4 PE=2 SV=2	hypothetical protein Csa_3G135050 [Cucumis sativus]
Csa3G146290	1.94472	1.02814	1.86588	2.11511	2.00676	3.2103	1.46986	1.03103	2.2785	0.974	1.45479	1.93179	0.0286713	normal	-0.82613	down	--	--	Molecular Function: transcription factor activity, sequence-specific DNA binding (GO:0003700);; Cellular Component: nucleus (GO:0005634);; Biological Process: regulation of transcription, DNA-templated (GO:0006355);; Biological Process: toxin catabolic process (GO:0009407);; Biological Process: response to heat (GO:0009408);; Molecular Function: sequence-specific DNA binding (GO:0043565);;	K09419|0|csv:101218269|K09419 heat shock transcription factor, other eukaryote | (RefSeq) heat stress transcription factor A-6b	--	[K]	Transcription	HSF-type DNA-binding	Heat stress transcription factor A-6b OS=Arabidopsis thaliana OX=3702 GN=HSFA6b PE=2 SV=1	PREDICTED: heat stress transcription factor A-6b [Cucumis sativus]
Csa3G181940	12.8534	11.2771	8.52049	13.1769	18.4008	10.769	10.0571	9.07604	11.2952	8.83124	10.3811	6.18253	-0.0832611	normal	-0.757172	down	--	--	Biological Process: response to stress (GO:0006950);; Biological Process: metabolic process (GO:0008152);; Biological Process: regulation of cellular process (GO:0050794);;	K09419|0|csv:101217977|K09419 heat shock transcription factor, other eukaryote | (RefSeq) heat stress transcription factor B-2b-like	--	[K]	Transcription	HSF-type DNA-binding	Heat stress transcription factor B-2b OS=Oryza sativa subsp. japonica OX=39947 GN=HSFB2B PE=2 SV=1	PREDICTED: heat stress transcription factor B-2b-like [Cucumis sativus]
Csa3G748220	185.084	162.343	155.11	151.841	152.738	134.676	127.78	104.491	99.663	93.8421	98.1343	105.205	-0.578513	normal	-0.588022	down	--	--	Molecular Function: transcription regulatory region sequence-specific DNA binding (GO:0000976);; Molecular Function: transcription factor activity, sequence-specific DNA binding (GO:0003700);; Cellular Component: nucleus (GO:0005634);; Biological Process: regulation of transcription, DNA-templated (GO:0006355);; Molecular Function: sequence-specific DNA binding (GO:0043565);; Biological Process: …	--	--	[K]	Transcription	Homeobox domain;; Homeobox associated leucine zipper;; Homeobox KN domain	Putative homeobox-leucine zipper protein ATHB-51 OS=Arabidopsis thaliana OX=3702 GN=ATHB-51 PE=2 SV=2	PREDICTED: homeobox-leucine zipper protein ATHB-22-like isoform X1 [Cucumis melo]
Csa3G878800	23.3294	28.5301	16.707	36.9535	32.4026	22.4972	20.7983	18.8803	10.6858	18.0645	14.4783	22.364	-0.421296	normal	-0.769259	down	--	--	Molecular Function: DNA binding (GO:0003677);; Molecular Function: double-stranded DNA binding (GO:0003690);; Molecular Function: transcription factor activity, sequence-specific DNA binding (GO:0003700);; Molecular Function: protein binding (GO:0005515);; Cellular Component: nucleus (GO:0005634);; Biological Process: regulation of transcription, DNA-templated (GO:0006355);; Biological Process: m…	K16241|4.71075e-81|csv:101205952|K16241 transcription factor HY5 | (RefSeq) transcription factor HY5	Circadian rhythm - plant (ko04712)	[K]	Transcription	bZIP transcription factor;; Basic region leucine zipper	Transcription factor HY5 OS=Arabidopsis thaliana OX=3702 GN=HY5 PE=1 SV=1	PREDICTED: transcription factor HY5 [Cucumis sativus]
Csa4G499310	3.50071	3.58214	2.89744	3.928	4.02243	3.71708	2.68608	2.79702	2.92508	2.45071	2.10212	2.22026	-0.242775	normal	-0.784946	down	--	--	--	--	--	--	--	MYB-CC type transfactor, LHEQLE motif;; Myb-like DNA-binding domain	Myb family transcription factor PHL5 OS=Arabidopsis thaliana OX=3702 GN=PHL5 PE=2 SV=1	PREDICTED: uncharacterized protein LOC101221638 [Cucumis sativus]
Csa5G092920	16.2976	29.1374	29.8478	17.66	28.3671	20.6476	29.478	27.8318	33.1924	17.0376	21.1178	18.0757	0.466928	normal	-0.617061	down	--	--	Molecular Function: DNA binding (GO:0003677);; Molecular Function: transcription factor activity, sequence-specific DNA binding (GO:0003700);; Cellular Component: nucleus (GO:0005634);; Biological Process: regulation of transcription, DNA-templated (GO:0006355);;	--	--	--	--	GAGA binding protein-like family	Protein BASIC PENTACYSTEINE2 OS=Arabidopsis thaliana OX=3702 GN=BPC2 PE=1 SV=1	PREDICTED: protein BASIC PENTACYSTEINE2-like [Cucumis sativus]
Csa5G166440	3.08871	3.27023	4.09682	4.78977	6.09011	7.31559	4.83319	4.76788	6.5113	3.55431	4.37682	1.26449	0.637956	normal	-0.986975	down	--	--	Cellular Component: nucleus (GO:0005634);; Biological Process: regulation of transcription, DNA-templated (GO:0006355);; Biological Process: auxin-activated signaling pathway (GO:0009734);; Molecular Function: protein dimerization activity (GO:0046983);;	K14484|5.76172e-125|cmo:103482549|K14484 auxin-responsive protein IAA | (RefSeq) auxin-induced protein 22D-like	Plant hormone signal transduction (ko04075)	--	--	AUX/IAA family	Auxin-induced protein 22B OS=Vigna radiata var. radiata OX=3916 GN=AUX22B PE=2 SV=1	hypothetical protein Csa_5G166440 [Cucumis sativus]
Csa5G608380	2.66959	5.12458	8.38849	1.38454	5.14923	5.70709	3.29129	5.47369	12.7502	1.68043	2.64504	1.57982	0.442976	normal	-1.05799	down	--	--	Biological Process: transcription, DNA-templated (GO:0006351);; Biological Process: post-embryonic development (GO:0009791);; Biological Process: shoot system development (GO:0048367);; Biological Process: reproductive structure development (GO:0048608);; Biological Process: regulation of biological process (GO:0050789);; Biological Process: response to stimulus (GO:0050896);;	K09287|0|csv:101203784|K09287 RAV-like factor | (RefSeq) AP2/ERF and B3 domain-containing transcription repressor RAV2-like	--	--	--	B3 DNA binding domain;; AP2 domain	AP2/ERF and B3 domain-containing transcription repressor RAV2 OS=Arabidopsis thaliana OX=3702 GN=RAV2 PE=1 SV=1	PREDICTED: AP2/ERF and B3 domain-containing transcription repressor RAV2-like [Cucumis sativus]
Csa6G012810	4.59544	2.92871	1.67553	8.6459	5.19709	2.65544	2.90774	2.22218	0.954249	1.94458	1.64352	3.23743	-0.583404	normal	-1.30374	down	--	--	--	--	--	--	--	AP2 domain	Dehydration-responsive element-binding protein 2A OS=Arabidopsis thaliana OX=3702 GN=DREB2A PE=1 SV=1	PREDICTED: dehydration-responsive element-binding protein 2C isoform X2 [Cucumis sativus]
Csa6G055940	0.564	0.433347	0.262402	0.733016	1.43714	0.886415	0.376293	0.254222	0.50954	0.266682	0.164574	0.316143	--	--	-1.96532	down	--	--	--	--	--	--	--	AP2 domain	Ethylene-responsive transcription factor ERF110 OS=Arabidopsis thaliana OX=3702 GN=ERF110 PE=2 SV=2	PREDICTED: ethylene-responsive transcription factor ABR1-like [Cucumis sativus]
Csa6G405920	36.6016	30.516	39.78	29.2553	44.1524	41.9184	23.4032	23.7031	31.0978	21.9235	21.2787	13.5509	-0.431971	normal	-1.04614	down	--	--	--	--	--	[K]	Transcription	GATA zinc finger	GATA transcription factor 8 OS=Arabidopsis thaliana OX=3702 GN=GATA8 PE=2 SV=1	PREDICTED: GATA transcription factor 8-like [Cucumis sativus]
Csa6G518170	0.331975	0.50921	0.21949	2.53127	0.565012	5.00713	0.188615	0.25928	0.223123	2.06208	0.816813	0.432483	--	--	-1.34697	down	--	--	Molecular Function: transcription factor activity, sequence-specific DNA binding (GO:0003700);; Cellular Component: nucleus (GO:0005634);; Biological Process: multicellular organism development (GO:0007275);; Biological Process: vegetative to reproductive phase transition of meristem (GO:0010228);; Biological Process: glucuronoxylan metabolic process (GO:0010413);; Biological Process: protein des…	--	--	--	--	No apical meristem (NAM) protein	NAC domain-containing protein 73 OS=Arabidopsis thaliana OX=3702 GN=NAC073 PE=2 SV=1	PREDICTED: NAC domain-containing protein 8-like [Cucumis sativus]
Csa6G519620	77.0871	69.0031	66.8655	71.5636	72.0734	70.9663	54.2795	50.821	50.6982	43.8615	46.3275	50.3796	-0.43172	normal	-0.634277	down	--	--	Molecular Function: binding (GO:0005488);;	--	--	--	--	Myb-like DNA-binding domain	Putative Myb family transcription factor At1g14600 OS=Arabidopsis thaliana OX=3702 GN=At1g14600 PE=2 SV=2	PREDICTED: myb-like protein H isoform X1 [Cucumis sativus]
Csa7G020910	0.296289	1.59491	1.64649	0.710084	2.05439	1.5091	0.998198	1.45601	1.42045	1.05324	0.592339	0.441599	0.1545	normal	-1.03306	down	--	--	Biological Process: shoot system morphogenesis (GO:0010016);; Biological Process: single-organism cellular process (GO:0044763);; Biological Process: regulation of cellular process (GO:0050794);; Biological Process: response to stimulus (GO:0050896);;	--	--	--	--	No apical meristem (NAM) protein	NAC domain-containing protein 22 OS=Oryza sativa subsp. japonica OX=39947 GN=NAC022 PE=2 SV=1	PREDICTED: protein FEZ-like [Cucumis sativus]
Csa7G049230	19.494	15.6905	15.9132	24.5821	22.0918	24.0809	15.9326	17.82	32.5825	11.818	10.1886	13.0219	0.392412	normal	-1.04043	down	--	--	Biological Process: transcription, DNA-templated (GO:0006351);; Biological Process: response to hormone (GO:0009725);; Biological Process: regulation of cellular process (GO:0050794);;	K09286|1.04211e-117|csv:101210659|K09286 EREBP-like factor | (RefSeq) ethylene-responsive transcription factor 4-like	--	--	--	AP2 domain	Ethylene-responsive transcription factor 9 OS=Arabidopsis thaliana OX=3702 GN=ERF9 PE=2 SV=1	PREDICTED: ethylene-responsive transcription factor 4-like [Cucumis sativus]
